# Supplementary material for: Mycobacterium tuberculosis resisters despite HIV exhibit activated T cells and macrophages in their pulmonary alveoli
Source: J Clin Invest. 2025 Jan 21;135(7):e188016. doi: 10.1172/JCI188016 (PMC11957701; doi:10.1172/JCI188016)
Supplement: Supplemental tables 1-11 [file jci-135-188016-s187.xlsx]

## Sheet: Table S1
Supplemental Table 1. BAL scRNA-seq libraries information.
Library info					BAL collection		in vitro experiment info				scRNA-seq and raw data						After pre-processing filters				Samples used for each data analysis
#	Group	Subject	Library	Condition	BAL date	BAL note	Hours incubation	Mtb challenge	Culture Date	% dead cells in culture	Sequencer	SEQ batch	Method	# cells (CellRanger output)	% lymphocytes in BAL: by library (dead+live)	% lymphocytes in BAL: avg by subject (dead+live)	# cells (pass filter)	% pass filter	% lymphocytes in BAL (High qual live cells)	% lymphocytes in BAL: avg by subject (High qual live cells) Fig 1	Integration (all cells)	Re-integration and clustering of myeloid cells	Myeloid cell clusters: Pseudobulk DE analyses in the absence of Mtb (regressing-out the effect of infection and time of incubation): "RES vs LTBI" and "lymphocytosis" analyses	Myeloid cell clusters: Mtb response at 6h and 24h	Re-integration and clustering of lymphocytes	Lymphocyte clusters: Baseline DE analysis in the SC data (only MtbNEG.6h)	Lymphocyte clusters: Mtb response at 6h and 24h	Transcription factor activity, cell-cell communication (only MtbNEG.6h)
1	LTBI	2RTB0014	2RTB0014_LTBI_MtbNEG_7h	MtbNEG.6h	2021-09-01	Normal/ No bleeding	7	MtbNEG	2022-05-31	0.057	NovaSeq	B1.Jul22	scRNA-seq	7420	0.00431267	0.007	5862	0.790027	0.0052883	0.007	Included	Included	Included	Included (6h)	Excluded (not enough cells for running the integration)	NA	NA	Included
2	LTBI	2RTB0014	2RTB0014_LTBI_MtbINF_7h	MtbINF.6h	2021-09-01	Normal/ No bleeding	7	MtbINF	2022-05-31	0.058	NovaSeq	B1.Jul22	scRNA-seq	5160	0.0106589	0.007	4031	0.781202	0.00868271	0.007	Included	Included	Included	Included (6h)	Excluded (not enough cells for running the integration)	Excluded (not selected condition)	NA	Excluded (not selected condition)
3	LTBI	2RTB0014	2RTB0014_LTBI_MtbNEG_30h	MtbNEG.24h	2021-09-01	Normal/ No bleeding	30	MtbNEG	2022-05-31	0.06	NovaSeq	B1.Jul22	scRNA-seq	5336	0.0088081	0.007	4459	0.835645	0.00852209	0.007	Included	Included	Included	Excluded (30h incubation)	Excluded (not enough cells for running the integration)	Excluded (not selected condition)	Excluded (30h incubation)	Excluded (not selected condition)
4	LTBI	2RTB0014	2RTB0014_LTBI_MtbINF_30h	MtbINF.24h	2021-09-01	Normal/ No bleeding	30	MtbINF	2022-05-31	0.05	NovaSeq	B1.Jul22	scRNA-seq	4874	0.00533443	0.007	4095	0.840172	0.0041514	0.007	Included	Included	Included	Excluded (30h incubation)	Excluded (not enough cells for running the integration)	Excluded (not selected condition)	Excluded (30h incubation)	Excluded (not selected condition)
5	LTBI	2RTB0092	2RTB0092_LTBI_MtbNEG_6h	MtbNEG.6h	2021-11-03	Contact petechiae/ No bleeding	6	MtbNEG	2022-09-19	0.088	NovaSeq	B2.Oct22	scRNA-seq	7175	0.0508711	0.048	5409	0.753868	0.0469588	0.044	Included	Included	Included	Included (6h)	Included	Included	Included (6h)	Included
6	LTBI	2RTB0092	2RTB0092_LTBI_MtbINF_6h	MtbINF.6h	2021-11-03	Contact petechiae/ No bleeding	6	MtbINF	2022-09-19	0.093	NovaSeq	B2.Oct22	scRNA-seq	5993	0.051727	0.048	4458	0.743868	0.0464334	0.044	Included	Included	Included	Included (6h)	Included	Excluded (not selected condition)	Included (6h)	Excluded (not selected condition)
7	LTBI	2RTB0092	2RTB0092_LTBI_MtbNEG_22h	MtbNEG.24h	2021-11-03	Contact petechiae/ No bleeding	22	MtbNEG	2022-09-19	0.138	NovaSeq	B2.Oct22	scRNA-seq	11176	0.053418	0.048	9221	0.825072	0.0477172	0.044	Included	Included	Included	Included (24h)	Included	Excluded (not selected condition)	Included (24h)	Excluded (not selected condition)
8	LTBI	2RTB0092	2RTB0092_LTBI_MtbINF_22h	MtbINF.24h	2021-11-03	Contact petechiae/ No bleeding	22	MtbINF	2022-09-19	0.255	NovaSeq	B2.Oct22	scRNA-seq	11723	0.0374478	0.048	7398	0.631067	0.0359557	0.044	Included	Included	Included	Included (24h)	Included	Excluded (not selected condition)	Included (24h)	Excluded (not selected condition)
9	LTBI	2RTB0113	2RTB0113_LTBI_MtbNEG_6h	MtbNEG.6h	2022-02-14	Normal/ No bleeding	6	MtbNEG	2022-08-24	0.079	NovaSeq	B2.Oct22	scRNA-seq	7942	0.0263158	0.017	6484	0.816419	0.0285318	0.018	Included	Included	Included	Included (6h)	Excluded (not enough cells for running the integration)	NA	NA	Included
10	LTBI	2RTB0113	2RTB0113_LTBI_MtbINF_6h	MtbINF.6h	2022-02-14	Normal/ No bleeding	6	MtbINF	2022-08-24	0.089	NovaSeq	B2.Oct22	scRNA-seq	7044	0.0235662	0.017	5695	0.808489	0.0251097	0.018	Included	Included	Included	Included (6h)	Excluded (not enough cells for running the integration)	Excluded (not selected condition)	NA	Excluded (not selected condition)
11	LTBI	2RTB0113	2RTB0113_LTBI_MtbNEG_24h	MtbNEG.24h	2022-02-14	Normal/ No bleeding	24	MtbNEG	2022-08-24	0.07	NovaSeq	B2.Oct22	scRNA-seq	9407	0.00733496	0.017	7220	0.767514	0.00761773	0.018	Included	Included	Included	Included (24h)	Excluded (not enough cells for running the integration)	Excluded (not selected condition)	NA	Excluded (not selected condition)
12	LTBI	2RTB0113	2RTB0113_LTBI_MtbINF_24h	MtbINF.24h	2022-02-14	Normal/ No bleeding	24	MtbINF	2022-08-24	0.112	NovaSeq	B2.Oct22	scRNA-seq	6159	0.0120149	0.017	5004	0.81247	0.0133893	0.018	Included	Included	Included	Included (24h)	Excluded (not enough cells for running the integration)	Excluded (not selected condition)	NA	Excluded (not selected condition)
13	LTBI	2RTB0148	2RTB0148_LTBI_MtbNEG_6h	MtbNEG.6h	2021-11-03	Multiple anthracotic plaques	6	MtbNEG	2022-09-27	0.027	NovaSeq	B2.Oct22	scRNA-seq	6938	0.0315653	0.039	5050	0.727875	0.0310891	0.033	Included	Included	Included	Included (6h)	Included	Included	Included (6h)	Included
14	LTBI	2RTB0148	2RTB0148_LTBI_MtbINF_6h	MtbINF.6h	2021-11-03	Multiple anthracotic plaques	6	MtbINF	2022-09-27	0.082	NovaSeq	B2.Oct22	scRNA-seq	7407	0.0407722	0.039	5695	0.768867	0.0361721	0.033	Included	Included	Included	Included (6h)	Included	Excluded (not selected condition)	Included (6h)	Excluded (not selected condition)
15	LTBI	2RTB0148	2RTB0148_LTBI_MtbNEG_22h	MtbNEG.24h	2021-11-03	Multiple anthracotic plaques	22	MtbNEG	2022-09-27	0.138	NovaSeq	B2.Oct22	scRNA-seq	8496	0.0348399	0.039	6585	0.775071	0.02612	0.033	Included	Included	Included	Included (24h)	Included	Excluded (not selected condition)	Included (24h)	Excluded (not selected condition)
16	LTBI	2RTB0148	2RTB0148_LTBI_MtbINF_22h	MtbINF.24h	2021-11-03	Multiple anthracotic plaques	22	MtbINF	2022-09-27	0.181	NovaSeq	B2.Oct22	scRNA-seq	6975	0.0477419	0.039	4925	0.706093	0.0385787	0.033	Included	Included	Included	Included (24h)	Included	Excluded (not selected condition)	Included (24h)	Excluded (not selected condition)
17	LTBI	2RTB0196	2RTB0196_LTBI_MtbNEG_6h	MtbNEG.6h	2021-08-25	Mild bleeding	6	MtbNEG	2022-05-11	0.045	NovaSeq	B1.Jul22	scRNA-seq	6685	0.0508601	0.041	5155	0.771129	0.0453928	0.038	Included	Included	Included	Included (6h)	Included	Included	Included (6h)	Included
18	LTBI	2RTB0196	2RTB0196_2_LTBI_AgGE_MtbNEG_6h	MtbNEG.6h	2021-08-25	Mild bleeding	6	MtbNEG	2022-09-07	0.02	NovaSeq	B2.Oct22	CITE-seq (Cell_Surface_Proteins:human-tbnk-6-color-cocktail-15030 (BioLenged) + FeatureBarcode:Gene_expression)	10995	0.0585721	0.041	8731	0.794088	0.0507387	0.038	Included	Included	Included	Included (6h)	Included	Included	Included (6h)	Included
19	LTBI	2RTB0196	2RTB0196_LTBI_MtbINF_6h	MtbINF.6h	2021-08-25	Mild bleeding	6	MtbINF	2022-05-11	0.1	NovaSeq	B1.Jul22	scRNA-seq	6686	0.0351481	0.041	5200	0.777745	0.0319231	0.038	Included	Included	Included	Included (6h)	Included	Excluded (not selected condition)	Included (6h)	Excluded (not selected condition)
20	LTBI	2RTB0196	2RTB0196_LTBI_MtbNEG_25h	MtbNEG.24h	2021-08-25	Mild bleeding	25	MtbNEG	2022-05-11	0.04	NovaSeq	B1.Jul22	scRNA-seq	4634	0.0332326	0.041	3879	0.837074	0.0283578	0.038	Included	Included	Included	Included (24h)	Included	Excluded (not selected condition)	Included (24h)	Excluded (not selected condition)
21	LTBI	2RTB0196	2RTB0196_LTBI_MtbINF_25h	MtbINF.24h	2021-08-25	Mild bleeding	25	MtbINF	2022-05-11	0.03	NovaSeq	B1.Jul22	scRNA-seq	6294	0.026851	0.041	5137	0.816174	0.0218026	0.038	Included	Included	Included	Included (24h)	Included	Excluded (not selected condition)	Included (24h)	Excluded (not selected condition)
22	LTBI	2RTB0205	2RTB0205_LTBI_MtbINF_6h	MtbINF.6h	2021-07-20	Normal/ No bleeding	6	MtbINF	2022-06-20	0.18	NovaSeq	B1.Jul22	scRNA-seq	5447	0.0268037	0.024	4222	0.775106	0.0319754	0.028	Included	Included	Excluded (no matched MtbNEG.6h)	Excluded (no matched MtbNEG.6h)	Excluded (not enough cells for running the integration)	Excluded (not selected condition)	Excluded (no matched MtbNEG.6h)	Excluded (not selected condition)
23	LTBI	2RTB0205	2RTB0205_LTBI_MtbNEG_22h	MtbNEG.24h	2021-07-20	Normal/ No bleeding	23	MtbNEG	2022-06-20	0.33	NovaSeq	B1.Jul22	scRNA-seq	2741	0.023714	0.024	2241	0.817585	0.0245426	0.028	Included	Included	Included	Included (24h)	Excluded (not enough cells for running the integration)	Excluded (not selected condition)	NA	Excluded (not selected condition)
24	LTBI	2RTB0205	2RTB0205_LTBI_MtbINF_22h	MtbINF.24h	2021-07-20	Normal/ No bleeding	23	MtbINF	2022-06-20	0.388	NovaSeq	B1.Jul22	scRNA-seq	2490	0.0216867	0.024	1943	0.780321	0.0241894	0.028	Included	Included	Included	Included (24h)	Excluded (not enough cells for running the integration)	Excluded (not selected condition)	NA	Excluded (not selected condition)
25	LTBI	2RTB0215	2RTB0215_LTBI_MtbNEG_6h	MtbNEG.6h	2021-11-03	Collapse of large airways	6	MtbNEG	2022-08-22	0.045	NovaSeq	B2.Oct22	scRNA-seq	7271	0.0495118	0.038	5798	0.797414	0.0491549	0.037	Included	Included	Included	Included (6h)	Included	Included	Included (6h)	Included
26	LTBI	2RTB0215	2RTB0215_LTBI_MtbINF_6h	MtbINF.6h	2021-11-03	Collapse of large airways	6	MtbINF	2022-08-22	0.104	NovaSeq	B2.Oct22	scRNA-seq	7201	0.049021	0.038	5641	0.783363	0.0468002	0.037	Included	Included	Included	Included (6h)	Included	Excluded (not selected condition)	Included (6h)	Excluded (not selected condition)
27	LTBI	2RTB0215	2RTB0215_LTBI_MtbNEG_24h	MtbNEG.24h	2021-11-03	Collapse of large airways	24	MtbNEG	2022-08-22	0.08	NovaSeq	B2.Oct22	scRNA-seq	8494	0.0257829	0.038	6970	0.820579	0.0266858	0.037	Included	Included	Included	Included (24h)	Included	Excluded (not selected condition)	Included (24h)	Excluded (not selected condition)
28	LTBI	2RTB0215	2RTB0215_LTBI_MtbINF_24h	MtbINF.24h	2021-11-03	Collapse of large airways	24	MtbINF	2022-08-22	0.125	NovaSeq	B2.Oct22	scRNA-seq	7449	0.0293999	0.038	6021	0.808296	0.0279023	0.037	Included	Included	Included	Included (24h)	Included	Excluded (not selected condition)	Included (24h)	Excluded (not selected condition)
29	Resister	2RTB0058	2RTB0058_RES_MtbNEG_6h	MtbNEG.6h	2021-04-21	No comment	6	MtbNEG	2022-06-08	0.103	NovaSeq	B1.Jul22	scRNA-seq	5318	0.555472	0.595	3748	0.704776	0.608324	0.625	Included	Included	Included	Included (6h)	Included	Included	Included (6h)	Included
30	Resister	2RTB0058	2RTB0058_RES_MtbINF_6h	MtbINF.6h	2021-04-21	No comment	6	MtbINF	2022-06-08	0.077	NovaSeq	B1.Jul22	scRNA-seq	8566	0.597595	0.595	6261	0.730913	0.638237	0.625	Included	Included	Included	Included (6h)	Included	Excluded (not selected condition)	Included (6h)	Excluded (not selected condition)
31	Resister	2RTB0058	2RTB0058_RES_MtbNEG_23h	MtbNEG.24h	2021-04-21	No comment	23	MtbNEG	2022-06-08	0.208	NovaSeq	B1.Jul22	scRNA-seq	3667	0.614944	0.595	2770	0.755386	0.640794	0.625	Included	Included	Included	Included (24h)	Included	Excluded (not selected condition)	Included (24h)	Excluded (not selected condition)
32	Resister	2RTB0058	2RTB0058_RES_MtbINFa_23h	MtbINF.24h	2021-04-21	No comment	23	MtbINF	2022-06-08	0.241	NovaSeq	B1.Jul22	scRNA-seq	3062	0.612018	0.595	2075	0.677662	0.59759	0.625	Included	Included	Included	Included (24h)	Included	Excluded (not selected condition)	Included (24h)	Excluded (not selected condition)
33	Resister	2RTB0062	2RTB0062_2_RES_AgGE_MtbNEG_2h	MtbNEG.6h	2021-08-25	Mild upper inflammation/ Blood-stained BAL	2	MtbNEG	2022-09-14	0.15	NovaSeq	B2.Oct22	CITE-seq (Cell_Surface_Proteins:human-tbnk-6-color-cocktail-15030 (BioLenged) + FeatureBarcode:Gene_expression)	8242	0.313516	0.362	5468	0.663431	0.299378	0.406	Included	Included	Excluded (outlier, possib cont)	Excluded (outlier, possib cont)	Included	Excluded (outlier, possib cont)	Excluded (outlier, possib cont)	Excluded (outlier, possib cont)
34	Resister	2RTB0062	2RTB0062_RES_MtbNEG_6h	MtbNEG.6h	2021-08-25	Mild upper inflammation/ Blood-stained BAL	6	MtbNEG	2022-05-24	0.1	NovaSeq	B1.Jul22	scRNA-seq	4828	0.375518	0.362	2869	0.594242	0.475427	0.406	Included	Included	Excluded (outlier, possib cont)	Excluded (outlier, possib cont)	Included	Excluded (outlier, possib cont)	Excluded (outlier, possib cont)	Excluded (outlier, possib cont)
35	Resister	2RTB0062	2RTB0062_RES_MtbINF_6h	MtbINF.6h	2021-08-25	Mild upper inflammation/ Blood-stained BAL	6	MtbINF	2022-05-24	0.11	NovaSeq	B1.Jul22	scRNA-seq	5504	0.403343	0.362	3421	0.621548	0.498977	0.406	Included	Included	Excluded (outlier, possib cont)	Excluded (outlier, possib cont)	Included	Excluded (outlier, possib cont)	Excluded (outlier, possib cont)	Excluded (outlier, possib cont)
36	Resister	2RTB0062	2RTB0062_2_RES_MtbNEG_16h	MtbNEG.24h	2021-08-25	Mild upper inflammation/ Blood-stained BAL	16	MtbNEG	2022-09-14	0.382	NovaSeq	B2.Oct22	scRNA-seq	5817	0.383875	0.362	4059	0.697782	0.403548	0.406	Included	Included	Excluded (outlier, possib cont)	Excluded (outlier, possib cont)	Included	Excluded (outlier, possib cont)	Excluded (outlier, possib cont)	Excluded (outlier, possib cont)
37	Resister	2RTB0062	2RTB0062_2_RES_MtbINF_16h	MtbINF.24h	2021-08-25	Mild upper inflammation/ Blood-stained BAL	16	MtbINF	2022-09-14	0.43	NovaSeq	B2.Oct22	scRNA-seq	2594	0.387433	0.362	1808	0.696993	0.444137	0.406	Included	Included	Excluded (outlier, possib cont)	Excluded (outlier, possib cont)	Included	Excluded (outlier, possib cont)	Excluded (outlier, possib cont)	Excluded (outlier, possib cont)
38	Resister	2RTB0183	2RTB0183_RES_MtbNEG_6h	MtbNEG.6h	2021-10-06	Normal/ No bleeding	6	MtbNEG	2022-08-17	0.196	NovaSeq	B2.Oct22	scRNA-seq	6293	0.105355	0.105	4681	0.743842	0.10062	0.1	Included	Included	Included	Included (6h)	Included	Included	Included (6h)	Included
39	Resister	2RTB0183	2RTB0183_RES_MtbINF_6h	MtbINF.6h	2021-10-06	Normal/ No bleeding	6	MtbINF	2022-08-17	0.163	NovaSeq	B2.Oct22	scRNA-seq	7761	0.0883907	0.105	5793	0.746424	0.0851027	0.1	Included	Included	Included	Included (6h)	Included	Excluded (not selected condition)	Included (6h)	Excluded (not selected condition)
40	Resister	2RTB0183	2RTB0183_RES_MtbNEG_24h	MtbNEG.24h	2021-10-06	Normal/ No bleeding	24	MtbNEG	2022-08-17	0.327	NovaSeq	B2.Oct22	scRNA-seq	3754	0.112413	0.105	2788	0.742674	0.107963	0.1	Included	Included	Included	Included (24h)	Included	Excluded (not selected condition)	Included (24h)	Excluded (not selected condition)
41	Resister	2RTB0183	2RTB0183_RES_MtbINF_24h	MtbINF.24h	2021-10-06	Normal/ No bleeding	24	MtbINF	2022-08-17	0.248	NovaSeq	B2.Oct22	scRNA-seq	5400	0.114815	0.105	4092	0.757778	0.110948	0.1	Included	Included	Included	Included (24h)	Included	Excluded (not selected condition)	Included (24h)	Excluded (not selected condition)
42	Resister	2RTB0209	2RTB0209_RES_MtbNEG_6h	MtbNEG.6h	2021-09-22	Collapse of large airways/ Contact bleeding	6	MtbNEG	2022-08-29	0.1	NovaSeq	B2.Oct22	scRNA-seq	6680	0.0450599	0.047	4915	0.735778	0.034588	0.04	Included	Included	Included	Included (6h)	Included	Included	Included (6h)	Included
43	Resister	2RTB0209	2RTB0209_RES_MtbINF_6h	MtbINF.6h	2021-09-22	Collapse of large airways/ Contact bleeding	6	MtbINF	2022-08-29	0.065	NovaSeq	B2.Oct22	scRNA-seq	5596	0.0595068	0.047	4251	0.75965	0.0552811	0.04	Included	Included	Included	Included (6h)	Included	Excluded (not selected condition)	Included (6h)	Excluded (not selected condition)
44	Resister	2RTB0209	2RTB0209_RES_MtbNEG_22h	MtbNEG.24h	2021-09-22	Collapse of large airways/ Contact bleeding	22	MtbNEG	2022-08-29	0.126	NovaSeq	B2.Oct22	scRNA-seq	7386	0.0385865	0.047	5842	0.790956	0.0349195	0.04	Included	Included	Included	Included (24h)	Included	Excluded (not selected condition)	Included (24h)	Excluded (not selected condition)
45	Resister	2RTB0209	2RTB0209_RES_MtbINF_22h	MtbINF.24h	2021-09-22	Collapse of large airways/ Contact bleeding	22	MtbINF	2022-08-29	0.174	NovaSeq	B2.Oct22	scRNA-seq	7059	0.0436322	0.047	5542	0.785097	0.0382533	0.04	Included	Included	Included	Included (24h)	Included	Excluded (not selected condition)	Included (24h)	Excluded (not selected condition)
46	Resister	2RTB0224	2RTB0224_RES_MtbNEG_6h	MtbNEG.6h	2021-07-14	Normal/ No bleeding	6	MtbNEG	2022-07-04	0.313	NovaSeq	B1.Jul22	scRNA-seq	5373	NA	NA	Excluded (high % of dead-cells)	0	NA	NA	Excluded (high % of dead-cells)	Excluded (high % of dead-cells)	Excluded (high % of dead-cells)	Excluded (high % of dead-cells)	Excluded (high % of dead-cells)	Excluded (high % of dead-cells)	Excluded (high % of dead-cells)	Excluded (high % of dead-cells)
47	Resister	2RTB0224	2RTB0224_RES_MtbINF_6h	MtbINF.6h	2021-07-14	Normal/ No bleeding	6	MtbINF	2022-07-04	0.303	NovaSeq	B1.Jul22	scRNA-seq	4453	NA	NA	Excluded (high % of dead-cells)	0	NA	NA	Excluded (high % of dead-cells)	Excluded (high % of dead-cells)	Excluded (high % of dead-cells)	Excluded (high % of dead-cells)	Excluded (high % of dead-cells)	Excluded (high % of dead-cells)	Excluded (high % of dead-cells)	Excluded (high % of dead-cells)
48	Resister	2RTB0224	2RTB0224_RES_MtbNEG_22h	MtbNEG.24h	2021-07-14	Normal/ No bleeding	22	MtbNEG	2022-07-04	0.532	NovaSeq	B1.Jul22	scRNA-seq	1813	NA	NA	Excluded (high % of dead-cells)	0	NA	NA	Excluded (high % of dead-cells)	Excluded (high % of dead-cells)	Excluded (high % of dead-cells)	Excluded (high % of dead-cells)	Excluded (high % of dead-cells)	Excluded (high % of dead-cells)	Excluded (high % of dead-cells)	Excluded (high % of dead-cells)
49	Resister	2RTB0224	2RTB0224_RES_MtbINF_22h	MtbINF.24h	2021-07-14	Normal/ No bleeding	22	MtbINF	2022-07-04	0.697	NovaSeq	B1.Jul22	scRNA-seq	1936	NA	NA	Excluded (high % of dead-cells)	0	NA	NA	Excluded (high % of dead-cells)	Excluded (high % of dead-cells)	Excluded (high % of dead-cells)	Excluded (high % of dead-cells)	Excluded (high % of dead-cells)	Excluded (high % of dead-cells)	Excluded (high % of dead-cells)	Excluded (high % of dead-cells)
50	Resister	2RTB0253	2RTB0253_RES_MtbNEG_6h	MtbNEG.6h	2021-04-07	Very inflammed mucosa	6	MtbNEG	2022-09-01	0.184	NovaSeq	B2.Oct22	scRNA-seq	5373	0.18928	0.177	3324	0.618649	0.213899	0.201	Included	Included	Included	Included (6h)	Included	Included	Included (6h)	Included
51	Resister	2RTB0253	2RTB0253_RES_MtbINF_6h	MtbINF.6h	2021-04-07	Very inflammed mucosa	6	MtbINF	2022-09-01	0.163	NovaSeq	B2.Oct22	scRNA-seq	6022	0.159748	0.177	4044	0.671538	0.178289	0.201	Included	Included	Included	Included (6h)	Included	Excluded (not selected condition)	Included (6h)	Excluded (not selected condition)
52	Resister	2RTB0253	2RTB0253_RES_MtbNEG_22h	MtbNEG.24h	2021-04-07	Very inflammed mucosa	22	MtbNEG	2022-09-01	0.244	NovaSeq	B2.Oct22	scRNA-seq	5060	0.217984	0.177	3659	0.723123	0.232031	0.201	Included	Included	Included	Included (24h)	Included	Excluded (not selected condition)	Included (24h)	Excluded (not selected condition)
53	Resister	2RTB0253	2RTB0253_RES_MtbINF_22h	MtbINF.24h	2021-04-07	Very inflammed mucosa	22	MtbINF	2022-09-01	0.367	NovaSeq	B2.Oct22	scRNA-seq	1840	0.13913	0.177	1102	0.598913	0.140653	0.201	Included	Included	Included	Included (24h)	Included	Excluded (not selected condition)	Included (24h)	Excluded (not selected condition)
54	Resister	2RTB0269	2RTB0269_RES_MtbNEG_6h	MtbNEG.6h	2021-06-30	No comment	6	MtbNEG	2022-09-05	0.059	NovaSeq	B2.Oct22	scRNA-seq	6170	0.162561	0.116	4538	0.735494	0.167915	0.115	Included	Included	Included	Included (6h)	Included	Included	Included (6h)	Included
55	Resister	2RTB0269	2RTB0269_RES_MtbINF_6h	MtbINF.6h	2021-06-30	No comment	6	MtbINF	2022-09-05	0.037	NovaSeq	B2.Oct22	scRNA-seq	9113	0.128169	0.116	6929	0.760342	0.128013	0.115	Included	Included	Included	Included (6h)	Included	Excluded (not selected condition)	Included (6h)	Excluded (not selected condition)
56	Resister	2RTB0269	2RTB0269_RES_MtbNEG_22h	MtbNEG.24h	2021-06-30	No comment	22	MtbNEG	2022-09-05	0.089	NovaSeq	B2.Oct22	scRNA-seq	9592	0.0701626	0.116	6750	0.703711	0.0788148	0.115	Included	Included	Included	Included (24h)	Included	Excluded (not selected condition)	Included (24h)	Excluded (not selected condition)
57	Resister	2RTB0269	2RTB0269_RES_MtbINF_22h	MtbINF.24h	2021-06-30	No comment	22	MtbINF	2022-09-05	0.132	NovaSeq	B2.Oct22	scRNA-seq	5698	0.101439	0.116	4413	0.774482	0.0974394	0.115	Included	Included	Included	Included (24h)	Included	Excluded (not selected condition)	Included (24h)	Excluded (not selected condition)
AM: Alveolar macrophages; BAL: Bronchoalveolar lavage; DC: Dendritic cells; DE: Differential expression; Mtb: Mycobacterium tuberculosis; MtbINF: Mtb infected; MtbNEG: Mtb non-infected NA: not-available; Possib cont: Possible contamination; SC: Single-cell SEQ: Sequencing; #: number.

## Sheet: Table S2
Supplemental Table 2. Cell populations in PBMC from resisters and LTBI by flow cytometry and CD4+/CD8+ T cell ratio in PBMC and BAL.
		FSC SSC % Cell populations			CD marker % Cell populations								CD4+/CD8+ T cell ratio
Subject	Group	Lymphocytes (% of total PBMC)	Monocytes (% of total PBMC)	Granulocytes (% of total PBMC)	CD3+ (% of total PBMC)	CD3+ (% of Lymphocyte gate)	CD4+ (% of CD3+)	CD8+ (% of CD3+)	CD14+ (% of total PBMC)	CD14+ (% of monocytes)	CD19+ (% of total PBMC)	CD19+ (% of lymphocytes)	PBMC (Flow cytometry)	BAL (MtbNEG.6h scRNA-seq)
2RTB0014	LTBI	76	2.33	0.3	64	84	48	49	2	62	2.8	3.64	0.979592	NA
2RTB0092	LTBI	85	2.07	0.25	61	72	41	57	1.5	60	9.4	12	0.719298	0.375
2RTB0113	LTBI	87	1.57	0.3	70	81	72	25	1	31	8	10	2.88	NA
2RTB0148	LTBI	84	2.13	0.26	67	80	65	35	3	69	6.9	8.6	1.85714	1.45283
2RTB0196	LTBI	79	5.6	0.23	58	73	53	47	3.4	75	8.5	10.4	1.12766	0.526316
2RTB0205	LTBI	62	3.7	0.4	45	72	65	34	6.4	76	4.3	7.4	1.91176	NA
2RTB0215	LTBI	74	2.06	0.38	54	73	51	45	1.5	52	9.4	13.16	1.13333	0.51634
2RTB0058	Resister	82	1.66	0.1	73	89	51	47	0.7	42	2.5	3.2	1.08511	0.59434
2RTB0062	Resister	84	3.5	0.32	59	70	34	65	0.3	18	8	9	0.523077	0.704083
2RTB0183	Resister	80	2.3	0.34	63	78	58	38	1.9	54	8.2	10.5	1.52632	0.437499
2RTB0209	Resister	86	1.85	0.09	57	67	50	42	0.4	23	16	21	1.19048	0.584271
2RTB0224	Resister	73	3.4	0.76	63	86	54	43	1.6	60	6	8.7	1.25581	NA
2RTB0253	Resister	86	0.89	0.36	80	92	40	57	0.4	35	4.33	5.3	0.701754	0.409314
2RTB0269	Resister	79	3.75	0.37	35	44	63	34	7.05	79	3.67	4.77	1.85294	0.355263
Wilcoxon P-value (LTBI vs resisters)		0.61	0.8	0.8	0.8	1	0.34	0.65	0.16	0.18	0.56	0.62	0.4557	0.9143

## Sheet: Table S3
Supplemental Table 3. Cluster annotations and conserved cluster markers in BAL lymphocyte and myeloid cell subpopulations.
			Genes with higher expression in the cluster compared to remaining cells in the subset		Genes with lower expression in the cluster compared to remaining cells in the subset
Subset	Cluster	Annotation	# DEG	DEG	# DEG	DEG	Notes
Myeloid cells	AM.0	ASH1Llow TR-AM	0	-	21	ASH1L,COP1,RASAL2,ABL2,ALCAM,ARHGAP24,SLC7A11,TRIO,ZSWIM6,ATXN1,ZFAND3,FOXO3,CDK14,DOCK4,AC083837.1,ASAP1,NEAT1,MAML2,SIK3,MED13L,NFAT5	No upregulated marker. Largest cluster.
Myeloid cells	AM.1	PEX14hi TR-AM	105	PEX14,EVI5,RABGAP1L,DISP1,CHRM3,CLIP4,SLC8A1,EML4,PSME4,ACYP2,EXOC6B,GTDC1,FMNL2,ATG7,PPARG,TBC1D5,DOCK3,FHIT,MITF,LSAMP,AC092691.1,TMCC1,PLD1,NCEH1,KLHL6,VPS8,LPP,TPRG1,GPRIN3,CAMK2D,RETREG1,ARL15,FCHO2,FAM172A,FBXL17,JAKMIP2,CDKAL1,DST,LINC00472,AL035446.2,UTRN,MACC1,ITGB8,TNS3,CDK14,COG5,IMMP2L,EXOC4,AC011586.2,SPIDR,VPS13B,SNTB1,NSMCE2,TTC39B,DENND4C,ZCCHC7,GNAQ,CORO2A,TBC1D2,MAPKAP1,PBX3,FRM…	10	CXCL8,CXCL3,CXCL2,IER3,HSPA1A,BTG1,CCL4,IL1B,MT1G,DNAJB1
Myeloid cells	AM.2	IL1Bhi TR-AM	23	IL1B,TNFAIP6,TNIK,PLD1,CXCL5,SLC39A8,SLC1A3,MCTP1,MIR3142HG,RNF144B,MARCKS,ITGB8,NCF1,DOCK4,DAPK1,ABCA1,IL18,DMXL2,CCL15,CCL4,PSTPIP2,GRAMD1A,HCK	3	HSPA1A,RGCC,HMOX1
Myeloid cells	AM.3	ERRFI1hi TR-AM	261	ERRFI1,SNHG12,SFPQ,ZC3H12A,MFSD2A,NASP,JUN,GADD45A,DNAJB4,CCDC18,BCAR3,LRIF1,C1orf162,S100A9,S100A8,FCGR2A,HSPA6,UAP1,GAS5,RASAL2,ABL2,IER5,PTGS2,CD55,ATF3,ERO1B,AKT3,ID2,KLHL29,YPEL5,CDC42EP3,FBXO11,PSME4,REL,B3GNT2,PELI1,MXD1,EIF2AK3,DUSP2,MAP4K4,IL1A,IL1B,MGAT5,RND3,NR4A2,SESTD1,ZNF804A,STK17B,HSPD1,HSPE1,CLK1,RAPH1,ACSL3,CCL20,STAC,CSRNP1,ABHD5,CCR5AS,RYBP,GBE1,ZNF654,MTRNR2L12,ST3GAL6,NFKBIZ…	164	MRPL20,RER1,ENO1,PGD,C1orf122,SMAP2,NRDC,LEPROT,RAB13,SLAMF7,NDUFS2,ARPC5,EPRS,IARS2,HADHA,CYP1B1,ANXA4,DDX18,CIR1,STAT1,XRCC5,CYP27A1,TBC1D5,MITF,ATP6V1A,MGLL,TMCC1,FAIM,PLD1,NCEH1,PSMD2,LAP3,ADH5,TNIP3,SLC7A11,NDUFC1,LSM6,SPCS3,IRF2,ACSL1,PDCD6,NDUFS6,SLC1A3,HINT1,GM2A,ATOX1,PRELID1,TMEM14B,NOL7,RNF144B,TDP2,ACOT13,TUBB,MRPL14,PLA2G7,DYNLT1,ITGB8,VPS41,TNS3,GTF2I,NCF1,GSAP,CD36,SRI,BRI3,DLD,AKR…	•Mostly cells from 6h lib. Some cell-stress markers.
Myeloid cells	MoMac.4	Infiltrating monocyte-derived Mac	103	TNFRSF1B,DPYD,VAV3,PLEKHO1,IL6R,CD84,CD48,SLAMF7,RGL1,CRIM1,CYP1B1,TMEM163,ZNF804A,PID1,ARMC9,CCR1,MITF,ALCAM,SLC9A9,ATP13A3,CXCL8,CXCL1,ANTXR2,ARHGAP24,SLC39A8,TET2,SLC7A11,ARHGAP10,TLR2,BASP1,SLC1A3,IQGAP2,LHFPL2,LUCAT1,DPYSL3,TNIP1,RNF145,JARID2,ATXN1,IER3,PLA2G7,SNX9,TNS3,DOCK4,CLEC5A,PRKAG2,DOCK5,ASPH,PDE7A,MSC-AS1,MSC,SDC2,LRP12,MTSS1,ASAP1,ST3GAL1,MSANTD3,ABCA1,SLC44A1,TRAF1,NIBAN2,RAPGEF1…	89	C1QA,C1QB,CD52,S100A13,MGST3,PHLDA3,FAM89A,CHRM3,SCCPDH,KLHL29,CDC42EP3,PSME4,ACYP2,IL1A,MARCO,GYPC,RND3,IGFBP2,CCL20,PPARG,STAC,ABHD5,LSAMP,AC092691.1,PCOLCE2,MME,ABCG2,SPRY1,HPGD,RETREG1,PPIC,ADTRP,HLA-DQB1,TREM1,DST,LINC00472,MYO6,CITED2,MACC1,BLVRA,MSR1,AC011586.2,FABP4,CA2,ACO1,AKR1C2,AKR1C3,SVIL,RBP4,PDLIM1,SCD,ANO5,SERPING1,PLAAT3,FOLR3,CTSC,CARD16,AC026369.3,LDHB,AMIGO2,ALDH2,PEBP1,OASL,A…	•Monocyte lineage markers such as CCL2 and CSFR1. •Lower expression of tissue-resident AM markers such as MARCO, PPARG and FABP4.
Myeloid cells	AM.5	IFI27hi TR-AM	1	IFI27	2	CCL18,CXCL2	•IFI27 is the only up-regulated maker.
Myeloid cells	AM.6	MT2Ahi TR-AM	8	MT2A,MT1E,MT1M,MT1A,MT1F,MT1G,MT1H,MT1X	0	-	•Upregulated genes are Metallothioneins
Myeloid cells	AM.7	ISG15hi TR-AM (Activ Mac)	56	ISG15,IFI6,NEXN,IFI44L,IFI44,GBP1,GBP4,ADAR,MNDA,IFI16,CMPK2,RSAD2,EIF2AK2,PNPT1,IFIH1,STAT1,SP110,PARP9,DTX3L,PARP14,XRN1,PLSCR1,LAP3,HERC6,HERC5,DDX60,DDX60L,PSMB9,TAP1,DYNLT1,NT5C3A,SAMD9,SAMD9L,DDX58,IFIT2,IFIT3,IFIT1,IFITM3,IRF7,TRIM22,UBE2L6,STAT2,OAS1,OAS3,OAS2,OASL,EPSTI1,TNFSF13B,ISG20,XAF1,IFI35,RNF213,MX2,MX1,USP18,APOL6	0	-	•Interferon-stimulated genes even in the Mtb non-infected libraries.
Myeloid cells	AM.8	ANXA1hi TR-AM	13	ATF3,MED10,UPP1,ANXA1,SLC3A2,GABARAPL1,ZFAS1,ATF4,RSAD2,AKR1C1,TFPI,AKR1C2,FABP3	70	C1QC,C1QB,PTPRC,IL1B,TNIK,NCEH1,SLC39A8,SLC1A3,RNF144B,PLA2G7,MARCKS,ACTB,GSAP,FBP1,GSN,PIK3AP1,CD81,SLC15A3,IL18,OLR1,ARHGDIB,LTA4H,ALDH2,CTSH,IGSF6,CCL4,CCL4L2,GRN,ACTG1,PSTPIP2,FCGRT,HCK,CYBB,HLA-DMB,SLC8A1,BHLHE41,ACP5,ITGB2,KCTD12,SEMA3C,TNFAIP6,SPRED1,S100A9,GRAMD1A,AIF1,NCF1,FN1,LRMDA,S100A8,SAMHD1,CPM,FPR3,MRC1,ITPR2,DMXL2,MCEMP1,ATP2B1,LIPA,CRIM1,CXCL3,CXCL5,CXCL2,CRIP1,IL1A,CLEC4E,CCL3,…	•Low C1QB/C.
Myeloid cells	DC.9	Dendritic cell (DC)	411	TNFRSF18,TNFRSF4,TNFRSF9,GPR157,RUNX3,MARCKSL1,MCOLN2,DIPK1A,ETV3,RCSD1,NIBAN1,RGS1,LAD1,NAV1,TRAF5,ID2,FAM49A,REL,SPRED2,IL1R1,BCL2L11,CXCR4,CYTIP,CERS6,AC007319.1,CALCRL,STAT4,CFLAR,ARL4C,RAMP1,RFTN1,FOXP1,GCSAM,POGLUT1,CD86,CHST2,SLC9A9,LAMP3,MAP3K13,ARAP2,ANTXR2,CCSER1,DAPP1,NFKB1,SLC7A11,PALLD,AHRR,ANKRD33B,BASP1,SUB1,GPBP1,ZNF366,ST8SIA4,TNFAIP8,LMNB1,ANXA6,ADAM19,RNF145,IRF4,SERPINB9,SLC22…	882	AGTRAP,EFHD2,C1QA,C1QC,C1QB,SH3BGRL3,CD52,FGR,IFI6,STX12,LAPTM5,C1orf122,YBX1,SCP2,PLPP3,LEPROT,TMED5,CSF1,CD53,C1orf162,CTSS,S100A11,S100A9,S100A6,S100A4,S100A13,LMNA,FCER1G,FCGR3A,MGST3,SOAT1,GLUL,NCF2,PTPRC,PHLDA3,FAM89A,SCCPDH,CDC42EP3,EML4,UGP2,HK2,CAPG,VAMP8,IL1RN,MARCO,GYPC,HNMT,TNFAIP6,FMNL2,GPD2,RBMS1,FN1,SLC11A1,CYP27A1,CCL20,PPARG,SH3BP5,PDCD6IP,STAC,ABHD5,CCRL2,FAIM,PCOLCE2,RNF13,MME,…	•mDC markers such as LAMP3 and CCL22.
Myeloid cells	AM.10	PDIA6hi TR-AM	163	PDIA6,GFPT1,GMPPB,MANF,SELENOK,ARF4,SERP1,SSR3,DNAJB11,OSTC,SEC24D,KDELR2,SEC61G,DNAJB9,PDIA4,SEC61B,HSPA5,NUCB2,CDK2AP2,SPCS2,HYOU1,DDIT3,HSP90B1,FICD,TMED2,PDIA3,PPIB,SELENOS,HERPUD1,DERL2,SEC11C,LMAN1,CALR,HM13,HSPA13,SDF2L1,CRELD2,SEC31A,MIS12,TRAM1,SSR2,MYDGF,PGM3,LARP1B,TIMM17A,P4HB,SLC3A2,GNL3,CALU,GOLT1B,DNAJC3,MORF4L2,TMED7,SLC35B1,TVP23C,MTDH,UFM1,LRRC59,ZFAS1,TMED9,SRP19,MAGT1,SSR1,TFG…	44	C1QB,CTSB,FCER1G,TGOLN2,CYBB,NCEH1,TFRC,OLR1,IGSF6,LTA4H,TNIK,BLOC1S1,LCP1,ENG,HCK,PTPRC,PLA2G7,SLC1A3,BHLHE41,SLC11A1,GSN,SAMHD1,GM2A,CPM,ALAS1,SLC43A2,DMXL2,NCF1,MITF,GTF2I,MYO1F,MCTP1,GPRIN3,SLC39A8,FRMD4A,SEMA3C,PLXDC2,GCHFR,CCL4,CCL4L2,PLD1,CHST11,CLEC4E,CCL15
Myeloid cells	AM.11	Proliferating AM	185	STMN1,CLSPN,CDCA8,CDC20,KIF2C,DEPDC1,NUF2,ASPM,KIF14,UBE2T,CENPF,RRM2,CENPA,BUB1,CKAP2L,SPC25,SGO2,HJURP,SGO1,KIF15,CIP2A,POLQ,SMC4,TACC3,NCAPG,CENPE,MAD2L1,CCNA2,CENPU,CENPK,CCNB1,PTTG1,HMMR,HIST1H1D,HIST1H1B,KIFC1,CENPW,MTFR2,ANLN,NCAPG2,ESCO2,PBK,GGH,MELK,PHF19,ZWINT,CDK1,KIF20B,KIF11,CEP55,MKI67,CHEK1,RAD51AP1,TROAP,RACGAP1,PARPBP,CIT,CKAP2,DIAPH3,CDKN3,DLGAP5,ARHGAP11B,ARHGAP11A,BUB1B,KNL1,N…	15	TYROBP,BCL2A1,CHCHD10,HCST,TFRC,ATOX1,TYMP,ANO5,GSN,CIR1,PLA2G7,SAMD4A,IMMP2L,CHRM3,CCL15	•Cell cycling markers STMN1, CDK1 and MKI67.
Lymphocyte	L.0	CD4+ Tissue-resident memory T cell	27	LINC02694,JAML,SLC4A7,THEMIS,DAPK2,CXCR6,RBPJ,CD2,ITGAE,ITGA1,CD96,SOS1,AC013652.1,SLF1,PARP8,FYB1,CAMK4,TBXAS1,KIAA0825,ITGB1,PAG1,MFHAS1,TRERF1,PCNX2,TGFBR2,CCL5,ALOX5AP	0	-	•Positive/high: Tissue-resident markers ITGA1 (CD49a), ITGAE (CD103), CXCR6 •Cell-surf proteins: CD8 low, CD4 high •Transition of gene expression between L.1 and L.4
Lymphocyte	L.1	ALOX5APhigh T cell	8	ALOX5AP,LGALS3,CCL5,SLC35F1,S100A4,CXCR6,HOPX,PLIN2	55	NEAT1,ELMO1,FTX,RABGAP1L,PDE3B,FBXW7,SIK3,AC079793.1,RIPOR2,TBC1D22A,ZEB1,SYNE2,ANKRD44,BCL2,FOXP1,ZFAND3,STAG1,MED13L,TAB2,NFAT5,KMT2C,LRBA,BACH2,CAMK1D,KAT6A,ADK,ASH1L,PRKCH,DENND4A,ARIH1,FBXO11,HIVEP2,JAZF1,PITPNC1,NCOA3,CHST11,LYST,ANKRD17,NFKB1,TRAF3,BTBD9,PICALM,RALGAPA1,GLS,ANK3,BACH1,MAML2,KDM6A,RFX3,ZEB2,KANSL1,KLF12,CDC14A,PRDM2,CHD2	•Cell-surf proteins: similar CD4 and CD8
Lymphocyte	L.2	GZMKhigh CD8+ Cytotoxic T cell (CTL)	53	C1orf21,CD8A,CD8B,GZMK,NKG7,CST7,GZMA,CCL5,GZMM,SAMD3,GZMH,APOBEC3G,SH2D1A,AOAH,HLA-DPB1,LYST,TIGIT,DUSP2,MLLT3,ITM2C,KLRK1,FYN,CCL4,AUTS2,HLA-DRB1,ARAP2,COTL1,CMC1,CD74,TBC1D2B,C12orf75,GZMB,PLAAT4,LYAR,CD3G,ZEB2,HLA-DPA1,CD3D,GGA2,GIMAP4,PRKCH,NFATC2,LITAF,ZBTB38,PYHIN1,AKNA,PPP1R14B,RAB27A,HLA-DRA,PTK2B,SYNE1,TOX,ABLIM1	14	IL7R,SQSTM1,KLRB1,LTB,LINC02694,PLIN2,MFHAS1,ANKRD28,LGALS3,SAMSN1,BACH2,S100A4,XBP1,AKT3	•Positive/high: CD8A/B, NKG7, EOMES, GZMA/B/H/K (GZMK exclusive to this cluster) •Cell-surf proteins: CD8 high, CD4 low
Lymphocyte	L.3	GZMBhigh CD8+ Cytotoxic T cell (CTL), Intraepithelial lymphocyte (IEL)-like	161	RGS16,ACTB,GZMB,ACTG1,PFN1,SH3BGRL3,IL32,CLIC1,S100A4,S100A6,LGALS1,CKLF,CD52,CORO1A,MYL6,CD3D,NKG7,ALOX5AP,CD2,APOBEC3G,GZMH,TPM4,MYL12A,CFL1,CD63,HOPX,CCL4,PKM,PSME2,HCST,EMP3,RAC2,PRELID1,TYMP,ARPC2,CALR,ENO1,MYL12B,PSMB9,TRAC,PSME1,CAPG,LCP1,GZMA,PSMA7,ARPC1B,GSTP1,CCL5,IL2RG,TNFSF14,COX17,BST2,ID2,PARK7,CCDC107,ARPC3,SOCS1,CTSC,LDHA,EFHD2,PTPN7,PSMB3,IFI27L2,NDUFA4,PTTG1,LGALS3,CCND2,LINC018…	43	PPP2R5C,IL7R,CXCR4,CNOT6L,FYN,FOXP1,GAS5,EPB41,PDE3B,TNRC6B,CDC42SE2,SLC35F1,BICDL1,CAMK4,ZFAS1,SNHG29,ARID5B,SMCHD1,RABGAP1L,RIPOR2,ZBTB20,CREBRF,AKT3,CAMK1D,STK38,STAT5B,MLLT3,BACH2,RFX3,TC2N,LINC01619,PITPNC1,TSC22D3,GIMAP7,BACH1,PDCD4,SLC4A7,DLEU2,ADK,ATP2B1,PACS1,CBLB,ELMO1	•Positive/high: TRAC, CD3G, GZMB, GZMH, NKG7, CCL4, CD63, EFHD2 •IEL markers: IFNG,GZMB, KLRC1 (NKG2A), ITGAE (CD103) and ITGB7. •Mostly cells from 24h libraries. •Cell-surf proteins: CD8 high, CD4 low
Lymphocyte	L.4	CD8+ Tissue-resident memory T cell	149	CD96,ITGA1,PARP8,THEMIS,DAPK2,MBNL1,ITGAE,SYTL2,SOS1,CAMK4,SLFN12L,LINC02694,AOAH,NIBAN1,AC013652.1,CBLB,ARHGAP15,MVB12B,PAG1,ZBTB20,AC022126.1,CHST11,PTPN22,ATXN1,LRBA,PDE3B,PCNX2,RABGAP1L,JAML,MSC-AS1,RORA,DLEU2,AC079793.1,PCNX1,ATP8A1,PTPRJ,CLASP1,DOCK10,INPP5D,TRERF1,SKAP1,PPP1R16B,ANKRD44,FUT8,PRKCH,FTX,PITPNC1,EML4,DOCK2,SYNE1,STAT4,CELF2,SLC4A7,CMIP,PRKCQ,XYLT1,LINC01871,RORA-AS1,DPYD,GRAP…	1	SLC35F1	•Positive/high: Tissue-resident markers ITGA1 (CD49a), ITGAE (CD103), CXCR6 •Cell-surf proteins: CD8 high, CD4 low
Lymphocyte	L.5	RPS13high CD4+ Naïve T cell	35	RPS13,EEF1B2,CCR7,SELL,KLF2,GIMAP7,IL7R,RPLP0,RPL22,RACK1,EEF1G,GAS5,LEF1,LTB,TCF7,RPL7,ANK3,RPS10,SLC35F1,SNHG6,NOP53,SNHG29,SERINC5,RPL23,GIMAP4,GPR183,GIMAP1,RPL4,FXYD5,GIMAP5,LDHB,ZFAS1,EIF3E,RIPOR2,OCIAD2	67	CCL5,LGALS1,PTPN22,APOBEC3G,CD96,ITGA1,HLA-DRB1,CST7,NKG7,JAML,AOAH,RBPJ,ALOX5AP,GZMB,HOPX,ZEB2,ITGAE,CXCR6,LINC02694,PARP8,S100A4,RUNX3,HLA-DPA1,GZMA,SYTL3,LCP1,ITGAL,CLIC1,NIBAN1,SLFN12L,PPP1R16B,HLA-DPB1,THEMIS,RAB27A,CD74,C12orf75,LINC01871,ANKRD28,ACTN4,STAT4,CD63,LGALS3,FABP5,CMIP,SAMD3,GNG2,SLF1,SKAP1,SOS1,EFHD2,SFMBT2,TANK,ID2,NAA50,HCST,PTPRJ,HLA-DRA,CHST11,SLC4A7,CBLB,SYTL2,CD58,EPS15,P…	•Positive/high: naïve markers TCF7, FHIT, EIF3E, LEF1, CD28, CCR7 (CD197), TSHZ2, SELL (CD62L) •Cell-surf proteins: CD8 low, CD4 high
Lymphocyte	L.6	FAAH2high CD4+ Naïve T cell	88	FAAH2,LEF1,TSHZ2,CCR7,SELL,ANK3,CMTM8,SERINC5,S1PR1,TCF7,GIMAP7,TESPA1,LRRC8D,CD28,KLF2,IL7R,RASA3,RPL23,RIPOR2,ABLIM1,PRKCA,GIMAP4,RPL27A,PDE3B,SESN3,GIMAP1,DGKA,GIMAP5,SYNE2,RPL7,EPB41,P2RY8,LTB,LINC00861,RPS20,RPS17,RPL31,PVT1,HIVEP2,EEF1G,AC016074.2,MAF,GPR183,PABPC1,LDHB,RPL4,THEM4,ADD3,CDC14A,MGAT4A,TMEM123,FKBP5,ETV6,ARHGAP15,IL6ST,CCND3,AC079793.1,SNHG6,EIF3E,LIMS1,CD55,GAS5,FOXP1,CASP8,P…	37	CCL5,LGALS1,APOBEC3G,NKG7,ITGA1,CST7,GZMB,JAML,HOPX,PTPN22,HLA-DRB1,CXCR6,ITGAE,AOAH,CD63,ALOX5AP,RBPJ,LGALS3,CLIC1,GZMA,ZEB2,HLA-DPB1,RUNX3,S100A4,SYTL3,FABP5,HLA-DPA1,C12orf75,LINC01871,ID2,HCST,CD74,HLA-DRA,MT2A,EFHD2,SLF1,LMNA	•Positive/high: naïve markers TCF7, FHIT, EIF3E, LEF1, CD28, CCR7 (CD197), TSHZ2, SELL (CD62L) •Cell-surf proteins: CD8 low, CD4 high
Lymphocyte	L.7	PLIN2high CD8+ T-cell	8	TXN,PLIN2,SQSTM1,ANKRD28,MAP1LC3B,PRDX1,SLC3A2,FABP5	10	GIMAP7,PSMB9,GIMAP4,NKG7,AOAH,CORO1A,CD7,LCK,LDLRAD4,GZMB	•Similar to cluster 9. •Cell-surf proteins: low CD8 and CD4, but higher for the first compared to the second.
Lymphocyte	L.8	GZMB/GNLY/PRF1high CD8+ poly-cytotoxic T cell (CTL)	54	GNLY,KLRD1,KLRC3,TRDC,KLRC2,ABCB1,ATP8B4,LINC02446,IKZF2,KLRK1,NKG7,TYROBP,XCL2,AOAH,TRG-AS1,CTSW,CST7,PRF1,TIGIT,DUSP2,GZMB,CD7,CCL5,RIN3,SAMD3,SLAMF7,XCL1,PIK3R1,TRGC2,SYTL3,METRNL,CD63,CBLB,PTPN22,PITPNC1,ITGA1,GABARAPL1,KLRC1,AHI1,ZEB2,AUTS2,HOPX,ATP8A1,PLAAT4,GZMH,RRAS2,LINC01871,LYAR,FYN,AC022126.1,LITAF,IFITM2,GNPTAB,LYST	21	THEMIS,LTB,PAG1,CD2,ANK3,IL7R,CD6,TNFAIP8,ICOS,BCL11B,LINC02694,MFHAS1,PLIN2,HNRNPLL,JUN,LDLRAD4,SPOCK2,CD3G,KLRB1,GRAP2,BATF	•T-cell markers: TRAC+ CD3G+ •Positive/high: cytotoxic markers GZMB, GNLY and PRF1, NK receptors KLRD1 (CD94), KLRC3 (NKG2E), TRDC (TCR-delta), KLRC2, NCAM1 (CD56), NKG7 •Cell-surf proteins: CD3+, CD8 high, CD4 low. High CD56 prot expression, but lower than NK cell cluster (L.18).
Lymphocyte	L.9	PRDX1high CD8+ T cell	6	PRDX1,SQSTM1,H2AFZ,STMN1,SLC3A2,FABP5	180	PTPRC,CD96,RNF213,ETS1,MBNL1,EPSTI1,CAMK4,CD2,ZBTB20,WIPF1,EMB,GIMAP7,CD3G,ARHGAP15,FYB1,PARP8,CLEC2D,GIMAP4,DOCK8,BCL11B,PSMB9,PAG1,IL32,AOAH,LDLRAD4,CD3D,ANKRD44,SP100,ARHGAP25,EML4,CYBA,IL2RG,LCK,HLA-E,GMFG,SLFN5,EVL,RASGRP1,SMCHD1,IKZF1,SKAP1,LRBA,PPP1R16B,EPB41,ARHGDIB,CD3E,SYNE2,DOCK10,SEPTIN6,SLFN12L,PSME1,FYN,PDE3B,STAT1,RABGAP1L,STK4,SMAP2,JAML,SH3BGRL,ITGA1,IQGAP2,CCSER2,ITGA4,CHST11,LS…	•Cell-surf proteins: low CD8 and CD4, but higher for the first compared to the second.
Lymphocyte	L.10	Activated CD8+ T cell (ISG)	79	IFIT1,IFIT3,RSAD2,ISG15,HERC5,MX1,IFIT2,MX2,OAS1,IFI44L,ISG20,CMPK2,IFI44,IFI6,EPSTI1,OASL,EIF2AK2,HERC6,USP18,SAMD9,SAMD9L,LY6E,DDX58,OAS2,STAT1,PARP9,IFI16,OAS3,XAF1,IFIH1,PLSCR1,TRIM22,DDX60L,IFI35,DDX60,PNPT1,TNFSF10,RNF213,GBP1,IRF7,SP100,SLFN5,SPATS2L,DRAP1,SP110,PARP14,UBE2L6,BST2,LAP3,SAT1,PHF11,PSMB9,DTX3L,NMI,ALOX5AP,XRN1,CHST12,APOL6,PPM1K,C5orf56,CHMP5,DYNLT1,TRANK1,NUB1,PLAAT4,SMCHD1…	0	-	•Higher expression of Interferon-stimulated genes (ISG) such as IFIT1/2/3, ISG15 and MX1 even in the Mtb non-infected libraries. •Cell-surf proteins: CD8 high, CD4 low •Higher proportion in infected libraries
Lymphocyte	L.11	CREMhigh T cell	74	CREM,CNOT6L,FTH1,SRGN,CXCR4,IL7R,NR3C1,LEPROTL1,PDE4B,FYN,EML4,PIK3R1,NIBAN1,TENT5C,ZFP36L2,SARAF,IQGAP2,FKBP5,MFHAS1,CSGALNACT1,CEMIP2,SNX9,GRAMD1B,SIPA1L1,CAMK4,AOAH,WAKMAR2,SMAP2,EMB,CTLA4,TNFAIP3,ARID5B,METRNL,ICOS,TRPS1,YWHAB,PHACTR2,FOXP1,RNF125,DUSP4,SYTL3,GLIPR1,ZNF331,PPP1R16B,SPOCK2,RGS1,PDCD4,DUSP16,ALOX5AP,RFTN1,NUP98,PPP1CB,GSPT1,LDLRAD4,EVI2A,PDE3B,CMIP,EVI2B,TRAT1,DDIT4,KIAA0319L,P…	13	NKG7,CCL5,HSP90AB1,EMP3,LGALS1,PKM,GZMB,MT2A,APOBEC3G,CORO1A,CD63,SAMD3,ITGA1	•Mostly cells from 6h libraries. Lower CCL5 compared to neighbour clusters. •Cell-surf proteins: similar CD4 and CD8 (low)
Lymphocyte	L.12	MT2Ahigh CD8+ T cell	24	MT2A,MT1E,MT1X,MT1F,HSP90AB1,CRIP1,UBB,LMNA,TAGLN2,ZFAS1,HSPD1,PPP1R15A,DNAJA1,HSPA1A,HSPH1,MYADM,SRSF7,RGCC,ODC1,HSPB1,SRSF3,DDIT3,GADD45B,DNAJB9	85	RNF213,PSMB9,CD96,STAT1,GIMAP4,SLFN12L,WIPF1,FYB1,PSME1,CD3G,CAMK4,PSMB8,BCL11B,EMB,GIMAP7,IKZF1,DOCK8,LRBA,TRIM22,EPB41,EPSTI1,ANKRD44,CYBA,AOAH,CD247,RASGRP1,CD3D,IQGAP2,JAML,PDE3B,ALOX5AP,ZBTB20,LCK,GZMB,FAM102A,GMFG,PRKCQ,PRKCH,PAG1,PACS1,TRAF3IP3,ITGA1,PARP4,ARHGAP25,SOS1,SYNE1,PLAAT4,MYO1F,DPYD,CORO1A,TBC1D5,CD47,TC2N,LINC01871,FKBP5,PCNX1,INPP5D,PITPNC1,ATRX,VPS13C,ATP8A1,RESF1,PCED1B,COX6…	•Only cells from 6h libraries. •Cell-surf proteins: CD8 high, CD4 low
Lymphocyte	L.13	HSP90AB1high CD4+ T cell	34	HSP90AB1,TXNRD1,TSPYL2,BACH2,FAM107B,EZR,LRRFIP2,SQSTM1,PRDX1,PPP1R15A,SLCO3A1,ZSWIM6,SND1,PKM,AL627171.2,GCLM,CAMK1D,GPR183,DDX21,PEAK1,ERC1,FNIP1,PRKCB,MDM2,VMP1,AHR,HIVEP2,OGDH,SLC3A2,ADK,HSPH1,MYO1D,SPAG9,KLF12	41	CYBA,IL32,CCL5,ALOX5AP,CD2,CD52,ARHGDIB,CD3D,CD3G,CD3E,LCK,CST7,GMFG,AOAH,FYB1,JAML,HLA-DPB1,PSMB9,HLA-DRB1,HLA-DPA1,CXCR6,HOPX,S100A4,ZFP36L2,CORO1A,CD74,GIMAP7,APOBEC3G,YPEL3,GIMAP4,PLAAT4,HCST,LINC02694,EMB,TRAC,ITGA1,LSP1,LINC01871,GZMB,SLF1,NKG7	•Very low expression of T-markers TRAC & CD3G •Cell-surf proteins: CD8 low, CD4 high
Lymphocyte	L.14	FOShigh CD8+ T cell	90	FOS,HSPA1B,HSPA1A,FOSB,DNAJB1,HSPH1,HSP90AA1,HSP90AB1,ATF3,DNAJA1,HSPA8,HSPE1,UBB,HSPD1,PPP1R15A,UBC,JUN,GADD45B,SRSF7,CD69,ZFAND2A,KLF6,HMGCS1,JUND,MYADM,UBE2S,TSPYL2,RGCC,HSPB1,DDIT3,YPEL5,SERTAD1,TUBB4B,MORF4L2,SNHG12,CKS2,DNAJB6,TSC22D3,AHSA1,FKBP4,IFNG,DYNLL1,ZSWIM6,JUNB,TUBA1A,ZFAS1,BRD2,MRPL18,ODC1,IFRD1,CHORDC1,INTS6,TLE4,IER2,AMD1,ELOVL5,RSRC2,KLF2,CRY1,IDI1,EIF4A2,TCP1,SNHG5,BTG2,ATP2B1…	259	CD2,CYBA,HLA-A,IKZF1,HLA-B,YWHAB,RNF213,IL32,SH3BGRL3,HINT1,S100A6,CD3D,PTPRC,ALOX5AP,GIMAP7,HLA-C,MYL6,PSMB9,TRBC2,TMA7,MYL12B,CD3G,RPS27L,RABAC1,SRP14,CD96,ARPC1B,PSME1,JAML,UQCR11,ARL6IP5,GIMAP4,SEPTIN7,PRKCQ,ATP5F1E,LDHB,PDE3B,ISCU,PPP1R14B,ISG20,COX4I1,FYB1,ITM2B,EPB41,WIPF1,COX6C,ARPC3,PARK7,UQCR10,LCK,ARHGAP25,GMFG,ARPC2,NDUFA11,COX6B1,NEDD8,IL2RG,PSMA7,ELOB,ATP5MC3,NDUFB7,ARHGDIB,APRT,COX…	•Mostly cells from 6h libraries. •Cell-surf proteins: CD8 high, CD4 low.
Lymphocyte	L.15	PLCG2high T-cell	27	PLCG2,SIK3,SYNE2,BCL2,DENND4A,FOXN3,ANKRD44,CELF2,CAMK1D,ATP2B1,CHST11,ADGRE5,ZSWIM6,AHNAK,DYRK1A,SREBF2,HIVEP2,TLE4,RFX3,CHD2,FBXW7,XIST,ESYT2,ELOVL5,INTS6,FOXO1,MGAT5	670	B2M,RPLP1,TMSB4X,SH3BGRL3,RPS27A,RPL10,GAPDH,RPS14,RPL19,RPS19,RPL18,RPL15,RPS4X,RPS13,FAU,SRP14,ATP5F1E,RPL41,RPS3,RPL21,IL32,RPS7,RPL36AL,RPS27,RPL8,RPL18A,MYL12B,RPS10,RPS26,RPS3A,HINT1,TPT1,RPS15A,RPL6,RPS12,RPL30,RPS9,UBA52,RPL5,OAZ1,PFN1,RPL7A,RPL32,MYL6,CHCHD2,RPS16,RPL13,HLA-B,RPL17,HLA-A,PTMA,RPS18,RPS15,RPL28,RPS2,RPL10A,RPS5,MIF,CFL1,RPS23,NACA,S100A6,RPS28,RPL37,PSMA7,RPL23A,RPL39,H3F…	•Low expression of T-markers TRAC & CD3G •Cell-surf proteins: Similar Avg exp of all markers
Lymphocyte	L.16	CD4+ Regulatory T cell	233	F5,IL1R1,IKZF2,IL2RA,FANK1,LAYN,TBC1D4,FOXP3,TIGIT,TNFRSF4,ICA1,AC093865.1,TNFRSF9,ADAM12,HPGD,AL136456.1,TNFRSF18,STAM,CTLA4,PLCL1,AC017002.3,GK,MIR181A1HG,AC083837.1,HDAC9,RTKN2,VAV3,BATF,SELL,PHACTR2,ZC2HC1A,LINC01943,MARCH3,MAF,CARD16,TOX,PIM2,PELI1,MAST4,IPCEF1,LDLRAD4,LY75,ZC3H12D,BCL2,CD27,POU2F2,PMAIP1,ICOS,INPP5F,IL12RB2,SMAP2,MIR3142HG,BACH1,SNX9,ARID5B,CD28,TRAF3,PHTF2,ENTPD1,FAAH2,GPH…	72	ANXA1,CCL5,THEMIS,CD96,ALOX5AP,CD52,NKG7,SH3BGRL3,HOPX,MBP,ITGA1,LINC01871,AOAH,CLEC2B,HMGB1,TC2N,TGFBR2,CD99,JAML,FKBP5,ZFP36L2,GIMAP7,ANK3,GZMB,PLAAT4,PARP8,S100A11,ZEB2,RBMS1,COTL1,SLF1,ITGAE,APOBEC3G,SOS1,CST7,SUPT3H,STK17A,LCP1,LINC00623,GIMAP4,PDIA3,MGAT4A,RUNX3,CD69,PPP1R14B,TRAT1,CMIP,SFMBT2,GRAP2,MCUB,CD3G,RBPJ,ANKRD28,IL7R,PPIB,SLC4A7,CD81,AC245297.3,FABP5,DSTN,PLIN2,RALA,SAMD3,KRAS,SKI…	•Treg markers: FOXP3, FOXP1, IL2RA (CD25), STAM, CTLA4, IKZF2 •Cell-surf proteins: CD4 high, CD8 low
Lymphocyte	L.17	B cell	272	ID3,RALGPS2,FAM49A,BCL11A,IGKC,AFF3,COBLL1,UBE2E2,OSBPL10,CD86,ARHGAP24,BANK1,TBC1D9,MARCH1,TRIO,BASP1,MEF2C,EBF1,CDK14,TFEC,BLK,ADAM28,AC120193.1,LYN,PAX5,SYK,USP6NL,WDFY4,BLNK,SWAP70,MS4A1,DENND5B,LINC02397,RUBCNL,IGHM,TEX9,LINC00926,LRRK1,IRF8,TNFRSF13B,RAB31,TCF4,GNG7,CD79A,CD40,IGLC2,GRK3,LARGE1,HDAC9,KYNU,CLIC4,CLECL1,ALOX5,SOX5,HVCN1,PKIG,SMIM14,MTSS1,HLA-DRA,HLA-DMB,SETBP1,CD83,PIK3AP1,HL…	164	IL32,ANXA1,CD2,CCL5,CD3D,FYB1,THEMIS,IL7R,CD96,CD3G,TRAC,CAMK4,SKAP1,BCL11B,S100A6,FYN,CD3E,ITK,CD247,PTPRC,PRKCQ,TRBC1,SRGN,PRKCH,TRBC2,ITM2B,JAML,RORA,LEPROTL1,CST7,CALM1,NIBAN1,S100A4,ALOX5AP,SH3BGRL3,LCK,IQGAP2,TNFAIP3,GIMAP7,AAK1,CKLF,ARL4C,ETS1,CLEC2B,TC2N,INPP4B,ATP2B4,PTPN22,SLFN12L,SLFN5,ITM2A,TRAT1,GRAP2,S100A11,NKG7,HCST,SYNE2,CXCR6,LINC02694,ITGA1,ICOS,LGALS3,CD6,LINC01871,CD7,ITGAE,P…	•T-cell markers: TRAC- CD3G- •B-cell markers: IGHG+ IGKC+,CD79+, MS4A1+ •Cell-surf proteins: B marker CD19 high, T marker CD3 low
Lymphocyte	L.18	NK cell	116	KIT,GAB1,LINC00996,PPP1R9A,FCER1G,AFF3,RASSF8,TRDC,ATP8B4,SVIL,IFITM3,MAML3,PLCB1,AREG,TNFRSF18,ZNF704,TYROBP,IL1R1,AL136456.1,MIR181A1HG,NRIP1,XCL1,TIAM1,NCALD,SSBP2,CTSW,XCL2,BAZ2B,HIP1,CYSLTR1,AHI1,KLRB1,VAV3,PLAC8,DOCK5,IL4R,RIN3,CERS6,BACH2,ATP10A,MCTP2,MAP3K8,TCF7,PDE8A,MEF2A,KLRD1,NFKB1,GNLY,RNF130,SKAP2,KLRC1,STAM,ABCB1,ARHGAP10,AHR,PTPN12,PLCL2,CAPG,XYLT1,IFITM2,TIMP1,IL18R1,FNDC3B,ARHGA…	87	CD3D,CD2,CD3G,THEMIS,BCL11B,CCL5,CAMK4,CD3E,TRAC,S100A6,IKZF3,SYNE2,IL32,TRBC2,ALOX5AP,FYB1,GRAP2,COTL1,LINC02694,PPP2R5C,CD6,ATXN1,ITGAE,PCED1B-AS1,CST7,PAG1,CYBA,CLEC2D,LEPROTL1,CYTOR,RNF213,ITK,RORA,PYHIN1,GNG2,LCK,TRBC1,CDC42SE2,HLA-DPB1,ISG20,JAML,SLF1,ANXA2,TRAT1,RASGRP1,CXCR6,AOAH,PTPRJ,LBH,RUNX1,CD247,SH3KBP1,STAT5B,SYNE1,PRKCQ,ITGA1,C12orf75,PLIN2,APBB1IP,LDHA,SP140,PITPNC1,TC2N,C4orf48,…	•T-cell markers: TRAC- CD3G- •Positive/high: NCAM1 (CD56), FCER1G, TRDC, XCL1, TCF7, IL18R1 •Cell-surf proteins: cluster with highest CD56 prot expression. Lower CD3 and higher CD16, CD11c and CD14 compared to T-cell clusters
Activ: activated, AM: Alveolar macrophage, DC: Dendritic cell, DEG: Differentially expressed gene, L: Lymphocyte, Mac: macrophage, NK: Natural killer, TR: tissue-resident.
	Cluster	Top 5 (Up)
	AM.0	-
	AM.1	PEX14,EVI5,RABGAP1L,DISP1,CHRM3
	AM.2	IL1B,TNFAIP6,TNIK,PLD1,CXCL5
	AM.3	ERRFI1,SNHG12,SFPQ,ZC3H12A,MFSD2A
	MoMac.4	TNFRSF1B,DPYD,VAV3,PLEKHO1,IL6R
	AM.5	IFI27
	AM.6	MT2A,MT1E,MT1M,MT1A,MT1F
	AM.7	ISG15,IFI6,NEXN,IFI44L,IFI44
	AM.8	ATF3,MED10,UPP1,ANXA1,SLC3A2
	DC.9	TNFRSF18,TNFRSF4,TNFRSF9,GPR157,RUNX3
	AM.10	PDIA6,GFPT1,GMPPB,MANF,SELENOK
	AM.11	STMN1,CLSPN,CDCA8,CDC20,KIF2C
	L.0	LINC02694,JAML,SLC4A7,THEMIS,DAPK2
	L.1	ALOX5AP,LGALS3,CCL5,SLC35F1,S100A4
	L.2	C1orf21,CD8A,CD8B,GZMK,NKG7
	L.3	RGS16,ACTB,GZMB,ACTG1,PFN1
	L.4	CD96,ITGA1,PARP8,THEMIS,DAPK2
	L.5	RPS13,EEF1B2,CCR7,SELL,KLF2
	L.6	FAAH2,LEF1,TSHZ2,CCR7,SELL
	L.7	TXN,PLIN2,SQSTM1,ANKRD28,MAP1LC3B
	L.8	GNLY,KLRD1,KLRC3,TRDC,KLRC2
	L.9	PRDX1,SQSTM1,H2AFZ,STMN1,SLC3A2
	L.10	IFIT1,IFIT3,RSAD2,ISG15,HERC5
	L.11	CREM,CNOT6L,FTH1,SRGN,CXCR4
	L.12	MT2A,MT1E,MT1X,MT1F,HSP90AB1
	L.13	HSP90AB1,TXNRD1,TSPYL2,BACH2,FAM107B
	L.14	FOS,HSPA1B,HSPA1A,FOSB,DNAJB1
	L.15	PLCG2,SIK3,SYNE2,BCL2,DENND4A
	L.16	F5,IL1R1,IKZF2,IL2RA,FANK1
	L.17	ID3,RALGPS2,FAM49A,BCL11A,IGKC
	L.18	KIT,GAB1,LINC00996,PPP1R9A,FCER1G

## Sheet: Table S4
Supplemental Table 4. Results from the pseudobulk differential expression analysis of myeloid cell subpopulations between Resisters and LTBI in the absence of Mtb (baseline).
		Baseline Resister vs LTBI: AM.0									Baseline Resister vs LTBI: AM.1									Baseline Resister vs LTBI: AM.2									Baseline Resister vs LTBI: AM.3									Baseline Resister vs LTBI: MoMac.4									Baseline Resister vs LTBI: AM.5
#	Gene	Pct.LTBI a	Pct.RES a	Pct.diff b	Log2FC c	CI.L d	CI.R d	Pval e	FDR f	Signif g	Pct.LTBI a	Pct.RES a	Pct.diff b	Log2FC c	CI.L d	CI.R d	Pval e	FDR f	Signif g	Pct.LTBI a	Pct.RES a	Pct.diff b	Log2FC c	CI.L d	CI.R d	Pval e	FDR f	Signif g	Pct.LTBI a	Pct.RES a	Pct.diff b	Log2FC c	CI.L d	CI.R d	Pval e	FDR f	Signif g	Pct.LTBI a	Pct.RES a	Pct.diff b	Log2FC c	CI.L d	CI.R d	Pval e	FDR f	Signif g	Pct.LTBI a	Pct.RES a	Pct.diff b
1	A1BG	0.372	0.466	0.094	0.475	0.1	0.9	0.0221945	0.150202	FALSE	0.361	0.429	0.068	0.214	-0.1	0.6	0.234847	0.573366	FALSE	0.351	0.438	0.087	0.212	-0.2	0.6	0.297526	0.666101	FALSE	0.292	0.311	0.019	0.363	0	0.7	0.0349205	0.198419	FALSE	0.302	0.368	0.066	0.392	0.1	0.7	0.0253298	0.162014	FALSE	0.348	0.425	0.077
2	A1BG-AS1	0.107	0.105	-0.002	-0.546	-1	-0.1	0.0221108	0.149989	FALSE	0.137	0.139	0.002	-0.213	-0.6	0.2	0.274678	0.614471	FALSE	0.132	0.141	0.009	-0.404	-0.9	0.1	0.0930825	0.450244	FALSE	0.072	0.068	-0.004	-0.467	-0.9	0	0.035167	0.198563	FALSE	0.098	0.108	0.01	-0.264	-0.6	0.1	0.125575	0.36176	FALSE	0.103	0.112	0.009
3	A2M	0.133	0.242	0.109	0.532	-0.2	1.3	0.143156	0.370488	FALSE	0.145	0.232	0.087	0.436	-0.3	1.1	0.222046	0.562203	FALSE	0.145	0.26	0.115	0.384	-0.4	1.2	0.324947	0.689019	FALSE	0.104	0.207	0.103	0.821	0.2	1.4	0.00819858	0.101238	FALSE	0.248	0.308	0.06	0.195	-0.3	0.7	0.422808	0.662798	FALSE	NA	NA	NA
4	A4GALT	0.194	0.23	0.036	0.075	-1	1.1	0.887773	0.945762	FALSE	0.223	0.251	0.028	-0.301	-1.3	0.7	0.560286	0.817306	FALSE	0.229	0.241	0.012	-0.02	-1.1	1.1	0.970813	0.992666	FALSE	0.197	0.215	0.018	0.23	-0.6	1.1	0.59467	0.80136	FALSE	NA	NA	NA	NA	NA	NA	NA	NA	NA	0.23	0.228	-0.002
5	AAAS	0.084	0.096	0.012	0.167	-0.2	0.5	0.351446	0.591077	FALSE	0.095	0.109	0.014	0.043	-0.2	0.3	0.759509	0.912945	FALSE	0.083	0.098	0.015	0.113	-0.2	0.5	0.52572	0.810889	FALSE	0.067	0.081	0.014	0.011	-0.3	0.3	0.944519	0.979308	FALSE	0.08	0.103	0.023	-0.005	-0.3	0.3	0.973624	0.987791	FALSE	NA	NA	NA
6	AACS	0.089	0.114	0.025	-0.323	-0.7	0	0.0669105	0.250556	FALSE	0.141	0.192	0.051	-0.102	-0.4	0.2	0.445756	0.750318	FALSE	0.106	0.143	0.037	-0.358	-0.7	0	0.0424079	0.329645	FALSE	0.139	0.151	0.012	-0.25	-0.6	0.1	0.192365	0.467192	FALSE	NA	NA	NA	NA	NA	NA	NA	NA	NA	NA	NA	NA
7	AAGAB	0.253	0.264	0.011	-0.188	-0.5	0.1	0.168304	0.402886	FALSE	0.452	0.459	0.007	0.018	-0.2	0.2	0.851555	0.949649	FALSE	0.371	0.383	0.012	0.036	-0.2	0.3	0.793032	0.93628	FALSE	0.18	0.163	-0.017	-0.27	-0.5	0	0.038713	0.207977	FALSE	0.311	0.296	-0.015	-0.25	-0.5	0	0.0312955	0.17898	FALSE	0.33	0.321	-0.009
8	AAK1	0.788	0.869	0.081	-0.085	-0.3	0.2	0.516918	0.722809	FALSE	0.955	0.977	0.022	-0.076	-0.3	0.1	0.443658	0.749049	FALSE	0.862	0.927	0.065	-0.158	-0.4	0.1	0.184508	0.554094	FALSE	0.814	0.836	0.022	-0.084	-0.4	0.2	0.55502	0.777894	FALSE	0.787	0.808	0.021	-0.068	-0.3	0.1	0.474307	0.70058	FALSE	0.885	0.89	0.005
9	AAMDC	0.421	0.532	0.111	0.001	-0.3	0.3	0.995516	0.998042	FALSE	0.437	0.517	0.08	-0.109	-0.3	0.1	0.280615	0.619941	FALSE	0.391	0.49	0.099	-0.175	-0.4	0.1	0.189551	0.558145	FALSE	0.436	0.524	0.088	0.048	-0.2	0.3	0.701634	0.866836	FALSE	0.249	0.293	0.044	-0.115	-0.3	0.1	0.273501	0.539128	FALSE	0.404	0.468	0.064
10	AAMP	0.38	0.462	0.082	0.348	0	0.6	0.0245456	0.156466	FALSE	0.4	0.49	0.09	0.278	0	0.6	0.0518131	0.318724	FALSE	0.366	0.451	0.085	0.301	0	0.6	0.046523	0.341236	FALSE	0.298	0.349	0.051	0.125	-0.1	0.4	0.28128	0.563291	FALSE	0.341	0.418	0.077	0.154	-0.1	0.4	0.14795	0.391953	FALSE	0.353	0.417	0.064
11	AAR2	0.192	0.238	0.046	0.143	0	0.3	0.114334	0.328179	FALSE	0.281	0.353	0.072	0.104	-0.1	0.3	0.256311	0.597047	FALSE	0.235	0.293	0.058	0.289	0.1	0.5	0.0112367	0.21629	FALSE	0.158	0.153	-0.005	-0.15	-0.4	0.1	0.303008	0.58458	FALSE	0.241	0.249	0.008	0.064	-0.1	0.3	0.528181	0.740884	FALSE	0.216	0.238	0.022
12	AARS	0.198	0.189	-0.009	0.06	-0.3	0.4	0.703864	0.847323	FALSE	0.271	0.295	0.024	0.049	-0.3	0.4	0.752265	0.909792	FALSE	0.236	0.261	0.025	0.166	-0.2	0.5	0.35016	0.706027	FALSE	0.123	0.131	0.008	-0.12	-0.5	0.3	0.540009	0.768122	FALSE	0.216	0.195	-0.021	-0.182	-0.4	0.1	0.169656	0.419432	FALSE	0.195	0.197	0.002
13	AARS2	NA	NA	NA	NA	NA	NA	NA	NA	NA	0.051	0.049	-0.002	-0.342	-0.6	-0.1	0.0217656	0.22869	FALSE	NA	NA	NA	NA	NA	NA	NA	NA	NA	NA	NA	NA	NA	NA	NA	NA	NA	NA	NA	NA	NA	NA	NA	NA	NA	NA	NA	NA	NA	NA
14	AARSD1	0.16	0.175	0.015	-0.074	-0.3	0.2	0.541602	0.741994	FALSE	0.199	0.208	0.009	-0.046	-0.3	0.2	0.692235	0.883948	FALSE	0.171	0.165	-0.006	0.005	-0.3	0.3	0.969872	0.992473	FALSE	0.123	0.144	0.021	-0.174	-0.4	0.1	0.198926	0.474246	FALSE	0.145	0.127	-0.018	-0.322	-0.6	-0.1	0.0201738	0.145516	FALSE	0.145	0.137	-0.008
15	AASDH	0.155	0.148	-0.007	0.075	-0.2	0.4	0.611871	0.789362	FALSE	0.23	0.25	0.02	0.299	0.1	0.5	0.0184273	0.212712	FALSE	0.204	0.178	-0.026	0.142	-0.3	0.5	0.478527	0.785338	FALSE	0.093	0.113	0.02	0.005	-0.4	0.4	0.979403	0.991002	FALSE	0.151	0.157	0.006	-0.031	-0.3	0.2	0.796453	0.908856	FALSE	0.164	0.157	-0.007
16	AASDHPPT	0.462	0.483	0.021	0.206	-0.1	0.5	0.212121	0.454563	FALSE	0.509	0.568	0.059	0.226	0	0.5	0.0519853	0.318805	FALSE	0.519	0.528	0.009	0.288	-0.1	0.6	0.0959227	0.452824	FALSE	0.251	0.265	0.014	-0.021	-0.3	0.3	0.889436	0.955236	FALSE	0.416	0.395	-0.021	-0.043	-0.3	0.2	0.708514	0.859038	FALSE	0.448	0.415	-0.033
17	AATBC	0.215	0.225	0.01	-0.029	-0.5	0.4	0.898519	0.951377	FALSE	0.36	0.341	-0.019	-0.032	-0.5	0.4	0.882828	0.959211	FALSE	0.21	0.227	0.017	-0.269	-0.9	0.4	0.405149	0.742612	FALSE	0.19	0.183	-0.007	0.048	-0.5	0.6	0.869822	0.947688	FALSE	NA	NA	NA	NA	NA	NA	NA	NA	NA	0.218	0.246	0.028
18	AATF	0.596	0.622	0.026	-0.232	-0.5	0	0.0616528	0.240713	FALSE	0.759	0.797	0.038	-0.043	-0.2	0.1	0.641153	0.861715	FALSE	0.702	0.723	0.021	-0.012	-0.3	0.2	0.924807	0.980274	FALSE	0.466	0.487	0.021	-0.205	-0.4	0	0.0415229	0.213907	FALSE	0.657	0.654	-0.003	-0.272	-0.4	-0.1	0.00305042	0.054862	TRUE	0.638	0.623	-0.015
19	ABAT	0.145	0.221	0.076	0.555	0.1	1	0.0227004	0.151281	FALSE	0.239	0.342	0.103	0.316	-0.1	0.7	0.0979764	0.412406	FALSE	0.233	0.342	0.109	0.373	-0.2	0.9	0.1974	0.567098	FALSE	0.18	0.225	0.045	0.482	0.1	0.9	0.0211638	0.158261	FALSE	0.208	0.26	0.052	0.135	-0.3	0.6	0.548393	0.755971	FALSE	0.216	0.31	0.094
20	ABCA1	0.46	0.637	0.177	0.612	0	1.2	0.0523462	0.221481	FALSE	0.471	0.653	0.182	0.695	0	1.3	0.0357654	0.274169	FALSE	0.743	0.835	0.092	0.749	0.2	1.3	0.00573409	0.167145	FALSE	0.551	0.707	0.156	0.41	-0.2	1	0.153887	0.416958	FALSE	0.764	0.814	0.05	0.374	-0.1	0.8	0.0827555	0.293936	FALSE	0.475	0.567	0.092
21	ABCA5	0.123	0.16	0.037	-0.629	-1.1	-0.1	0.0168759	0.131567	FALSE	0.203	0.264	0.061	-0.259	-0.7	0.2	0.23207	0.570273	FALSE	0.263	0.337	0.074	-0.404	-1	0.1	0.14534	0.516042	FALSE	0.13	0.171	0.041	-0.257	-0.7	0.2	0.2792	0.561691	FALSE	0.258	0.283	0.025	-0.307	-0.7	0.1	0.141537	0.383885	FALSE	0.182	0.274	0.092
22	ABCA7	0.078	0.072	-0.006	-0.449	-0.8	-0.1	0.0254463	0.158075	FALSE	0.125	0.132	0.007	-0.482	-0.9	-0.1	0.0261876	0.243092	FALSE	0.084	0.101	0.017	-0.562	-1	-0.1	0.021897	0.269463	FALSE	0.086	0.082	-0.004	-0.399	-0.8	0	0.0697855	0.280012	FALSE	NA	NA	NA	NA	NA	NA	NA	NA	NA	NA	NA	NA
23	ABCB10	0.195	0.218	0.023	-0.092	-0.4	0.2	0.495504	0.707048	FALSE	0.352	0.41	0.058	0.076	-0.1	0.3	0.431424	0.741273	FALSE	0.312	0.314	0.002	0.042	-0.2	0.3	0.762676	0.920582	FALSE	0.151	0.16	0.009	-0.256	-0.5	0	0.0688026	0.277916	FALSE	0.222	0.216	-0.006	-0.231	-0.5	0	0.0691873	0.268761	FALSE	0.264	0.283	0.019
24	ABCB5	0.079	0.069	-0.01	-0.212	-1	0.5	0.566654	0.760233	FALSE	0.116	0.104	-0.012	-0.205	-0.9	0.5	0.564817	0.819898	FALSE	0.123	0.11	-0.013	0.077	-0.8	1	0.862486	0.957138	FALSE	0.044	0.041	-0.003	-0.207	-0.9	0.5	0.574836	0.790256	FALSE	NA	NA	NA	NA	NA	NA	NA	NA	NA	NA	NA	NA
25	ABCB7	0.297	0.311	0.014	-0.281	-0.5	-0.1	0.00693263	0.0860114	TRUE	0.474	0.481	0.007	-0.027	-0.2	0.2	0.787883	0.922121	FALSE	0.392	0.406	0.014	-0.06	-0.3	0.2	0.610879	0.852424	FALSE	0.302	0.272	-0.03	-0.295	-0.6	0	0.0486574	0.232817	FALSE	0.378	0.374	-0.004	-0.027	-0.2	0.1	0.741843	0.879266	FALSE	0.381	0.33	-0.051
26	ABCB8	0.118	0.12	0.002	-0.126	-0.3	0.1	0.254325	0.497562	FALSE	0.177	0.183	0.006	-0.142	-0.4	0.1	0.209156	0.549309	FALSE	0.145	0.143	-0.002	-0.137	-0.4	0.1	0.323075	0.68776	FALSE	0.101	0.091	-0.01	-0.269	-0.6	0	0.0691709	0.279054	FALSE	0.118	0.112	-0.006	-0.022	-0.3	0.3	0.880008	0.946188	FALSE	0.125	0.133	0.008
27	ABCC1	0.658	0.642	-0.016	-0.527	-1	-0.1	0.0209703	0.145776	FALSE	0.855	0.864	0.009	-0.403	-0.8	0	0.0313315	0.261697	FALSE	0.857	0.857	0	-0.56	-1	-0.1	0.0114494	0.216747	FALSE	0.57	0.519	-0.051	-0.536	-0.9	-0.1	0.010257	0.113307	FALSE	0.798	0.784	-0.014	-0.142	-0.5	0.2	0.385367	0.633737	FALSE	0.784	0.786	0.002
28	ABCC10	0.079	0.077	-0.002	-0.106	-0.5	0.3	0.553638	0.75078	FALSE	0.161	0.209	0.048	0.099	-0.2	0.3	0.431815	0.741464	FALSE	0.133	0.139	0.006	0.193	-0.2	0.5	0.268847	0.64116	FALSE	NA	NA	NA	NA	NA	NA	NA	NA	NA	0.126	0.124	-0.002	-0.021	-0.3	0.3	0.883332	0.947605	FALSE	0.099	0.095	-0.004
29	ABCC3	0.606	0.554	-0.052	-0.692	-1.1	-0.3	0.000626111	0.030532	TRUE	0.815	0.797	-0.018	-0.477	-0.8	-0.2	0.00106776	0.074423	TRUE	0.764	0.735	-0.029	-0.553	-1	-0.1	0.0162446	0.236595	FALSE	0.474	0.426	-0.048	-0.672	-1	-0.4	0.000112851	0.0145262	TRUE	0.707	0.65	-0.057	-0.392	-0.7	-0.1	0.00707048	0.0857908	TRUE	0.714	0.615	-0.099
30	ABCC4	0.06	0.105	0.045	0.174	-0.2	0.6	0.360773	0.597278	FALSE	0.129	0.183	0.054	0.175	-0.2	0.5	0.290369	0.630701	FALSE	0.093	0.164	0.071	0.222	-0.2	0.7	0.32609	0.690017	FALSE	0.081	0.114	0.033	-0.113	-0.6	0.4	0.644003	0.833017	FALSE	0.104	0.162	0.058	0.132	-0.2	0.5	0.434292	0.671825	FALSE	0.101	0.158	0.057
31	ABCC5	0.088	0.104	0.016	0.01	-0.4	0.4	0.957832	0.980246	FALSE	0.167	0.176	0.009	0.129	-0.2	0.5	0.45483	0.757262	FALSE	0.112	0.143	0.031	0.035	-0.5	0.5	0.885601	0.966307	FALSE	0.083	0.115	0.032	-0.143	-0.6	0.3	0.497299	0.740413	FALSE	0.125	0.151	0.026	-0.003	-0.3	0.3	0.983419	0.99208	FALSE	0.114	0.151	0.037
32	ABCD1	0.2	0.228	0.028	0.254	0	0.5	0.0771238	0.268735	FALSE	0.293	0.339	0.046	0.206	0	0.4	0.0830981	0.383025	FALSE	0.23	0.29	0.06	0.305	0	0.6	0.0253351	0.28204	FALSE	0.203	0.236	0.033	-0.095	-0.4	0.2	0.52392	0.758764	FALSE	0.243	0.291	0.048	0.257	0	0.5	0.0200626	0.145302	FALSE	0.219	0.219	0
33	ABCD3	0.284	0.325	0.041	-0.112	-0.4	0.1	0.359977	0.59678	FALSE	0.43	0.528	0.098	0.119	-0.1	0.3	0.191174	0.533033	FALSE	0.352	0.428	0.076	-0.044	-0.3	0.2	0.726564	0.906607	FALSE	0.241	0.272	0.031	0.025	-0.3	0.4	0.877877	0.950447	FALSE	0.328	0.335	0.007	-0.047	-0.3	0.2	0.684689	0.842746	FALSE	0.365	0.361	-0.004
34	ABCD4	0.109	0.138	0.029	-0.081	-0.3	0.2	0.540514	0.741127	FALSE	0.144	0.159	0.015	-0.062	-0.3	0.2	0.604997	0.844188	FALSE	0.142	0.172	0.03	-0.002	-0.3	0.3	0.988554	0.996098	FALSE	0.106	0.134	0.028	0.152	-0.1	0.4	0.31106	0.593356	FALSE	0.141	0.173	0.032	-0.116	-0.4	0.1	0.326405	0.58781	FALSE	0.117	0.136	0.019
35	ABCE1	0.598	0.633	0.035	0.286	0	0.6	0.0445925	0.207979	FALSE	0.689	0.717	0.028	0.203	0	0.4	0.0286425	0.251763	FALSE	0.628	0.646	0.018	0.386	0.1	0.6	0.0030374	0.138168	FALSE	0.456	0.458	0.002	0.184	-0.1	0.5	0.185518	0.459068	FALSE	0.579	0.602	0.023	0.162	-0.1	0.4	0.151886	0.397241	FALSE	0.576	0.573	-0.003
36	ABCF1	0.771	0.838	0.067	0.081	-0.2	0.4	0.558142	0.754708	FALSE	0.819	0.864	0.045	0.053	-0.2	0.3	0.657453	0.870322	FALSE	0.815	0.904	0.089	0.114	-0.2	0.4	0.414855	0.747476	FALSE	0.691	0.731	0.04	-0.039	-0.3	0.2	0.715931	0.874985	FALSE	0.772	0.829	0.057	0.153	-0.1	0.4	0.155932	0.401384	FALSE	0.78	0.795	0.015
37	ABCF2	0.214	0.22	0.006	0.006	-0.3	0.3	0.971724	0.986491	FALSE	0.258	0.303	0.045	0.173	-0.1	0.4	0.179086	0.519021	FALSE	0.25	0.254	0.004	0.294	-0.1	0.7	0.107489	0.469488	FALSE	0.116	0.121	0.005	0.118	-0.2	0.5	0.489398	0.7349	FALSE	0.216	0.236	0.02	0.099	-0.2	0.4	0.473862	0.700277	FALSE	0.195	0.198	0.003
38	ABCF3	0.194	0.221	0.027	-0.013	-0.3	0.3	0.924624	0.963941	FALSE	0.227	0.276	0.049	0.074	-0.1	0.3	0.496881	0.783101	FALSE	0.197	0.238	0.041	0.199	-0.1	0.5	0.184901	0.554094	FALSE	0.107	0.115	0.008	-0.06	-0.4	0.3	0.74573	0.89174	FALSE	0.154	0.201	0.047	0.014	-0.2	0.2	0.900872	0.956437	FALSE	0.161	0.189	0.028
39	ABCG1	0.894	0.92	0.026	0.543	0.1	1	0.0114294	0.107598	FALSE	0.968	0.974	0.006	0.379	0	0.8	0.0737981	0.368428	FALSE	0.875	0.932	0.057	0.562	0.1	1	0.0163734	0.236936	FALSE	0.903	0.929	0.026	0.326	0	0.7	0.0839927	0.307789	FALSE	0.641	0.63	-0.011	0.15	-0.2	0.5	0.446549	0.680547	FALSE	0.906	0.869	-0.037
40	ABCG2	0.7	0.706	0.006	-0.129	-0.5	0.3	0.51856	0.724676	FALSE	0.818	0.836	0.018	0.059	-0.3	0.4	0.737722	0.903606	FALSE	0.688	0.685	-0.003	0.042	-0.4	0.5	0.837159	0.949221	FALSE	0.555	0.539	-0.016	-0.084	-0.4	0.2	0.59946	0.804014	FALSE	0.351	0.295	-0.056	-0.358	-0.9	0.2	0.18795	0.443792	FALSE	0.712	0.633	-0.079
41	ABHD10	0.086	0.094	0.008	0.208	-0.2	0.6	0.282887	0.529124	FALSE	0.13	0.176	0.046	0.531	0.2	0.9	0.00174433	0.0845044	TRUE	0.099	0.095	-0.004	0.583	0	1.1	0.035201	0.310504	FALSE	0.062	0.095	0.033	0.067	-0.3	0.5	0.744687	0.891188	FALSE	0.079	0.082	0.003	-0.007	-0.4	0.3	0.968036	0.985655	FALSE	0.086	0.092	0.006
42	ABHD11	0.073	0.062	-0.011	-0.091	-0.5	0.3	0.642557	0.810113	FALSE	0.065	0.068	0.003	-0.226	-0.6	0.1	0.20209	0.543922	FALSE	0.063	0.064	0.001	-0.117	-0.5	0.3	0.553721	0.826568	FALSE	NA	NA	NA	NA	NA	NA	NA	NA	NA	NA	NA	NA	NA	NA	NA	NA	NA	NA	NA	NA	NA
43	ABHD12	0.564	0.62	0.056	0.063	-0.2	0.3	0.657303	0.818767	FALSE	0.712	0.755	0.043	0.091	-0.2	0.4	0.505214	0.787566	FALSE	0.632	0.666	0.034	0.155	-0.2	0.5	0.387946	0.731522	FALSE	0.533	0.593	0.06	0.059	-0.2	0.3	0.575722	0.790727	FALSE	0.621	0.637	0.016	-0.104	-0.4	0.2	0.488306	0.711656	FALSE	0.591	0.621	0.03
44	ABHD13	0.327	0.393	0.066	0.151	-0.1	0.4	0.176113	0.412	FALSE	0.392	0.488	0.096	0.172	0	0.3	0.0351559	0.27158	FALSE	0.377	0.458	0.081	0.148	-0.1	0.4	0.183713	0.554059	FALSE	0.225	0.237	0.012	-0.009	-0.3	0.3	0.947496	0.980189	FALSE	0.318	0.402	0.084	0.067	-0.1	0.2	0.400277	0.645677	FALSE	0.34	0.423	0.083
45	ABHD14A	0.221	0.255	0.034	-0.267	-0.8	0.2	0.288358	0.534161	FALSE	0.176	0.201	0.025	-0.298	-0.7	0.2	0.189738	0.531292	FALSE	0.164	0.195	0.031	-0.262	-0.8	0.3	0.311301	0.678376	FALSE	0.202	0.239	0.037	-0.096	-0.6	0.4	0.725243	0.879579	FALSE	NA	NA	NA	NA	NA	NA	NA	NA	NA	0.178	0.191	0.013
46	ABHD14B	0.256	0.32	0.064	-0.12	-0.5	0.3	0.522424	0.727054	FALSE	0.205	0.246	0.041	-0.371	-0.7	-0.1	0.0180882	0.211449	FALSE	0.194	0.222	0.028	-0.311	-0.7	0.1	0.126462	0.491715	FALSE	0.24	0.308	0.068	0.169	-0.3	0.6	0.48118	0.728105	FALSE	0.131	0.14	0.009	-0.203	-0.5	0.1	0.225808	0.491344	FALSE	0.186	0.226	0.04
47	ABHD15	0.093	0.13	0.037	0.284	0	0.6	0.0451759	0.208455	FALSE	0.126	0.152	0.026	0.176	0	0.4	0.11656	0.440612	FALSE	0.096	0.131	0.035	0.249	-0.1	0.6	0.176154	0.548733	FALSE	0.07	0.093	0.023	0.179	-0.2	0.6	0.364411	0.640475	FALSE	NA	NA	NA	NA	NA	NA	NA	NA	NA	0.103	0.122	0.019
48	ABHD15-AS1	0.174	0.219	0.045	0.223	-0.4	0.8	0.454613	0.676922	FALSE	0.396	0.421	0.025	0.126	-0.4	0.6	0.602916	0.843971	FALSE	0.239	0.288	0.049	0.015	-0.5	0.5	0.953269	0.98851	FALSE	0.203	0.203	0	0.048	-0.4	0.5	0.838979	0.935062	FALSE	0.171	0.21	0.039	-0.029	-0.5	0.4	0.900245	0.956194	FALSE	0.306	0.306	0
49	ABHD16A	0.367	0.395	0.028	-0.106	-0.4	0.2	0.51392	0.720774	FALSE	0.397	0.464	0.067	-0.019	-0.3	0.3	0.887866	0.961885	FALSE	0.364	0.398	0.034	-0.109	-0.4	0.2	0.469095	0.780977	FALSE	0.264	0.311	0.047	-0.106	-0.4	0.2	0.467359	0.717996	FALSE	0.321	0.347	0.026	0.002	-0.2	0.2	0.988269	0.993786	FALSE	0.319	0.331	0.012
50	ABHD17A	0.428	0.44	0.012	-0.062	-0.3	0.2	0.650696	0.814351	FALSE	0.431	0.456	0.025	-0.117	-0.3	0.1	0.269484	0.608982	FALSE	0.421	0.422	0.001	0.026	-0.2	0.3	0.841683	0.950149	FALSE	0.342	0.373	0.031	-0.078	-0.4	0.2	0.575419	0.790648	FALSE	0.333	0.328	-0.005	0.053	-0.2	0.3	0.640547	0.818639	FALSE	0.373	0.367	-0.006
51	ABHD17B	0.22	0.3	0.08	-0.215	-0.5	0.1	0.164445	0.398368	FALSE	0.384	0.482	0.098	-0.102	-0.4	0.2	0.438937	0.746647	FALSE	0.286	0.393	0.107	-0.214	-0.5	0.1	0.190707	0.56023	FALSE	0.43	0.476	0.046	0.217	-0.2	0.6	0.275104	0.559598	FALSE	0.333	0.41	0.077	-0.135	-0.4	0.2	0.351129	0.608418	FALSE	0.317	0.418	0.101
52	ABHD18	0.236	0.24	0.004	-0.292	-0.7	0.1	0.114177	0.328179	FALSE	0.442	0.483	0.041	0.008	-0.2	0.3	0.94477	0.98417	FALSE	0.364	0.383	0.019	-0.077	-0.4	0.3	0.65533	0.872168	FALSE	0.175	0.161	-0.014	-0.524	-0.8	-0.2	0.00204858	0.0544819	TRUE	0.379	0.364	-0.015	-0.217	-0.4	0	0.0537112	0.235986	FALSE	0.328	0.315	-0.013
53	ABHD2	0.408	0.465	0.057	-0.149	-0.4	0.1	0.193452	0.431649	FALSE	0.606	0.656	0.05	-0.15	-0.4	0.1	0.161523	0.499938	FALSE	0.477	0.509	0.032	-0.193	-0.4	0	0.0811701	0.428025	FALSE	0.4	0.449	0.049	0.074	-0.1	0.3	0.48585	0.732472	FALSE	0.479	0.425	-0.054	-0.253	-0.5	0	0.0368192	0.194229	FALSE	0.448	0.502	0.054
54	ABHD3	0.475	0.506	0.031	-0.322	-0.6	-0.1	0.00752908	0.0886856	TRUE	0.635	0.651	0.016	-0.123	-0.3	0.1	0.274829	0.614471	FALSE	0.533	0.575	0.042	-0.11	-0.3	0.1	0.306705	0.672841	FALSE	0.527	0.557	0.03	-0.219	-0.6	0.1	0.192808	0.46761	FALSE	0.474	0.47	-0.004	-0.382	-0.6	-0.2	0.00167328	0.0414224	TRUE	0.547	0.582	0.035
55	ABHD4	0.396	0.398	0.002	-0.161	-0.6	0.3	0.437777	0.663503	FALSE	0.5	0.524	0.024	-0.035	-0.4	0.3	0.828524	0.939496	FALSE	0.414	0.406	-0.008	-0.201	-0.6	0.2	0.294333	0.662902	FALSE	0.189	0.161	-0.028	-0.308	-0.7	0.1	0.113457	0.355737	FALSE	0.267	0.242	-0.025	0.047	-0.3	0.4	0.784705	0.902875	FALSE	0.439	0.429	-0.01
56	ABHD5	0.733	0.838	0.105	0.184	-0.2	0.5	0.309542	0.553328	FALSE	0.813	0.872	0.059	0.14	-0.1	0.4	0.32648	0.660632	FALSE	0.654	0.79	0.136	-0.034	-0.4	0.4	0.866123	0.958955	FALSE	0.91	0.942	0.032	0.262	0	0.5	0.0311814	0.189392	FALSE	0.536	0.611	0.075	0.003	-0.3	0.3	0.984133	0.992439	FALSE	0.754	0.809	0.055
57	ABHD6	0.176	0.195	0.019	-0.072	-0.4	0.3	0.701079	0.845841	FALSE	0.285	0.317	0.032	0.113	-0.2	0.4	0.48797	0.778524	FALSE	0.199	0.23	0.031	-0.002	-0.5	0.5	0.992734	0.997138	FALSE	0.167	0.145	-0.022	-0.268	-0.7	0.1	0.177873	0.448468	FALSE	0.227	0.215	-0.012	-0.126	-0.5	0.2	0.477433	0.702747	FALSE	0.203	0.211	0.008
58	ABHD8	0.21	0.229	0.019	-0.299	-0.6	0	0.0257375	0.159077	FALSE	0.233	0.245	0.012	-0.128	-0.3	0.1	0.240983	0.581114	FALSE	0.255	0.25	-0.005	-0.269	-0.6	0.1	0.116704	0.482604	FALSE	0.151	0.19	0.039	-0.252	-0.6	0.1	0.116603	0.361842	FALSE	0.146	0.139	-0.007	-0.225	-0.5	0.1	0.147789	0.391743	FALSE	0.206	0.192	-0.014
59	ABI1	0.865	0.88	0.015	0.021	-0.2	0.3	0.852668	0.92917	FALSE	0.974	0.977	0.003	-0.124	-0.3	0.1	0.19533	0.536917	FALSE	0.959	0.969	0.01	-0.082	-0.3	0.2	0.522984	0.810146	FALSE	0.878	0.876	-0.002	-0.088	-0.4	0.2	0.509757	0.748908	FALSE	0.939	0.946	0.007	0.006	-0.2	0.2	0.948893	0.978338	FALSE	0.932	0.9	-0.032
60	ABI2	0.188	0.278	0.09	0.057	-0.2	0.3	0.684664	0.835267	FALSE	0.318	0.415	0.097	0.077	-0.1	0.3	0.492583	0.78133	FALSE	0.26	0.384	0.124	-0.183	-0.5	0.1	0.236922	0.607887	FALSE	0.335	0.414	0.079	-0.036	-0.3	0.3	0.804884	0.920943	FALSE	0.317	0.418	0.101	0.299	0	0.6	0.0471012	0.219153	FALSE	0.267	0.406	0.139
61	ABI3	0.048	0.084	0.036	-0.022	-0.8	0.8	0.957116	0.980081	FALSE	NA	NA	NA	NA	NA	NA	NA	NA	NA	NA	NA	NA	NA	NA	NA	NA	NA	NA	NA	NA	NA	NA	NA	NA	NA	NA	NA	NA	NA	NA	NA	NA	NA	NA	NA	NA	NA	NA	NA
62	ABITRAM	0.158	0.179	0.021	0.359	0.1	0.6	0.00333351	0.0647643	TRUE	0.205	0.257	0.052	0.053	-0.1	0.2	0.520109	0.794996	FALSE	0.18	0.252	0.072	0.196	0	0.4	0.0647365	0.387255	FALSE	0.135	0.15	0.015	0.173	-0.2	0.5	0.294479	0.575719	FALSE	0.136	0.143	0.007	0.053	-0.2	0.3	0.640106	0.818639	FALSE	0.162	0.209	0.047
63	ABL1	0.332	0.35	0.018	-0.309	-0.6	0	0.0611069	0.240094	FALSE	0.601	0.64	0.039	-0.001	-0.2	0.2	0.995331	0.999004	FALSE	0.507	0.517	0.01	-0.019	-0.3	0.3	0.900608	0.970931	FALSE	0.319	0.309	-0.01	-0.347	-0.7	0	0.0648919	0.269796	FALSE	0.461	0.436	-0.025	-0.354	-0.6	-0.1	0.0027547	0.0525381	TRUE	0.472	0.468	-0.004
64	ABL2	0.855	0.895	0.04	-0.048	-0.3	0.2	0.741238	0.866309	FALSE	0.967	0.958	-0.009	-0.249	-0.5	0	0.0328898	0.268207	FALSE	0.949	0.963	0.014	-0.232	-0.6	0.1	0.207445	0.576685	FALSE	0.944	0.922	-0.022	0.083	-0.2	0.3	0.52885	0.762018	FALSE	0.953	0.973	0.02	0.02	-0.2	0.2	0.857076	0.935257	FALSE	0.942	0.897	-0.045
65	ABR	0.783	0.827	0.044	-0.394	-0.7	-0.1	0.0196719	0.142014	FALSE	0.96	0.973	0.013	-0.244	-0.5	0	0.0283414	0.251763	FALSE	0.928	0.957	0.029	-0.273	-0.6	0.1	0.0982678	0.455777	FALSE	0.815	0.823	0.008	-0.228	-0.5	0.1	0.111072	0.351321	FALSE	0.915	0.926	0.011	-0.187	-0.4	0	0.083121	0.294568	FALSE	0.894	0.87	-0.024
66	ABRACL	0.807	0.895	0.088	0.584	0.2	0.9	0.0014225	0.0445099	TRUE	0.765	0.859	0.094	0.344	0.1	0.6	0.0223417	0.230244	FALSE	0.779	0.888	0.109	0.409	0.1	0.7	0.0179199	0.246648	FALSE	0.735	0.834	0.099	0.631	0.3	1	0.000297053	0.0214011	TRUE	0.636	0.717	0.081	0.259	0	0.5	0.025646	0.162453	FALSE	0.748	0.801	0.053
67	ABRAXAS1	0.071	0.089	0.018	-0.062	-0.3	0.2	0.641921	0.810113	FALSE	0.1	0.107	0.007	0.007	-0.2	0.2	0.94825	0.985275	FALSE	0.083	0.112	0.029	0.125	-0.2	0.4	0.400681	0.739169	FALSE	NA	NA	NA	NA	NA	NA	NA	NA	NA	0.076	0.114	0.038	-0.206	-0.5	0.1	0.179222	0.432199	FALSE	NA	NA	NA
68	ABRAXAS2	0.439	0.46	0.021	0.008	-0.2	0.2	0.939434	0.971416	FALSE	0.55	0.61	0.06	0.074	-0.1	0.2	0.359789	0.687887	FALSE	0.486	0.538	0.052	0.135	0	0.3	0.115986	0.48141	FALSE	0.305	0.269	-0.036	-0.157	-0.4	0.1	0.210626	0.488911	FALSE	0.422	0.429	0.007	-0.055	-0.2	0.1	0.525295	0.740506	FALSE	0.457	0.429	-0.028
69	ABT1	0.313	0.358	0.045	0.226	0	0.5	0.100313	0.304632	FALSE	0.309	0.372	0.063	0.255	0.1	0.4	0.0102026	0.163838	FALSE	0.312	0.37	0.058	0.274	0	0.5	0.0349444	0.310504	FALSE	0.181	0.171	-0.01	0.084	-0.3	0.4	0.631025	0.823646	FALSE	0.256	0.308	0.052	0.265	0.1	0.5	0.011967	0.113063	FALSE	0.278	0.304	0.026
70	ABTB1	0.139	0.134	-0.005	0.325	-0.2	0.8	0.191152	0.430181	FALSE	0.117	0.118	0.001	0.075	-0.4	0.5	0.728941	0.899613	FALSE	0.127	0.113	-0.014	0.228	-0.3	0.8	0.414742	0.747405	FALSE	0.077	0.102	0.025	-0.139	-0.5	0.2	0.457073	0.710848	FALSE	0.155	0.141	-0.014	0.197	-0.2	0.6	0.278312	0.544053	FALSE	0.096	0.097	0.001
71	ABTB2	0.141	0.278	0.137	0.403	-0.4	1.2	0.29769	0.54274	FALSE	0.227	0.334	0.107	0.045	-0.5	0.6	0.876747	0.957594	FALSE	0.249	0.48	0.231	-0.414	-1.4	0.6	0.401064	0.739169	FALSE	0.468	0.575	0.107	0.739	0.2	1.2	0.00467252	0.0787234	TRUE	0.25	0.42	0.17	0.368	-0.3	1	0.248659	0.516203	FALSE	0.237	0.403	0.166
72	AC002091.1	0.148	0.142	-0.006	0.035	-0.3	0.4	0.835559	0.921415	FALSE	0.23	0.214	-0.016	-0.115	-0.4	0.2	0.469179	0.764121	FALSE	0.253	0.246	-0.007	-0.176	-0.6	0.2	0.39685	0.737531	FALSE	0.225	0.227	0.002	-0.127	-0.6	0.3	0.575243	0.790619	FALSE	0.208	0.24	0.032	0.164	-0.1	0.4	0.185569	0.440532	FALSE	0.186	0.121	-0.065
73	AC002456.1	0.188	0.382	0.194	0.469	-0.2	1.2	0.18743	0.426208	FALSE	0.196	0.353	0.157	-0.057	-0.5	0.4	0.806152	0.93077	FALSE	0.191	0.395	0.204	-0.317	-1	0.4	0.372845	0.724826	FALSE	0.376	0.535	0.159	0.857	0.3	1.4	0.00350701	0.0692365	TRUE	NA	NA	NA	NA	NA	NA	NA	NA	NA	NA	NA	NA
74	AC002463.1	0.113	0.099	-0.014	-0.551	-1	-0.1	0.0183356	0.137281	FALSE	0.262	0.229	-0.033	-0.285	-0.5	0	0.033274	0.268922	FALSE	0.284	0.248	-0.036	-0.237	-0.6	0.1	0.175454	0.548733	FALSE	0.124	0.093	-0.031	-0.671	-1.1	-0.3	0.0014184	0.0482499	TRUE	0.187	0.153	-0.034	-0.105	-0.4	0.2	0.514135	0.730402	FALSE	0.204	0.169	-0.035
75	AC002467.1	0.184	0.302	0.118	0.57	0.1	1	0.019304	0.140296	FALSE	0.183	0.265	0.082	0.4	0	0.8	0.0483947	0.312334	FALSE	0.154	0.235	0.081	0.359	-0.2	0.9	0.174922	0.548504	FALSE	0.245	0.323	0.078	0.645	0.3	1	0.00160552	0.0496786	TRUE	NA	NA	NA	NA	NA	NA	NA	NA	NA	NA	NA	NA
76	AC002558.3	NA	NA	NA	NA	NA	NA	NA	NA	NA	0.088	0.104	0.016	-0.228	-0.5	0	0.0874796	0.389448	FALSE	NA	NA	NA	NA	NA	NA	NA	NA	NA	NA	NA	NA	NA	NA	NA	NA	NA	NA	NA	NA	NA	NA	NA	NA	NA	NA	NA	NA	NA	NA
77	AC003093.1	NA	NA	NA	NA	NA	NA	NA	NA	NA	0.074	0.118	0.044	-0.358	-1	0.3	0.300089	0.638814	FALSE	NA	NA	NA	NA	NA	NA	NA	NA	NA	NA	NA	NA	NA	NA	NA	NA	NA	NA	NA	NA	NA	NA	NA	NA	NA	NA	NA	NA	NA	NA
78	AC003681.1	NA	NA	NA	NA	NA	NA	NA	NA	NA	0.169	0.164	-0.005	-0.276	-0.6	0	0.0791532	0.377448	FALSE	0.124	0.138	0.014	-0.21	-0.6	0.2	0.308986	0.675363	FALSE	0.106	0.089	-0.017	-0.255	-0.8	0.3	0.319955	0.601997	FALSE	NA	NA	NA	NA	NA	NA	NA	NA	NA	NA	NA	NA
79	AC004130.2	0.148	0.192	0.044	0.336	0	0.6	0.0320603	0.175271	FALSE	0.145	0.231	0.086	0.284	0	0.6	0.0833537	0.383326	FALSE	0.179	0.236	0.057	0.24	-0.1	0.6	0.179902	0.553008	FALSE	0.119	0.174	0.055	0.382	0	0.7	0.0332955	0.194728	FALSE	0.134	0.134	0	0.253	-0.2	0.7	0.235249	0.500516	FALSE	0.136	0.217	0.081
80	AC004241.1	NA	NA	NA	NA	NA	NA	NA	NA	NA	0.049	0.082	0.033	0.01	-0.3	0.3	0.949538	0.985522	FALSE	NA	NA	NA	NA	NA	NA	NA	NA	NA	NA	NA	NA	NA	NA	NA	NA	NA	NA	NA	NA	NA	NA	NA	NA	NA	NA	NA	NA	NA	NA
81	AC004540.1	0.086	0.12	0.034	-0.444	-1	0.1	0.117573	0.332182	FALSE	0.135	0.159	0.024	-0.472	-0.9	0	0.0503983	0.316776	FALSE	0.095	0.105	0.01	-0.579	-1.2	0	0.0637047	0.384255	FALSE	0.203	0.248	0.045	-0.07	-0.5	0.4	0.764321	0.901827	FALSE	NA	NA	NA	NA	NA	NA	NA	NA	NA	0.12	0.098	-0.022
82	AC004540.2	NA	NA	NA	NA	NA	NA	NA	NA	NA	0.104	0.078	-0.026	-0.679	-1.2	-0.2	0.00649307	0.135905	FALSE	NA	NA	NA	NA	NA	NA	NA	NA	NA	NA	NA	NA	NA	NA	NA	NA	NA	NA	NA	NA	NA	NA	NA	NA	NA	NA	NA	NA	NA	NA
83	AC004551.1	NA	NA	NA	NA	NA	NA	NA	NA	NA	0.119	0.18	0.061	0.09	-0.4	0.6	0.736721	0.90354	FALSE	0.089	0.141	0.052	0.09	-0.8	1	0.837043	0.949221	FALSE	NA	NA	NA	NA	NA	NA	NA	NA	NA	NA	NA	NA	NA	NA	NA	NA	NA	NA	NA	NA	NA
84	AC004687.1	0.115	0.158	0.043	0.022	-0.3	0.3	0.889595	0.946675	FALSE	0.207	0.23	0.023	-0.187	-0.4	0	0.0554896	0.329054	FALSE	0.183	0.228	0.045	-0.132	-0.4	0.1	0.311757	0.678786	FALSE	0.13	0.151	0.021	-0.008	-0.4	0.4	0.968057	0.987492	FALSE	0.213	0.22	0.007	-0.056	-0.3	0.2	0.645813	0.821307	FALSE	0.166	0.161	-0.005
85	AC004704.1	NA	NA	NA	NA	NA	NA	NA	NA	NA	NA	NA	NA	NA	NA	NA	NA	NA	NA	NA	NA	NA	NA	NA	NA	NA	NA	NA	0.097	0.127	0.03	0.979	0	1.9	0.0459601	0.225511	FALSE	NA	NA	NA	NA	NA	NA	NA	NA	NA	NA	NA	NA
86	AC004797.1	0.076	0.086	0.01	-0.278	-0.8	0.3	0.313302	0.556481	FALSE	0.093	0.102	0.009	-0.487	-1	0	0.0443489	0.299315	FALSE	0.086	0.118	0.032	-0.016	-0.5	0.5	0.950171	0.987009	FALSE	NA	NA	NA	NA	NA	NA	NA	NA	NA	NA	NA	NA	NA	NA	NA	NA	NA	NA	NA	NA	NA
87	AC004847.1	NA	NA	NA	NA	NA	NA	NA	NA	NA	0.127	0.12	-0.007	-0.688	-1.2	-0.2	0.00685206	0.138493	FALSE	0.12	0.129	0.009	-0.484	-1	0.1	0.0827335	0.431533	FALSE	NA	NA	NA	NA	NA	NA	NA	NA	NA	NA	NA	NA	NA	NA	NA	NA	NA	NA	NA	NA	NA
88	AC004889.1	0.498	0.423	-0.075	-0.592	-1.1	-0.1	0.0131246	0.115779	FALSE	0.703	0.674	-0.029	-0.411	-0.8	0	0.061195	0.340301	FALSE	0.557	0.487	-0.07	-0.62	-1.2	0	0.0356302	0.311476	FALSE	0.329	0.265	-0.064	-0.601	-1	-0.2	0.00214311	0.0555987	TRUE	0.194	0.151	-0.043	-0.761	-1.5	0	0.054576	0.238479	FALSE	0.584	0.468	-0.116
89	AC004918.1	0.087	0.146	0.059	0.095	-0.4	0.6	0.688834	0.837785	FALSE	0.109	0.155	0.046	0.137	-0.3	0.5	0.484192	0.776243	FALSE	NA	NA	NA	NA	NA	NA	NA	NA	NA	0.083	0.121	0.038	0.315	-0.1	0.7	0.125832	0.375788	FALSE	NA	NA	NA	NA	NA	NA	NA	NA	NA	NA	NA	NA
90	AC004921.1	0.143	0.242	0.099	0.344	-0.1	0.8	0.149167	0.378171	FALSE	0.167	0.227	0.06	0.029	-0.4	0.4	0.886039	0.960594	FALSE	0.117	0.195	0.078	-0.018	-0.5	0.4	0.933419	0.983227	FALSE	0.172	0.277	0.105	0.201	-0.3	0.7	0.374846	0.648408	FALSE	0.113	0.183	0.07	0.3	-0.1	0.7	0.174441	0.4245	FALSE	0.129	0.211	0.082
91	AC004951.1	0.068	0.059	-0.009	-0.704	-1.1	-0.3	0.00148413	0.0451008	TRUE	0.193	0.197	0.004	-0.364	-0.6	-0.1	0.00659372	0.135907	FALSE	0.147	0.132	-0.015	-0.453	-0.9	0	0.0372588	0.313135	FALSE	NA	NA	NA	NA	NA	NA	NA	NA	NA	0.129	0.113	-0.016	-0.504	-0.8	-0.2	0.00477606	0.0688984	TRUE	0.119	0.105	-0.014
92	AC004988.1	0.264	0.331	0.067	-0.345	-0.7	0	0.0665253	0.250304	FALSE	0.392	0.431	0.039	-0.615	-1	-0.2	0.0015433	0.0845044	TRUE	0.336	0.381	0.045	-0.63	-1.1	-0.1	0.0113234	0.216747	FALSE	0.367	0.382	0.015	0.066	-0.3	0.5	0.749078	0.89301	FALSE	0.242	0.198	-0.044	-0.733	-1.2	-0.3	0.00359902	0.0589945	TRUE	0.296	0.307	0.011
93	AC005037.1	NA	NA	NA	NA	NA	NA	NA	NA	NA	0.162	0.194	0.032	-0.237	-0.4	-0.1	0.0110585	0.169447	FALSE	0.131	0.146	0.015	-0.12	-0.4	0.2	0.442901	0.765856	FALSE	0.114	0.11	-0.004	-0.461	-0.8	-0.1	0.010413	0.114546	FALSE	0.102	0.118	0.016	-0.205	-0.5	0.1	0.12432	0.359979	FALSE	0.125	0.108	-0.017
94	AC005062.1	0.332	0.275	-0.057	-0.683	-1.2	-0.1	0.018089	0.13655	FALSE	0.629	0.546	-0.083	-0.537	-1	-0.1	0.0228342	0.231423	FALSE	0.547	0.484	-0.063	-0.586	-1.2	0	0.0500425	0.348408	FALSE	0.366	0.347	-0.019	-0.277	-0.9	0.4	0.380481	0.652774	FALSE	0.268	0.173	-0.095	-0.776	-1.3	-0.3	0.003263	0.0560915	TRUE	0.434	0.345	-0.089
95	AC005082.1	0.053	0.078	0.025	0.626	-0.2	1.4	0.132076	0.354761	FALSE	0.061	0.104	0.043	0.78	0.1	1.5	0.0325743	0.266611	FALSE	0.064	0.111	0.047	0.745	-0.2	1.7	0.115469	0.480521	FALSE	NA	NA	NA	NA	NA	NA	NA	NA	NA	NA	NA	NA	NA	NA	NA	NA	NA	NA	NA	NA	NA
96	AC005083.1	0.271	0.434	0.163	1.091	0.3	1.9	0.00692576	0.0860114	TRUE	0.289	0.476	0.187	0.718	0.2	1.3	0.0112474	0.169447	FALSE	0.301	0.521	0.22	0.624	-0.2	1.4	0.127871	0.494978	FALSE	0.307	0.441	0.134	0.814	0.2	1.5	0.0134503	0.126565	FALSE	0.195	0.316	0.121	0.424	-0.1	0.9	0.1034	0.327353	FALSE	0.29	0.47	0.18
97	AC005224.2	NA	NA	NA	NA	NA	NA	NA	NA	NA	NA	NA	NA	NA	NA	NA	NA	NA	NA	NA	NA	NA	NA	NA	NA	NA	NA	NA	NA	NA	NA	NA	NA	NA	NA	NA	NA	0.068	0.056	-0.012	-0.512	-1.2	0.1	0.120149	0.353647	FALSE	NA	NA	NA
98	AC005225.2	0.219	0.263	0.044	-0.007	-0.3	0.3	0.961106	0.981252	FALSE	0.352	0.408	0.056	-0.214	-0.5	0.1	0.131125	0.460611	FALSE	0.27	0.312	0.042	0.085	-0.3	0.5	0.673494	0.881198	FALSE	0.199	0.212	0.013	-0.051	-0.4	0.3	0.761612	0.900949	FALSE	0.152	0.192	0.04	-0.031	-0.3	0.3	0.837715	0.927821	FALSE	0.262	0.268	0.006
99	AC005261.1	0.175	0.19	0.015	0.018	-0.3	0.3	0.901471	0.952944	FALSE	0.317	0.359	0.042	0.168	0	0.4	0.0868483	0.388722	FALSE	0.252	0.275	0.023	-0.114	-0.5	0.3	0.545212	0.824144	FALSE	0.127	0.109	-0.018	-0.467	-0.9	-0.1	0.0195782	0.151697	FALSE	0.212	0.243	0.031	0.048	-0.2	0.3	0.741708	0.879266	FALSE	0.227	0.26	0.033
100	AC005280.1	NA	NA	NA	NA	NA	NA	NA	NA	NA	0.081	0.115	0.034	-0.207	-0.6	0.2	0.333991	0.668172	FALSE	0.077	0.093	0.016	-0.601	-1.3	0.1	0.0911994	0.445844	FALSE	0.115	0.168	0.053	-0.019	-0.5	0.5	0.943067	0.978859	FALSE	NA	NA	NA	NA	NA	NA	NA	NA	NA	NA	NA	NA
101	AC005280.2	0.384	0.447	0.063	0.193	-0.4	0.8	0.522065	0.726807	FALSE	0.541	0.6	0.059	-0.172	-0.7	0.4	0.535504	0.803439	FALSE	0.523	0.585	0.062	-0.338	-1	0.3	0.288106	0.657048	FALSE	0.408	0.41	0.002	-0.084	-0.5	0.3	0.65736	0.841017	FALSE	0.422	0.417	-0.005	0.118	-0.4	0.6	0.656597	0.828886	FALSE	0.398	0.393	-0.005
102	AC005332.6	0.103	0.118	0.015	-0.106	-0.3	0.1	0.386484	0.618438	FALSE	0.17	0.209	0.039	0.031	-0.2	0.2	0.77146	0.917419	FALSE	0.144	0.185	0.041	0.054	-0.3	0.4	0.735436	0.909829	FALSE	0.097	0.103	0.006	-0.339	-0.6	0	0.0281525	0.180769	FALSE	0.135	0.147	0.012	-0.199	-0.5	0.1	0.170554	0.420571	FALSE	0.13	0.132	0.002
103	AC005480.1	NA	NA	NA	NA	NA	NA	NA	NA	NA	0.202	0.232	0.03	-0.08	-0.3	0.1	0.462312	0.760067	FALSE	0.17	0.188	0.018	-0.229	-0.6	0.1	0.195044	0.564166	FALSE	0.138	0.131	-0.007	-0.386	-0.8	0	0.0602009	0.259455	FALSE	0.159	0.173	0.014	0.053	-0.2	0.3	0.713254	0.861419	FALSE	0.162	0.164	0.002
104	AC005523.2	NA	NA	NA	NA	NA	NA	NA	NA	NA	0.122	0.11	-0.012	-0.109	-0.4	0.2	0.497267	0.78335	FALSE	0.101	0.142	0.041	0.08	-0.3	0.4	0.661691	0.875237	FALSE	0.079	0.075	-0.004	-0.007	-0.5	0.5	0.975721	0.989455	FALSE	NA	NA	NA	NA	NA	NA	NA	NA	NA	NA	NA	NA
105	AC005562.1	0.257	0.307	0.05	-0.13	-0.3	0.1	0.190768	0.430143	FALSE	0.375	0.476	0.101	0.025	-0.1	0.2	0.734623	0.902726	FALSE	0.333	0.409	0.076	-0.081	-0.3	0.1	0.414093	0.747032	FALSE	0.255	0.272	0.017	-0.148	-0.4	0.1	0.227096	0.506425	FALSE	0.301	0.338	0.037	-0.17	-0.3	0	0.0616552	0.252984	FALSE	0.309	0.364	0.055
106	AC005670.3	0.117	0.137	0.02	-0.126	-0.5	0.3	0.521819	0.726731	FALSE	0.248	0.274	0.026	-0.123	-0.4	0.2	0.400845	0.721018	FALSE	0.2	0.193	-0.007	0.014	-0.5	0.5	0.953331	0.98851	FALSE	0.116	0.126	0.01	0.003	-0.4	0.4	0.987191	0.994316	FALSE	0.172	0.179	0.007	-0.141	-0.5	0.2	0.371529	0.624429	FALSE	0.17	0.185	0.015
107	AC005695.2	NA	NA	NA	NA	NA	NA	NA	NA	NA	0.076	0.08	0.004	0.37	-0.1	0.8	0.0933338	0.402811	FALSE	NA	NA	NA	NA	NA	NA	NA	NA	NA	NA	NA	NA	NA	NA	NA	NA	NA	NA	NA	NA	NA	NA	NA	NA	NA	NA	NA	NA	NA	NA
108	AC005726.1	NA	NA	NA	NA	NA	NA	NA	NA	NA	0.085	0.113	0.028	0.207	-0.1	0.5	0.220847	0.560804	FALSE	0.065	0.067	0.002	-0.192	-0.7	0.3	0.455289	0.772449	FALSE	NA	NA	NA	NA	NA	NA	NA	NA	NA	0.064	0.081	0.017	0.171	-0.2	0.5	0.361786	0.616125	FALSE	NA	NA	NA
109	AC005786.3	NA	NA	NA	NA	NA	NA	NA	NA	NA	0.092	0.132	0.04	0.023	-0.3	0.4	0.893621	0.963181	FALSE	0.062	0.091	0.029	-0.192	-0.6	0.2	0.383177	0.729806	FALSE	0.07	0.071	0.001	-0.227	-0.6	0.1	0.231519	0.512026	FALSE	0.091	0.122	0.031	0.376	0.1	0.7	0.0166311	0.136726	FALSE	NA	NA	NA
110	AC005920.2	0.086	0.131	0.045	-0.018	-0.6	0.5	0.949148	0.975845	FALSE	0.231	0.279	0.048	0.087	-0.3	0.4	0.618038	0.852605	FALSE	0.158	0.253	0.095	0.107	-0.4	0.6	0.639427	0.864051	FALSE	0.255	0.29	0.035	-0.108	-0.6	0.3	0.631281	0.823646	FALSE	0.25	0.367	0.117	0.367	0	0.7	0.0471959	0.219381	FALSE	0.178	0.227	0.049
111	AC005921.2	0.198	0.307	0.109	1.055	0.7	1.4	2.39568e-06	0.00179731	TRUE	0.245	0.369	0.124	0.56	0.2	0.9	0.00518566	0.125928	FALSE	0.216	0.31	0.094	0.69	0.2	1.2	0.00721789	0.185363	FALSE	0.157	0.207	0.05	0.588	0.1	1	0.010711	0.115916	FALSE	0.156	0.238	0.082	0.9	0.5	1.3	1.21669e-05	0.0039736	TRUE	0.224	0.326	0.102
112	AC006001.2	0.498	0.487	-0.011	-0.255	-0.7	0.2	0.227878	0.471096	FALSE	0.788	0.76	-0.028	-0.052	-0.4	0.3	0.764869	0.915129	FALSE	0.681	0.69	0.009	-0.19	-0.6	0.2	0.367793	0.721364	FALSE	0.576	0.514	-0.062	-0.225	-0.6	0.1	0.218795	0.497696	FALSE	0.696	0.754	0.058	-0.125	-0.4	0.2	0.422988	0.662972	FALSE	0.677	0.618	-0.059
113	AC006059.1	0.1	0.12	0.02	-0.062	-0.4	0.3	0.738634	0.86463	FALSE	0.231	0.282	0.051	0.189	-0.1	0.4	0.132652	0.463354	FALSE	0.175	0.214	0.039	-0.005	-0.4	0.4	0.976203	0.993775	FALSE	0.122	0.106	-0.016	-0.119	-0.6	0.4	0.620914	0.817021	FALSE	0.159	0.174	0.015	-0.122	-0.4	0.1	0.336765	0.598308	FALSE	0.168	0.184	0.016
114	AC006141.1	NA	NA	NA	NA	NA	NA	NA	NA	NA	0.154	0.179	0.025	-0.253	-0.5	0	0.0818716	0.381907	FALSE	0.101	0.122	0.021	-0.35	-0.7	0	0.0457016	0.337142	FALSE	0.093	0.079	-0.014	-0.636	-1.1	-0.2	0.00682296	0.0939642	TRUE	0.091	0.083	-0.008	-0.429	-0.7	-0.1	0.00476969	0.0688984	TRUE	0.109	0.106	-0.003
115	AC006160.1	NA	NA	NA	NA	NA	NA	NA	NA	NA	0.142	0.188	0.046	-0.514	-1	0	0.0391822	0.284168	FALSE	0.141	0.18	0.039	-0.458	-1	0.1	0.123875	0.489273	FALSE	NA	NA	NA	NA	NA	NA	NA	NA	NA	0.11	0.162	0.052	-0.375	-0.9	0.1	0.129414	0.366295	FALSE	0.11	0.141	0.031
116	AC006333.2	0.114	0.146	0.032	0.265	-0.1	0.6	0.124654	0.342056	FALSE	0.114	0.144	0.03	0.028	-0.3	0.3	0.855015	0.950875	FALSE	0.111	0.163	0.052	0.425	0	0.8	0.0277878	0.292039	FALSE	0.146	0.18	0.034	0.367	0	0.7	0.0373522	0.203621	FALSE	0.098	0.106	0.008	0.071	-0.3	0.4	0.687126	0.843845	FALSE	0.097	0.135	0.038
117	AC006369.1	0.122	0.199	0.077	0.687	0.1	1.3	0.0285398	0.166195	FALSE	0.28	0.348	0.068	0.586	0	1.2	0.0500812	0.316653	FALSE	0.222	0.341	0.119	0.404	-0.3	1.1	0.266997	0.639657	FALSE	0.264	0.326	0.062	0.882	0.4	1.4	0.00159204	0.0496786	TRUE	NA	NA	NA	NA	NA	NA	NA	NA	NA	NA	NA	NA
118	AC006449.6	0.148	0.178	0.03	0.079	-0.4	0.5	0.712696	0.851838	FALSE	0.139	0.18	0.041	-0.145	-0.5	0.3	0.470721	0.765885	FALSE	0.161	0.202	0.041	-0.279	-0.8	0.2	0.242873	0.614251	FALSE	0.193	0.252	0.059	0.339	-0.1	0.8	0.110495	0.350161	FALSE	0.198	0.238	0.04	0.077	-0.3	0.5	0.703753	0.854989	FALSE	0.149	0.181	0.032
119	AC006460.2	NA	NA	NA	NA	NA	NA	NA	NA	NA	0.062	0.074	0.012	-0.612	-1	-0.2	0.00188459	0.0858702	TRUE	0.072	0.089	0.017	-0.342	-0.8	0.1	0.1305	0.500109	FALSE	NA	NA	NA	NA	NA	NA	NA	NA	NA	0.086	0.119	0.033	-0.258	-0.6	0.1	0.169857	0.419713	FALSE	NA	NA	NA
120	AC006504.5	0.155	0.161	0.006	-0.537	-0.9	-0.2	0.0066435	0.0855907	TRUE	0.307	0.323	0.016	-0.481	-0.9	0	0.0324261	0.265603	FALSE	0.2	0.213	0.013	-0.386	-0.9	0.1	0.140053	0.510879	FALSE	0.121	0.118	-0.003	-0.666	-1	-0.3	0.000129592	0.0148938	TRUE	0.156	0.099	-0.057	-0.588	-0.9	-0.3	0.000847203	0.0296021	TRUE	0.217	0.169	-0.048
121	AC006581.2	NA	NA	NA	NA	NA	NA	NA	NA	NA	0.119	0.176	0.057	0.34	-0.3	1	0.306944	0.645906	FALSE	0.087	0.126	0.039	0.118	-0.6	0.8	0.738558	0.910319	FALSE	0.152	0.185	0.033	0.385	-0.1	0.8	0.0994517	0.33427	FALSE	0.09	0.126	0.036	0.522	-0.2	1.2	0.148191	0.39216	FALSE	0.109	0.125	0.016
122	AC007038.1	0.07	0.067	-0.003	-0.444	-0.9	0.1	0.0788359	0.2721	FALSE	0.195	0.216	0.021	0.063	-0.2	0.3	0.637315	0.859848	FALSE	0.14	0.142	0.002	-0.04	-0.4	0.3	0.830758	0.947094	FALSE	0.085	0.079	-0.006	-0.591	-1	-0.1	0.00987613	0.110865	FALSE	0.142	0.155	0.013	-0.04	-0.4	0.3	0.807397	0.913151	FALSE	0.123	0.118	-0.005
123	AC007216.4	0.097	0.11	0.013	-0.292	-0.6	0	0.0868877	0.285806	FALSE	0.22	0.257	0.037	0.043	-0.1	0.2	0.647579	0.865537	FALSE	0.178	0.224	0.046	-0.086	-0.3	0.2	0.514312	0.804728	FALSE	0.193	0.184	-0.009	-0.216	-0.7	0.2	0.329457	0.60954	FALSE	0.181	0.238	0.057	-0.157	-0.4	0.1	0.175518	0.426472	FALSE	0.158	0.175	0.017
124	AC007319.1	0.087	0.106	0.019	-0.378	-0.9	0.2	0.175529	0.411507	FALSE	0.201	0.229	0.028	0.038	-0.5	0.5	0.877033	0.957594	FALSE	0.189	0.237	0.048	0.069	-0.6	0.7	0.823154	0.945911	FALSE	0.153	0.151	-0.002	0.289	-0.3	0.8	0.289927	0.571916	FALSE	0.295	0.321	0.026	0.026	-0.4	0.5	0.904142	0.957901	FALSE	0.145	0.146	0.001
125	AC007384.1	0.097	0.144	0.047	0.032	-0.5	0.6	0.903332	0.954104	FALSE	0.184	0.211	0.027	-0.253	-0.7	0.2	0.243822	0.584587	FALSE	0.189	0.277	0.088	-0.404	-1.1	0.3	0.22234	0.5947	FALSE	0.36	0.409	0.049	0.039	-0.4	0.5	0.86694	0.945657	FALSE	0.298	0.377	0.079	0.474	0	0.9	0.0424066	0.207969	FALSE	0.152	0.178	0.026
126	AC007566.1	NA	NA	NA	NA	NA	NA	NA	NA	NA	0.138	0.157	0.019	0.056	-0.3	0.4	0.725993	0.898766	FALSE	0.108	0.103	-0.005	-0.227	-0.7	0.3	0.374534	0.725052	FALSE	NA	NA	NA	NA	NA	NA	NA	NA	NA	0.118	0.111	-0.007	-0.325	-0.7	0	0.067986	0.266244	FALSE	0.088	0.083	-0.005
127	AC007569.1	NA	NA	NA	NA	NA	NA	NA	NA	NA	0.123	0.127	0.004	-0.37	-0.7	0	0.0275095	0.248594	FALSE	NA	NA	NA	NA	NA	NA	NA	NA	NA	0.102	0.098	-0.004	-0.803	-1.3	-0.3	0.00164203	0.0502618	TRUE	NA	NA	NA	NA	NA	NA	NA	NA	NA	NA	NA	NA
128	AC007780.1	NA	NA	NA	NA	NA	NA	NA	NA	NA	0.139	0.189	0.05	0.146	-0.3	0.6	0.486544	0.777927	FALSE	0.101	0.137	0.036	-0.091	-0.7	0.5	0.748162	0.914258	FALSE	0.108	0.108	0	0.057	-0.6	0.7	0.860573	0.942774	FALSE	NA	NA	NA	NA	NA	NA	NA	NA	NA	NA	NA	NA
129	AC007923.4	NA	NA	NA	NA	NA	NA	NA	NA	NA	0.155	0.161	0.006	-0.196	-0.5	0.1	0.234142	0.572305	FALSE	0.13	0.144	0.014	-0.457	-0.9	0	0.0325078	0.306708	FALSE	NA	NA	NA	NA	NA	NA	NA	NA	NA	0.09	0.102	0.012	0.016	-0.3	0.4	0.928171	0.96906	FALSE	NA	NA	NA
130	AC007952.4	NA	NA	NA	NA	NA	NA	NA	NA	NA	NA	NA	NA	NA	NA	NA	NA	NA	NA	NA	NA	NA	NA	NA	NA	NA	NA	NA	0.156	0.224	0.068	0.745	-0.2	1.7	0.11086	0.350899	FALSE	NA	NA	NA	NA	NA	NA	NA	NA	NA	NA	NA	NA
131	AC007991.3	NA	NA	NA	NA	NA	NA	NA	NA	NA	NA	NA	NA	NA	NA	NA	NA	NA	NA	NA	NA	NA	NA	NA	NA	NA	NA	NA	NA	NA	NA	NA	NA	NA	NA	NA	NA	NA	NA	NA	NA	NA	NA	NA	NA	NA	NA	NA	NA
132	AC008014.1	0.06	0.167	0.107	0.046	-0.6	0.7	0.883501	0.943685	FALSE	0.095	0.254	0.159	0.311	-0.3	1	0.332911	0.666514	FALSE	0.061	0.168	0.107	-0.108	-0.8	0.6	0.761942	0.920503	FALSE	0.136	0.269	0.133	0.501	-0.1	1.1	0.0889601	0.316441	FALSE	NA	NA	NA	NA	NA	NA	NA	NA	NA	NA	NA	NA
133	AC008105.3	0.141	0.162	0.021	-0.304	-0.7	0.1	0.172405	0.407431	FALSE	0.24	0.275	0.035	-0.516	-1	-0.1	0.0249592	0.239254	FALSE	0.211	0.269	0.058	-0.573	-1	-0.2	0.00510975	0.160973	FALSE	0.201	0.24	0.039	-0.186	-0.5	0.1	0.216811	0.495993	FALSE	0.278	0.343	0.065	0.196	-0.1	0.5	0.186706	0.441941	FALSE	0.187	0.205	0.018
134	AC008443.1	NA	NA	NA	NA	NA	NA	NA	NA	NA	0.179	0.184	0.005	-0.072	-0.3	0.1	0.49557	0.782437	FALSE	0.134	0.165	0.031	-0.427	-0.7	-0.1	0.00869748	0.194762	FALSE	0.11	0.12	0.01	-0.162	-0.6	0.3	0.476118	0.723279	FALSE	0.124	0.136	0.012	-0.161	-0.5	0.1	0.289782	0.554871	FALSE	0.127	0.165	0.038
135	AC008569.1	NA	NA	NA	NA	NA	NA	NA	NA	NA	0.053	0.085	0.032	-0.149	-0.5	0.2	0.449533	0.753562	FALSE	NA	NA	NA	NA	NA	NA	NA	NA	NA	NA	NA	NA	NA	NA	NA	NA	NA	NA	NA	NA	NA	NA	NA	NA	NA	NA	NA	NA	NA	NA
136	AC008771.1	0.323	0.354	0.031	-0.505	-1	0	0.0459766	0.209832	FALSE	0.619	0.624	0.005	-0.371	-0.7	0	0.0492031	0.3143	FALSE	0.508	0.536	0.028	-0.379	-0.8	0.1	0.0974445	0.454469	FALSE	0.441	0.394	-0.047	-0.583	-1	-0.2	0.00270732	0.062702	TRUE	0.53	0.549	0.019	-0.066	-0.4	0.3	0.726751	0.870091	FALSE	0.51	0.469	-0.041
137	AC008875.3	0.052	0.083	0.031	-0.577	-1.2	0	0.0650688	0.248285	FALSE	0.066	0.103	0.037	-0.571	-1.2	0	0.0660794	0.350982	FALSE	0.061	0.101	0.04	-0.32	-1.1	0.5	0.408944	0.744851	FALSE	0.071	0.115	0.044	-0.016	-0.6	0.5	0.952623	0.982421	FALSE	NA	NA	NA	NA	NA	NA	NA	NA	NA	NA	NA	NA
138	AC008892.1	NA	NA	NA	NA	NA	NA	NA	NA	NA	NA	NA	NA	NA	NA	NA	NA	NA	NA	NA	NA	NA	NA	NA	NA	NA	NA	NA	0.095	0.126	0.031	0.361	-0.2	0.9	0.214765	0.493822	FALSE	NA	NA	NA	NA	NA	NA	NA	NA	NA	NA	NA	NA
139	AC008915.2	NA	NA	NA	NA	NA	NA	NA	NA	NA	0.111	0.136	0.025	0.188	-0.2	0.5	0.27531	0.61528	FALSE	NA	NA	NA	NA	NA	NA	NA	NA	NA	0.075	0.077	0.002	0.079	-0.3	0.5	0.672422	0.85013	FALSE	NA	NA	NA	NA	NA	NA	NA	NA	NA	NA	NA	NA
140	AC008957.1	NA	NA	NA	NA	NA	NA	NA	NA	NA	0.078	0.081	0.003	-0.191	-0.5	0.1	0.221763	0.562154	FALSE	0.081	0.09	0.009	-0.194	-0.6	0.2	0.32073	0.685955	FALSE	NA	NA	NA	NA	NA	NA	NA	NA	NA	0.069	0.076	0.007	-0.226	-0.6	0.1	0.205539	0.466023	FALSE	NA	NA	NA
141	AC008957.2	0.055	0.058	0.003	-0.362	-1	0.2	0.236607	0.479757	FALSE	0.11	0.107	-0.003	-0.207	-0.7	0.3	0.407865	0.726733	FALSE	0.185	0.177	-0.008	-0.047	-0.7	0.6	0.878161	0.964267	FALSE	NA	NA	NA	NA	NA	NA	NA	NA	NA	0.12	0.165	0.045	0.283	-0.2	0.7	0.197468	0.45488	FALSE	NA	NA	NA
142	AC008969.1	NA	NA	NA	NA	NA	NA	NA	NA	NA	0.106	0.107	0.001	-0.294	-0.7	0.1	0.179952	0.519798	FALSE	NA	NA	NA	NA	NA	NA	NA	NA	NA	NA	NA	NA	NA	NA	NA	NA	NA	NA	NA	NA	NA	NA	NA	NA	NA	NA	NA	NA	NA	NA
143	AC009061.2	0.049	0.046	-0.003	-0.258	-0.7	0.1	0.192709	0.4313	FALSE	0.104	0.103	-0.001	-0.038	-0.4	0.3	0.836473	0.942757	FALSE	0.074	0.07	-0.004	-0.258	-0.7	0.2	0.293483	0.662238	FALSE	NA	NA	NA	NA	NA	NA	NA	NA	NA	NA	NA	NA	NA	NA	NA	NA	NA	NA	NA	NA	NA
144	AC009093.2	0.309	0.289	-0.02	-1.055	-1.6	-0.5	0.000452206	0.0265685	TRUE	0.654	0.662	0.008	-0.686	-1.1	-0.2	0.00421045	0.118284	FALSE	0.523	0.545	0.022	-0.67	-1.1	-0.3	0.00182304	0.109425	FALSE	0.423	0.381	-0.042	-0.809	-1.2	-0.5	2.24117e-05	0.00702084	TRUE	0.573	0.547	-0.026	-0.527	-0.8	-0.2	0.00113314	0.0345824	TRUE	0.468	0.419	-0.049
145	AC009107.2	0.248	0.447	0.199	1.23	0.5	1.9	0.000867604	0.0351109	TRUE	0.254	0.432	0.178	0.698	0	1.4	0.0453281	0.302311	FALSE	0.257	0.427	0.17	0.673	-0.1	1.4	0.0707493	0.402739	FALSE	0.204	0.322	0.118	0.757	0.1	1.4	0.0320423	0.191064	FALSE	0.203	0.384	0.181	0.965	0.3	1.6	0.00316485	0.0554129	TRUE	0.257	0.426	0.169
146	AC009120.2	0.113	0.127	0.014	-0.04	-0.4	0.4	0.845444	0.926473	FALSE	0.29	0.324	0.034	0.193	-0.2	0.6	0.299111	0.638238	FALSE	0.216	0.232	0.016	0.116	-0.3	0.5	0.561254	0.828704	FALSE	0.175	0.205	0.03	0.124	-0.3	0.5	0.548055	0.773598	FALSE	0.221	0.235	0.014	0.247	0	0.5	0.0855646	0.299601	FALSE	0.187	0.2	0.013
147	AC009133.1	0.136	0.126	-0.01	-1.029	-1.5	-0.5	0.000105917	0.012153	TRUE	0.226	0.261	0.035	-0.654	-1.1	-0.2	0.00313182	0.104217	FALSE	0.219	0.249	0.03	-0.679	-1.3	0	0.0352744	0.31061	FALSE	0.113	0.102	-0.011	-0.643	-1.1	-0.2	0.00983671	0.110628	FALSE	0.141	0.144	0.003	-0.623	-1.1	-0.1	0.0200448	0.145302	FALSE	0.192	0.208	0.016
148	AC009226.1	0.12	0.14	0.02	-0.337	-0.8	0.1	0.11393	0.327886	FALSE	0.233	0.291	0.058	-0.001	-0.4	0.4	0.996457	0.999193	FALSE	0.209	0.231	0.022	-0.231	-0.8	0.3	0.387105	0.731316	FALSE	0.218	0.263	0.045	-0.042	-0.4	0.3	0.825339	0.928542	FALSE	0.119	0.136	0.017	-0.308	-0.7	0.1	0.138562	0.37887	FALSE	0.19	0.151	-0.039
149	AC009303.2	NA	NA	NA	NA	NA	NA	NA	NA	NA	0.156	0.157	0.001	-0.537	-0.9	-0.2	0.00255486	0.097312	TRUE	0.144	0.164	0.02	-0.255	-0.7	0.2	0.299917	0.66674	FALSE	0.187	0.204	0.017	0.08	-0.3	0.5	0.682815	0.855979	FALSE	0.117	0.152	0.035	-0.011	-0.4	0.3	0.949961	0.978387	FALSE	0.12	0.115	-0.005
150	AC009313.1	0.096	0.127	0.031	-0.132	-0.5	0.3	0.518937	0.724995	FALSE	0.174	0.168	-0.006	-0.293	-0.6	0	0.0537524	0.323829	FALSE	0.194	0.221	0.027	0.117	-0.2	0.4	0.470018	0.78099	FALSE	0.221	0.24	0.019	-0.031	-0.4	0.4	0.874135	0.949271	FALSE	0.176	0.245	0.069	0.611	0.3	0.9	0.000221502	0.0146536	TRUE	0.142	0.126	-0.016
151	AC009318.1	NA	NA	NA	NA	NA	NA	NA	NA	NA	0.138	0.16	0.022	0.026	-0.3	0.3	0.864825	0.953675	FALSE	0.101	0.106	0.005	-0.018	-0.4	0.4	0.924065	0.979797	FALSE	NA	NA	NA	NA	NA	NA	NA	NA	NA	NA	NA	NA	NA	NA	NA	NA	NA	NA	NA	NA	NA
152	AC009403.1	NA	NA	NA	NA	NA	NA	NA	NA	NA	0.077	0.079	0.002	0.14	-0.2	0.5	0.380249	0.704455	FALSE	NA	NA	NA	NA	NA	NA	NA	NA	NA	NA	NA	NA	NA	NA	NA	NA	NA	NA	NA	NA	NA	NA	NA	NA	NA	NA	NA	NA	NA	NA
153	AC009522.1	0.064	0.101	0.037	0.031	-0.7	0.8	0.932976	0.9676	FALSE	0.098	0.144	0.046	-0.313	-0.9	0.3	0.301744	0.640949	FALSE	0.161	0.19	0.029	-0.165	-0.9	0.6	0.667751	0.877879	FALSE	0.259	0.344	0.085	0.511	-0.2	1.2	0.145775	0.404634	FALSE	NA	NA	NA	NA	NA	NA	NA	NA	NA	NA	NA	NA
154	AC009554.1	NA	NA	NA	NA	NA	NA	NA	NA	NA	0.092	0.1	0.008	-0.083	-0.5	0.3	0.651612	0.867762	FALSE	NA	NA	NA	NA	NA	NA	NA	NA	NA	NA	NA	NA	NA	NA	NA	NA	NA	NA	NA	NA	NA	NA	NA	NA	NA	NA	NA	NA	NA	NA
155	AC009630.1	NA	NA	NA	NA	NA	NA	NA	NA	NA	0.08	0.109	0.029	0.032	-0.3	0.3	0.838788	0.943759	FALSE	0.082	0.105	0.023	-0.145	-0.5	0.2	0.453853	0.771428	FALSE	0.068	0.087	0.019	0.021	-0.4	0.4	0.916743	0.96798	FALSE	NA	NA	NA	NA	NA	NA	NA	NA	NA	NA	NA	NA
156	AC009690.2	0.094	0.106	0.012	-0.398	-0.8	0	0.0782247	0.271104	FALSE	0.222	0.265	0.043	-0.188	-0.4	0.1	0.136981	0.468897	FALSE	0.145	0.178	0.033	-0.347	-0.8	0.1	0.107503	0.469488	FALSE	0.152	0.148	-0.004	-0.362	-0.7	-0.1	0.0185548	0.146946	FALSE	0.127	0.149	0.022	-0.193	-0.5	0.1	0.212523	0.476481	FALSE	0.171	0.173	0.002
157	AC009779.2	0.069	0.071	0.002	-0.279	-0.7	0.1	0.147954	0.376269	FALSE	0.088	0.089	0.001	-0.247	-0.6	0.1	0.126069	0.454276	FALSE	0.084	0.088	0.004	-0.146	-0.6	0.3	0.472883	0.782022	FALSE	NA	NA	NA	NA	NA	NA	NA	NA	NA	NA	NA	NA	NA	NA	NA	NA	NA	NA	NA	NA	NA
158	AC009951.5	NA	NA	NA	NA	NA	NA	NA	NA	NA	0.116	0.107	-0.009	-0.124	-0.4	0.2	0.432251	0.741786	FALSE	NA	NA	NA	NA	NA	NA	NA	NA	NA	NA	NA	NA	NA	NA	NA	NA	NA	NA	NA	NA	NA	NA	NA	NA	NA	NA	NA	NA	NA	NA
159	AC009961.1	NA	NA	NA	NA	NA	NA	NA	NA	NA	0.107	0.115	0.008	-0.042	-0.3	0.2	0.69536	0.884488	FALSE	0.08	0.102	0.022	0.05	-0.4	0.5	0.819655	0.945089	FALSE	NA	NA	NA	NA	NA	NA	NA	NA	NA	0.072	0.073	0.001	-0.052	-0.4	0.2	0.731118	0.873411	FALSE	NA	NA	NA
160	AC009974.1	0.126	0.124	-0.002	0.069	-0.3	0.5	0.734681	0.863302	FALSE	0.212	0.205	-0.007	-0.017	-0.4	0.3	0.919049	0.972821	FALSE	0.154	0.162	0.008	-0.119	-0.6	0.4	0.638334	0.863484	FALSE	0.097	0.083	-0.014	-0.251	-0.7	0.2	0.260848	0.544992	FALSE	0.121	0.102	-0.019	-0.234	-0.7	0.2	0.291112	0.555991	FALSE	0.147	0.127	-0.02
161	AC009974.2	0.127	0.131	0.004	0.077	-0.5	0.7	0.788397	0.893058	FALSE	0.289	0.272	-0.017	0.121	-0.2	0.4	0.452768	0.755637	FALSE	0.232	0.212	-0.02	-0.02	-0.6	0.5	0.942736	0.985186	FALSE	0.11	0.077	-0.033	-0.427	-1	0.1	0.126886	0.377257	FALSE	0.154	0.136	-0.018	-0.146	-0.6	0.3	0.497679	0.71775	FALSE	0.217	0.207	-0.01
162	AC010149.1	NA	NA	NA	NA	NA	NA	NA	NA	NA	0.121	0.134	0.013	-0.049	-0.3	0.3	0.742074	0.90545	FALSE	0.087	0.118	0.031	-0.227	-0.6	0.1	0.204759	0.574412	FALSE	NA	NA	NA	NA	NA	NA	NA	NA	NA	0.079	0.102	0.023	0.15	-0.2	0.5	0.389683	0.637242	FALSE	NA	NA	NA
163	AC010186.3	NA	NA	NA	NA	NA	NA	NA	NA	NA	NA	NA	NA	NA	NA	NA	NA	NA	NA	NA	NA	NA	NA	NA	NA	NA	NA	NA	NA	NA	NA	NA	NA	NA	NA	NA	NA	0.071	0.085	0.014	0.298	-0.1	0.7	0.156913	0.40251	FALSE	NA	NA	NA
164	AC010201.3	NA	NA	NA	NA	NA	NA	NA	NA	NA	0.141	0.164	0.023	-0.395	-0.6	-0.2	0.00218501	0.0911081	TRUE	0.109	0.106	-0.003	-0.62	-0.9	-0.3	0.000126162	0.0549915	TRUE	NA	NA	NA	NA	NA	NA	NA	NA	NA	NA	NA	NA	NA	NA	NA	NA	NA	NA	NA	NA	NA
165	AC010210.1	0.143	0.227	0.084	0.154	-0.5	0.8	0.636988	0.806615	FALSE	0.348	0.511	0.163	0.132	-0.3	0.6	0.530606	0.800663	FALSE	0.239	0.396	0.157	0.08	-0.5	0.7	0.790372	0.935581	FALSE	0.255	0.352	0.097	0.549	0	1.1	0.0488718	0.233222	FALSE	0.175	0.273	0.098	0.184	-0.3	0.7	0.440445	0.676235	FALSE	0.258	0.351	0.093
166	AC010359.3	NA	NA	NA	NA	NA	NA	NA	NA	NA	0.103	0.138	0.035	0.021	-0.3	0.3	0.884652	0.959876	FALSE	0.09	0.124	0.034	0.012	-0.3	0.4	0.944749	0.985543	FALSE	0.098	0.101	0.003	-0.195	-0.6	0.2	0.286394	0.568548	FALSE	0.096	0.119	0.023	0.024	-0.3	0.4	0.884672	0.948072	FALSE	NA	NA	NA
167	AC010618.3	0.199	0.204	0.005	-0.486	-0.9	-0.1	0.0167371	0.131197	FALSE	0.394	0.407	0.013	-0.278	-0.6	0	0.0563108	0.332249	FALSE	0.356	0.379	0.023	-0.309	-0.8	0.1	0.168087	0.541981	FALSE	0.192	0.165	-0.027	-0.553	-0.9	-0.3	0.000546698	0.030685	TRUE	0.281	0.302	0.021	-0.435	-0.7	-0.2	0.00276408	0.0525381	TRUE	0.291	0.262	-0.029
168	AC010642.2	0.218	0.283	0.065	0.36	-0.1	0.8	0.10696	0.315733	FALSE	0.226	0.302	0.076	0.265	-0.1	0.6	0.146644	0.483318	FALSE	0.184	0.271	0.087	0.235	-0.2	0.7	0.283902	0.652447	FALSE	0.217	0.24	0.023	0.194	-0.2	0.6	0.355927	0.63504	FALSE	0.147	0.218	0.071	0.569	0.2	1	0.00539161	0.0743717	TRUE	0.224	0.308	0.084
169	AC010894.3	0.177	0.224	0.047	-0.041	-0.3	0.2	0.756868	0.874001	FALSE	0.255	0.309	0.054	-0.18	-0.4	0	0.0630777	0.345829	FALSE	0.212	0.241	0.029	-0.252	-0.6	0.1	0.118197	0.484196	FALSE	0.203	0.204	0.001	-0.183	-0.5	0.1	0.206699	0.484733	FALSE	0.208	0.247	0.039	-0.026	-0.2	0.2	0.803814	0.911844	FALSE	0.22	0.204	-0.016
170	AC010976.1	NA	NA	NA	NA	NA	NA	NA	NA	NA	0.106	0.119	0.013	0.107	-0.2	0.4	0.506747	0.787868	FALSE	NA	NA	NA	NA	NA	NA	NA	NA	NA	NA	NA	NA	NA	NA	NA	NA	NA	NA	NA	NA	NA	NA	NA	NA	NA	NA	NA	NA	NA	NA
171	AC011092.2	0.057	0.056	-0.001	-0.071	-0.6	0.4	0.778306	0.886269	FALSE	0.149	0.151	0.002	0.048	-0.3	0.4	0.780665	0.919613	FALSE	0.126	0.106	-0.02	0.305	-0.2	0.8	0.198287	0.567735	FALSE	NA	NA	NA	NA	NA	NA	NA	NA	NA	0.099	0.072	-0.027	0.217	-0.1	0.6	0.223781	0.489703	FALSE	0.098	0.075	-0.023
172	AC011287.1	NA	NA	NA	NA	NA	NA	NA	NA	NA	NA	NA	NA	NA	NA	NA	NA	NA	NA	NA	NA	NA	NA	NA	NA	NA	NA	NA	0.045	0.065	0.02	0.329	-0.7	1.4	0.526223	0.760617	FALSE	NA	NA	NA	NA	NA	NA	NA	NA	NA	NA	NA	NA
173	AC011377.1	NA	NA	NA	NA	NA	NA	NA	NA	NA	0.076	0.108	0.032	-0.093	-0.5	0.3	0.6293	0.855695	FALSE	NA	NA	NA	NA	NA	NA	NA	NA	NA	NA	NA	NA	NA	NA	NA	NA	NA	NA	NA	NA	NA	NA	NA	NA	NA	NA	NA	NA	NA	NA
174	AC011476.3	0.244	0.262	0.018	-0.619	-1	-0.3	0.0014203	0.0445099	TRUE	0.531	0.533	0.002	-0.245	-0.4	-0.1	0.00645256	0.135737	FALSE	0.411	0.449	0.038	-0.32	-0.7	0	0.0690869	0.397064	FALSE	0.438	0.391	-0.047	-0.569	-0.9	-0.2	0.00216639	0.0557717	TRUE	0.373	0.389	0.016	-0.263	-0.5	0	0.0401716	0.202584	FALSE	0.392	0.33	-0.062
175	AC011511.2	NA	NA	NA	NA	NA	NA	NA	NA	NA	0.113	0.142	0.029	-0.203	-0.7	0.3	0.402559	0.722505	FALSE	0.171	0.219	0.048	0.043	-0.5	0.6	0.864704	0.958326	FALSE	0.078	0.126	0.048	-0.308	-1	0.4	0.388783	0.660593	FALSE	0.132	0.181	0.049	0.169	-0.2	0.5	0.313181	0.577507	FALSE	0.087	0.104	0.017
176	AC011586.1	NA	NA	NA	NA	NA	NA	NA	NA	NA	0.244	0.194	-0.05	-0.279	-0.7	0.1	0.158489	0.497204	FALSE	0.145	0.119	-0.026	-0.359	-1.1	0.4	0.318127	0.683612	FALSE	0.094	0.061	-0.033	-0.884	-1.3	-0.4	0.000315352	0.022114	TRUE	NA	NA	NA	NA	NA	NA	NA	NA	NA	0.169	0.105	-0.064
177	AC011586.2	0.641	0.574	-0.067	-0.795	-1.2	-0.4	0.000207697	0.0172365	TRUE	0.815	0.756	-0.059	-0.42	-0.7	-0.1	0.00880441	0.154181	FALSE	0.704	0.656	-0.048	-0.558	-1	-0.1	0.0160162	0.235121	FALSE	0.618	0.566	-0.052	-0.716	-1.1	-0.3	0.000320298	0.0222457	TRUE	0.321	0.208	-0.113	-1.044	-1.8	-0.3	0.00525757	0.072789	TRUE	0.75	0.603	-0.147
178	AC011603.2	0.094	0.128	0.034	-0.078	-0.4	0.3	0.63459	0.804832	FALSE	0.191	0.235	0.044	0.02	-0.2	0.3	0.866166	0.953675	FALSE	0.149	0.206	0.057	-0.038	-0.3	0.3	0.800691	0.939108	FALSE	0.128	0.152	0.024	-0.05	-0.5	0.4	0.814649	0.926885	FALSE	0.147	0.177	0.03	0.118	-0.1	0.4	0.367133	0.62029	FALSE	0.147	0.175	0.028
179	AC011899.2	0.066	0.095	0.029	-0.258	-0.9	0.4	0.402779	0.634284	FALSE	0.068	0.073	0.005	-0.299	-0.9	0.3	0.293738	0.634247	FALSE	NA	NA	NA	NA	NA	NA	NA	NA	NA	NA	NA	NA	NA	NA	NA	NA	NA	NA	NA	NA	NA	NA	NA	NA	NA	NA	NA	NA	NA	NA
180	AC011933.4	0.15	0.155	0.005	-0.122	-0.7	0.4	0.649048	0.813542	FALSE	0.334	0.342	0.008	-0.109	-0.5	0.3	0.544974	0.806972	FALSE	0.293	0.292	-0.001	0.135	-0.4	0.6	0.581184	0.839461	FALSE	0.159	0.134	-0.025	-0.508	-1	0	0.0368209	0.202234	FALSE	0.254	0.241	-0.013	-0.048	-0.4	0.3	0.783411	0.902469	FALSE	0.251	0.233	-0.018
181	AC012146.1	0.055	0.097	0.042	1.159	0.7	1.6	1.62864e-05	0.0049638	TRUE	0.055	0.101	0.046	0.765	0.3	1.3	0.00279066	0.100189	FALSE	0.051	0.093	0.042	0.848	0.3	1.4	0.0035213	0.148699	FALSE	0.039	0.069	0.03	0.85	0.3	1.4	0.0020572	0.0545318	TRUE	NA	NA	NA	NA	NA	NA	NA	NA	NA	NA	NA	NA
182	AC012184.3	NA	NA	NA	NA	NA	NA	NA	NA	NA	0.058	0.075	0.017	-0.078	-0.4	0.2	0.625349	0.854043	FALSE	NA	NA	NA	NA	NA	NA	NA	NA	NA	NA	NA	NA	NA	NA	NA	NA	NA	NA	NA	NA	NA	NA	NA	NA	NA	NA	NA	NA	NA	NA
183	AC012291.3	NA	NA	NA	NA	NA	NA	NA	NA	NA	0.118	0.118	0	-0.586	-0.8	-0.3	2.23102e-05	0.0120214	TRUE	NA	NA	NA	NA	NA	NA	NA	NA	NA	0.1	0.09	-0.01	-0.551	-1	-0.1	0.0166957	0.14105	FALSE	NA	NA	NA	NA	NA	NA	NA	NA	NA	NA	NA	NA
184	AC012358.3	0.139	0.177	0.038	-0.159	-0.7	0.4	0.560168	0.756169	FALSE	0.455	0.462	0.007	0.154	-0.2	0.5	0.426151	0.737093	FALSE	0.332	0.365	0.033	-0.033	-0.5	0.4	0.880826	0.964705	FALSE	0.239	0.187	-0.052	-0.337	-1	0.3	0.291594	0.57353	FALSE	0.267	0.279	0.012	0.222	-0.2	0.6	0.246974	0.514479	FALSE	0.299	0.276	-0.023
185	AC012447.1	NA	NA	NA	NA	NA	NA	NA	NA	NA	NA	NA	NA	NA	NA	NA	NA	NA	NA	NA	NA	NA	NA	NA	NA	NA	NA	NA	0.156	0.25	0.094	0.665	0.1	1.3	0.0320554	0.191064	FALSE	NA	NA	NA	NA	NA	NA	NA	NA	NA	NA	NA	NA
186	AC012459.1	NA	NA	NA	NA	NA	NA	NA	NA	NA	0.105	0.132	0.027	0.189	-0.2	0.6	0.358207	0.687163	FALSE	NA	NA	NA	NA	NA	NA	NA	NA	NA	0.117	0.142	0.025	0.227	-0.3	0.8	0.423318	0.687999	FALSE	NA	NA	NA	NA	NA	NA	NA	NA	NA	NA	NA	NA
187	AC013457.1	0.14	0.197	0.057	0.683	-1.4	2.7	0.503185	0.712583	FALSE	0.17	0.2	0.03	-0.11	-2.2	2	0.915192	0.971611	FALSE	NA	NA	NA	NA	NA	NA	NA	NA	NA	NA	NA	NA	NA	NA	NA	NA	NA	NA	NA	NA	NA	NA	NA	NA	NA	NA	NA	NA	NA	NA
188	AC015660.2	0.171	0.231	0.06	0.524	-0.3	1.3	0.186575	0.425355	FALSE	0.354	0.384	0.03	0.486	-0.2	1.2	0.153447	0.491209	FALSE	0.311	0.375	0.064	0.038	-0.9	0.9	0.931388	0.982631	FALSE	0.254	0.273	0.019	0.56	0	1.1	0.0334941	0.195199	FALSE	0.243	0.256	0.013	0.778	0.3	1.3	0.00182804	0.0437547	TRUE	0.256	0.265	0.009
189	AC015853.3	NA	NA	NA	NA	NA	NA	NA	NA	NA	0.13	0.149	0.019	0.057	-0.2	0.3	0.679354	0.879672	FALSE	0.105	0.112	0.007	-0.122	-0.5	0.2	0.493352	0.793104	FALSE	NA	NA	NA	NA	NA	NA	NA	NA	NA	NA	NA	NA	NA	NA	NA	NA	NA	NA	0.09	0.105	0.015
190	AC015871.1	0.116	0.122	0.006	-0.355	-0.7	0	0.0279746	0.165783	FALSE	0.19	0.163	-0.027	-0.398	-0.7	-0.1	0.0108929	0.169447	FALSE	0.127	0.126	-0.001	-0.563	-0.9	-0.2	0.00397265	0.153746	FALSE	0.118	0.13	0.012	-0.451	-0.7	-0.2	0.00292424	0.0647674	TRUE	0.108	0.102	-0.006	-0.212	-0.5	0.1	0.113167	0.341346	FALSE	0.13	0.132	0.002
191	AC015871.7	NA	NA	NA	NA	NA	NA	NA	NA	NA	0.107	0.113	0.006	-0.08	-0.3	0.2	0.540513	0.805298	FALSE	0.074	0.088	0.014	-0.534	-0.9	-0.2	0.0046771	0.157149	FALSE	NA	NA	NA	NA	NA	NA	NA	NA	NA	NA	NA	NA	NA	NA	NA	NA	NA	NA	NA	NA	NA
192	AC015912.3	0.141	0.282	0.141	1.082	0.5	1.7	0.000973263	0.0372245	TRUE	0.151	0.251	0.1	0.345	0	0.7	0.0706113	0.360627	FALSE	0.16	0.273	0.113	0.489	-0.1	1.1	0.115938	0.481408	FALSE	0.384	0.521	0.137	1.359	0.7	2	0.000140486	0.0155443	TRUE	0.183	0.353	0.17	0.667	0.2	1.1	0.0035268	0.0585084	TRUE	0.137	0.245	0.108
193	AC015923.1	0.174	0.171	-0.003	-0.246	-0.7	0.2	0.289315	0.535067	FALSE	0.407	0.375	-0.032	-0.171	-0.5	0.2	0.359265	0.687822	FALSE	0.261	0.249	-0.012	-0.6	-1.1	-0.1	0.0162566	0.236595	FALSE	0.302	0.284	-0.018	-0.294	-0.6	0.1	0.0990799	0.333501	FALSE	0.117	0.124	0.007	-0.471	-0.9	-0.1	0.0246454	0.159688	FALSE	0.28	0.262	-0.018
194	AC016065.1	0.058	0.06	0.002	0.438	-0.1	0.9	0.0776633	0.269765	FALSE	0.049	0.056	0.007	0.039	-0.4	0.5	0.856156	0.950875	FALSE	NA	NA	NA	NA	NA	NA	NA	NA	NA	NA	NA	NA	NA	NA	NA	NA	NA	NA	NA	NA	NA	NA	NA	NA	NA	NA	NA	NA	NA	NA
195	AC016747.1	0.145	0.096	-0.049	-0.132	-0.6	0.3	0.571784	0.76277	FALSE	0.14	0.121	-0.019	-0.182	-0.5	0.2	0.301196	0.639914	FALSE	0.144	0.13	-0.014	-0.099	-0.6	0.4	0.710683	0.89993	FALSE	NA	NA	NA	NA	NA	NA	NA	NA	NA	0.096	0.075	-0.021	-0.24	-0.6	0.1	0.156703	0.402294	FALSE	NA	NA	NA
196	AC016831.1	0.117	0.252	0.135	0.653	0.2	1.1	0.00265588	0.0570758	TRUE	0.258	0.425	0.167	0.264	-0.1	0.6	0.132318	0.462808	FALSE	0.202	0.381	0.179	0.064	-0.5	0.6	0.822739	0.945911	FALSE	0.343	0.481	0.138	0.901	0.5	1.3	3.00624e-05	0.00812667	TRUE	0.331	0.489	0.158	0.407	0	0.8	0.0335323	0.185217	FALSE	NA	NA	NA
197	AC016831.5	0.068	0.085	0.017	-0.416	-0.9	0	0.0643166	0.246291	FALSE	0.185	0.234	0.049	-0.108	-0.4	0.2	0.466708	0.762912	FALSE	0.135	0.185	0.05	-0.193	-0.6	0.2	0.35816	0.712666	FALSE	0.164	0.183	0.019	-0.055	-0.4	0.3	0.760814	0.900552	FALSE	0.228	0.29	0.062	-0.13	-0.4	0.1	0.342255	0.601623	FALSE	0.129	0.163	0.034
198	AC016831.7	0.35	0.475	0.125	0.021	-0.3	0.4	0.907209	0.955898	FALSE	0.659	0.745	0.086	0.029	-0.2	0.3	0.815376	0.93425	FALSE	0.557	0.682	0.125	-0.088	-0.4	0.3	0.609915	0.852084	FALSE	0.581	0.615	0.034	0.185	-0.1	0.5	0.257534	0.540557	FALSE	0.703	0.787	0.084	0.065	-0.2	0.3	0.619864	0.803819	FALSE	0.557	0.63	0.073
199	AC017101.1	0.185	0.248	0.063	-0.044	-0.6	0.6	0.885171	0.944798	FALSE	0.363	0.431	0.068	-0.008	-0.5	0.5	0.974416	0.993649	FALSE	0.375	0.452	0.077	-0.237	-0.8	0.3	0.402759	0.740489	FALSE	0.333	0.332	-0.001	-0.189	-0.7	0.3	0.415118	0.681572	FALSE	0.378	0.405	0.027	0.106	-0.4	0.6	0.647044	0.822144	FALSE	0.355	0.397	0.042
200	AC018362.1	0.09	0.099	0.009	-0.131	-0.5	0.3	0.517295	0.723032	FALSE	0.202	0.224	0.022	-0.001	-0.2	0.2	0.995784	0.999004	FALSE	0.17	0.195	0.025	0.177	-0.2	0.5	0.297147	0.665703	FALSE	0.173	0.15	-0.023	-0.303	-0.8	0.2	0.261759	0.546127	FALSE	0.139	0.147	0.008	0.121	-0.2	0.4	0.415322	0.657275	FALSE	0.149	0.159	0.01
201	AC018462.1	NA	NA	NA	NA	NA	NA	NA	NA	NA	0.12	0.121	0.001	0.1	-0.1	0.3	0.40693	0.725847	FALSE	0.084	0.093	0.009	0.228	-0.1	0.5	0.149187	0.521565	FALSE	NA	NA	NA	NA	NA	NA	NA	NA	NA	NA	NA	NA	NA	NA	NA	NA	NA	NA	NA	NA	NA
202	AC018521.5	0.107	0.154	0.047	-0.072	-0.5	0.3	0.712751	0.851838	FALSE	0.114	0.132	0.018	-0.24	-0.6	0.1	0.198476	0.539985	FALSE	0.112	0.141	0.029	-0.251	-0.7	0.2	0.226503	0.59853	FALSE	0.095	0.12	0.025	0.013	-0.4	0.5	0.954137	0.983237	FALSE	0.079	0.071	-0.008	-0.142	-0.5	0.2	0.459423	0.690174	FALSE	0.105	0.13	0.025
203	AC018616.1	0.115	0.177	0.062	0.616	-0.1	1.3	0.0907336	0.291247	FALSE	0.307	0.378	0.071	0.964	0.3	1.6	0.00566456	0.128816	FALSE	NA	NA	NA	NA	NA	NA	NA	NA	NA	0.22	0.28	0.06	0.649	0.2	1.1	0.00932959	0.108024	FALSE	NA	NA	NA	NA	NA	NA	NA	NA	NA	NA	NA	NA
204	AC018647.2	NA	NA	NA	NA	NA	NA	NA	NA	NA	0.05	0.047	-0.003	0.098	-0.3	0.5	0.596241	0.840461	FALSE	0.05	0.052	0.002	0.263	-0.2	0.7	0.223441	0.595999	FALSE	NA	NA	NA	NA	NA	NA	NA	NA	NA	NA	NA	NA	NA	NA	NA	NA	NA	NA	NA	NA	NA
205	AC018682.1	0.125	0.143	0.018	-0.078	-0.6	0.4	0.754786	0.873026	FALSE	0.254	0.273	0.019	-0.178	-0.4	0.1	0.177365	0.517397	FALSE	0.249	0.272	0.023	-0.209	-0.6	0.2	0.249267	0.621881	FALSE	0.211	0.206	-0.005	-0.261	-0.8	0.3	0.311954	0.59424	FALSE	0.197	0.216	0.019	0.135	-0.1	0.4	0.321946	0.584263	FALSE	0.222	0.191	-0.031
206	AC018797.3	NA	NA	NA	NA	NA	NA	NA	NA	NA	0.084	0.092	0.008	-0.103	-0.4	0.2	0.543714	0.806972	FALSE	NA	NA	NA	NA	NA	NA	NA	NA	NA	0.089	0.094	0.005	-0.307	-0.8	0.1	0.173315	0.442875	FALSE	NA	NA	NA	NA	NA	NA	NA	NA	NA	NA	NA	NA
207	AC018816.1	NA	NA	NA	NA	NA	NA	NA	NA	NA	0.117	0.155	0.038	0.116	-0.2	0.4	0.466035	0.762583	FALSE	0.101	0.171	0.07	0.059	-0.2	0.4	0.697228	0.894257	FALSE	NA	NA	NA	NA	NA	NA	NA	NA	NA	0.077	0.122	0.045	0.389	0.1	0.7	0.0218871	0.150105	FALSE	0.085	0.101	0.016
208	AC019163.1	0.064	0.075	0.011	0.113	-0.2	0.5	0.51271	0.720107	FALSE	0.082	0.101	0.019	0.133	-0.1	0.4	0.335644	0.669536	FALSE	0.073	0.066	-0.007	0.054	-0.3	0.4	0.760386	0.91944	FALSE	NA	NA	NA	NA	NA	NA	NA	NA	NA	0.069	0.078	0.009	-0.013	-0.3	0.3	0.936775	0.972451	FALSE	NA	NA	NA
209	AC020656.1	0.736	0.915	0.179	1.105	0.2	2	0.02043	0.143762	FALSE	0.8	0.908	0.108	0.556	-0.2	1.3	0.137212	0.469079	FALSE	0.791	0.938	0.147	0.565	-0.4	1.5	0.225074	0.597029	FALSE	0.741	0.903	0.162	0.994	0.2	1.8	0.0120922	0.12301	FALSE	0.595	0.785	0.19	0.85	0.2	1.5	0.0123491	0.114783	FALSE	0.803	0.837	0.034
210	AC020909.2	0.079	0.109	0.03	0.609	0.1	1.1	0.0272517	0.164478	FALSE	0.093	0.128	0.035	0.176	-0.3	0.7	0.469817	0.764807	FALSE	0.067	0.108	0.041	0.41	-0.2	1	0.187058	0.555585	FALSE	0.1	0.145	0.045	0.494	0.1	0.9	0.0167998	0.14105	FALSE	NA	NA	NA	NA	NA	NA	NA	NA	NA	NA	NA	NA
211	AC020913.1	NA	NA	NA	NA	NA	NA	NA	NA	NA	0.159	0.171	0.012	-0.09	-0.5	0.3	0.635101	0.858611	FALSE	0.107	0.149	0.042	-0.332	-0.8	0.2	0.194181	0.563124	FALSE	0.113	0.099	-0.014	-0.243	-0.8	0.3	0.339606	0.618713	FALSE	0.158	0.163	0.005	0.113	-0.3	0.5	0.582826	0.782055	FALSE	NA	NA	NA
212	AC020915.2	0.091	0.134	0.043	0.087	-0.2	0.4	0.528678	0.731999	FALSE	0.111	0.156	0.045	0.083	-0.2	0.3	0.520559	0.795066	FALSE	0.087	0.127	0.04	0.108	-0.2	0.4	0.466086	0.779165	FALSE	0.086	0.134	0.048	-0.011	-0.4	0.4	0.957961	0.984147	FALSE	NA	NA	NA	NA	NA	NA	NA	NA	NA	0.083	0.124	0.041
213	AC020916.1	0.22	0.267	0.047	-0.103	-0.4	0.2	0.553184	0.750496	FALSE	0.417	0.462	0.045	-0.259	-0.5	0	0.0666731	0.351836	FALSE	0.346	0.433	0.087	-0.16	-0.5	0.1	0.303284	0.669428	FALSE	0.366	0.4	0.034	-0.058	-0.3	0.2	0.676046	0.851918	FALSE	0.45	0.513	0.063	-0.007	-0.3	0.3	0.958304	0.980389	FALSE	0.329	0.37	0.041
214	AC021192.1	0.045	0.037	-0.008	-1.179	-2.1	-0.3	0.00941959	0.0982559	TRUE	0.092	0.088	-0.004	-0.753	-1.6	0.1	0.070924	0.361154	FALSE	0.067	0.049	-0.018	-0.815	-1.7	0	0.0596182	0.374701	FALSE	NA	NA	NA	NA	NA	NA	NA	NA	NA	0.061	0.038	-0.023	-0.865	-1.4	-0.3	0.00346305	0.0578453	TRUE	NA	NA	NA
215	AC021752.1	NA	NA	NA	NA	NA	NA	NA	NA	NA	0.075	0.087	0.012	0.236	-0.1	0.5	0.114259	0.437339	FALSE	NA	NA	NA	NA	NA	NA	NA	NA	NA	NA	NA	NA	NA	NA	NA	NA	NA	NA	NA	NA	NA	NA	NA	NA	NA	NA	NA	NA	NA	NA
216	AC022098.1	0.119	0.142	0.023	-0.062	-0.3	0.2	0.564618	0.75902	FALSE	0.188	0.211	0.023	-0.227	-0.4	-0.1	0.0103005	0.164296	FALSE	0.196	0.232	0.036	-0.372	-0.6	-0.1	0.00214535	0.117406	FALSE	0.128	0.128	0	-0.187	-0.5	0.2	0.28252	0.564754	FALSE	0.189	0.221	0.032	-0.079	-0.3	0.2	0.491324	0.713372	FALSE	0.165	0.136	-0.029
217	AC022137.4	NA	NA	NA	NA	NA	NA	NA	NA	NA	0.132	0.129	-0.003	0.07	-0.3	0.4	0.672762	0.877243	FALSE	0.106	0.106	0	-0.162	-0.7	0.3	0.517766	0.807239	FALSE	NA	NA	NA	NA	NA	NA	NA	NA	NA	NA	NA	NA	NA	NA	NA	NA	NA	NA	NA	NA	NA
218	AC022217.3	0.216	0.328	0.112	0.471	0.1	0.9	0.0284251	0.166195	FALSE	0.364	0.462	0.098	0.227	-0.1	0.6	0.196924	0.538503	FALSE	0.342	0.481	0.139	0.05	-0.3	0.4	0.793767	0.936689	FALSE	0.47	0.572	0.102	0.429	0.1	0.8	0.0146194	0.131167	FALSE	0.272	0.375	0.103	0.522	0.1	1	0.0216796	0.149428	FALSE	0.315	0.394	0.079
219	AC022509.1	0.086	0.075	-0.011	0.216	-0.3	0.7	0.399321	0.630905	FALSE	0.131	0.146	0.015	0.398	-0.1	0.9	0.114053	0.436867	FALSE	0.143	0.144	0.001	0.421	-0.1	1	0.134245	0.504379	FALSE	NA	NA	NA	NA	NA	NA	NA	NA	NA	0.071	0.054	-0.017	0.367	-0.1	0.8	0.127036	0.363455	FALSE	NA	NA	NA
220	AC022509.2	0.633	0.645	0.012	0.393	-0.1	0.8	0.0888898	0.288692	FALSE	0.769	0.781	0.012	0.521	0.1	0.9	0.0140184	0.188468	FALSE	0.817	0.842	0.025	0.277	-0.2	0.8	0.280585	0.650548	FALSE	0.554	0.58	0.026	0.174	-0.3	0.6	0.450219	0.705931	FALSE	0.493	0.461	-0.032	0.306	-0.2	0.8	0.220172	0.485328	FALSE	0.655	0.625	-0.03
221	AC022509.4	NA	NA	NA	NA	NA	NA	NA	NA	NA	0.104	0.149	0.045	-0.115	-0.6	0.3	0.611774	0.84852	FALSE	0.11	0.16	0.05	-0.094	-0.7	0.5	0.743678	0.912131	FALSE	0.093	0.138	0.045	0.33	-0.2	0.9	0.225302	0.504422	FALSE	NA	NA	NA	NA	NA	NA	NA	NA	NA	NA	NA	NA
222	AC022509.5	NA	NA	NA	NA	NA	NA	NA	NA	NA	0.064	0.067	0.003	0.466	0	1	0.0667649	0.352145	FALSE	NA	NA	NA	NA	NA	NA	NA	NA	NA	NA	NA	NA	NA	NA	NA	NA	NA	NA	NA	NA	NA	NA	NA	NA	NA	NA	NA	NA	NA	NA
223	AC022816.1	NA	NA	NA	NA	NA	NA	NA	NA	NA	0.05	0.042	-0.008	-1.207	-2.1	-0.3	0.00808946	0.149001	FALSE	0.151	0.109	-0.042	-0.843	-1.6	-0.1	0.0266364	0.287334	FALSE	NA	NA	NA	NA	NA	NA	NA	NA	NA	0.133	0.107	-0.026	-0.959	-1.6	-0.3	0.0031732	0.0554129	TRUE	NA	NA	NA
224	AC023051.1	NA	NA	NA	NA	NA	NA	NA	NA	NA	0.115	0.118	0.003	-0.179	-0.6	0.2	0.355784	0.685404	FALSE	0.109	0.123	0.014	-0.276	-0.8	0.3	0.314367	0.681251	FALSE	NA	NA	NA	NA	NA	NA	NA	NA	NA	NA	NA	NA	NA	NA	NA	NA	NA	NA	NA	NA	NA
225	AC023157.3	NA	NA	NA	NA	NA	NA	NA	NA	NA	NA	NA	NA	NA	NA	NA	NA	NA	NA	0.07	0.134	0.064	-0.077	-0.7	0.5	0.789386	0.935409	FALSE	0.11	0.17	0.06	0.23	-0.3	0.8	0.388232	0.660322	FALSE	0.122	0.246	0.124	0.76	0.3	1.3	0.00382689	0.0610652	TRUE	NA	NA	NA
226	AC023194.3	NA	NA	NA	NA	NA	NA	NA	NA	NA	0.164	0.148	-0.016	0.214	-0.6	1.1	0.609483	0.847007	FALSE	NA	NA	NA	NA	NA	NA	NA	NA	NA	0.154	0.098	-0.056	0.11	-0.7	0.9	0.773591	0.905791	FALSE	NA	NA	NA	NA	NA	NA	NA	NA	NA	NA	NA	NA
227	AC023389.1	NA	NA	NA	NA	NA	NA	NA	NA	NA	0.147	0.166	0.019	-0.099	-0.5	0.3	0.627345	0.854815	FALSE	0.117	0.134	0.017	-0.222	-0.7	0.3	0.378317	0.727778	FALSE	NA	NA	NA	NA	NA	NA	NA	NA	NA	NA	NA	NA	NA	NA	NA	NA	NA	NA	NA	NA	NA
228	AC023424.3	0.153	0.219	0.066	-0.053	-0.5	0.4	0.812962	0.908123	FALSE	0.337	0.365	0.028	0.102	-0.2	0.4	0.452318	0.755442	FALSE	0.261	0.329	0.068	0.044	-0.4	0.4	0.827623	0.946623	FALSE	0.286	0.299	0.013	-0.178	-0.7	0.3	0.458444	0.712233	FALSE	0.277	0.315	0.038	0.2	-0.1	0.5	0.182421	0.436196	FALSE	0.255	0.282	0.027
229	AC023509.6	0.103	0.119	0.016	-0.083	-0.5	0.4	0.717751	0.854937	FALSE	0.25	0.261	0.011	-0.022	-0.3	0.3	0.870774	0.955458	FALSE	0.212	0.237	0.025	0.051	-0.3	0.4	0.788946	0.935266	FALSE	0.144	0.136	-0.008	-0.251	-0.7	0.2	0.2178	0.496906	FALSE	0.238	0.216	-0.022	0.158	-0.1	0.4	0.255662	0.522289	FALSE	0.203	0.19	-0.013
230	AC024084.1	NA	NA	NA	NA	NA	NA	NA	NA	NA	0.097	0.084	-0.013	-0.771	-1.3	-0.3	0.00330817	0.105762	FALSE	NA	NA	NA	NA	NA	NA	NA	NA	NA	0.075	0.07	-0.005	-0.386	-0.9	0.1	0.122588	0.371329	FALSE	NA	NA	NA	NA	NA	NA	NA	NA	NA	NA	NA	NA
231	AC024145.1	0.139	0.149	0.01	0.001	-0.6	0.6	0.997205	0.998536	FALSE	0.363	0.38	0.017	0.25	-0.1	0.6	0.205678	0.547157	FALSE	0.38	0.39	0.01	0.153	-0.4	0.7	0.543992	0.824033	FALSE	0.237	0.263	0.026	-0.067	-0.6	0.5	0.797901	0.917562	FALSE	0.193	0.165	-0.028	0.323	-0.1	0.7	0.133567	0.371697	FALSE	0.254	0.21	-0.044
232	AC025034.1	NA	NA	NA	NA	NA	NA	NA	NA	NA	0.104	0.093	-0.011	0.025	-0.5	0.5	0.917934	0.972496	FALSE	0.138	0.111	-0.027	0.208	-0.4	0.8	0.486112	0.789705	FALSE	NA	NA	NA	NA	NA	NA	NA	NA	NA	NA	NA	NA	NA	NA	NA	NA	NA	NA	NA	NA	NA
233	AC025048.2	0.067	0.077	0.01	-0.387	-0.8	0	0.0451904	0.208455	FALSE	0.144	0.156	0.012	-0.175	-0.4	0.1	0.200977	0.542857	FALSE	0.098	0.117	0.019	-0.417	-0.9	0	0.0635855	0.384255	FALSE	NA	NA	NA	NA	NA	NA	NA	NA	NA	NA	NA	NA	NA	NA	NA	NA	NA	NA	0.104	0.106	0.002
234	AC025048.4	0.329	0.362	0.033	0.041	-0.4	0.5	0.852344	0.928921	FALSE	0.352	0.332	-0.02	-0.287	-0.7	0.1	0.173748	0.512153	FALSE	0.355	0.346	-0.009	-0.044	-0.5	0.4	0.83426	0.947607	FALSE	0.347	0.388	0.041	0.184	-0.3	0.6	0.404787	0.674013	FALSE	0.247	0.269	0.022	-0.025	-0.5	0.5	0.918251	0.964985	FALSE	0.309	0.296	-0.013
235	AC025159.1	0.122	0.151	0.029	-0.05	-0.3	0.2	0.689817	0.838248	FALSE	0.164	0.201	0.037	-0.11	-0.3	0.1	0.347013	0.679463	FALSE	0.141	0.148	0.007	-0.206	-0.5	0	0.111843	0.475252	FALSE	0.11	0.125	0.015	0.124	-0.2	0.5	0.463047	0.715585	FALSE	0.133	0.162	0.029	-0.165	-0.4	0.1	0.144061	0.387233	FALSE	0.148	0.225	0.077
236	AC025164.1	NA	NA	NA	NA	NA	NA	NA	NA	NA	NA	NA	NA	NA	NA	NA	NA	NA	NA	NA	NA	NA	NA	NA	NA	NA	NA	NA	0.078	0.15	0.072	0.62	0.1	1.2	0.023237	0.165802	FALSE	0.165	0.273	0.108	0.355	-0.3	1	0.279944	0.545268	FALSE	NA	NA	NA
237	AC025165.2	NA	NA	NA	NA	NA	NA	NA	NA	NA	0.096	0.114	0.018	0.041	-0.3	0.4	0.825291	0.937537	FALSE	NA	NA	NA	NA	NA	NA	NA	NA	NA	NA	NA	NA	NA	NA	NA	NA	NA	NA	NA	NA	NA	NA	NA	NA	NA	NA	NA	NA	NA	NA
238	AC025171.1	NA	NA	NA	NA	NA	NA	NA	NA	NA	0.06	0.059	-0.001	-0.161	-0.5	0.2	0.319906	0.655304	FALSE	NA	NA	NA	NA	NA	NA	NA	NA	NA	NA	NA	NA	NA	NA	NA	NA	NA	NA	NA	NA	NA	NA	NA	NA	NA	NA	NA	NA	NA	NA
239	AC025171.2	NA	NA	NA	NA	NA	NA	NA	NA	NA	0.044	0.041	-0.003	-0.069	-0.6	0.4	0.778482	0.919342	FALSE	NA	NA	NA	NA	NA	NA	NA	NA	NA	NA	NA	NA	NA	NA	NA	NA	NA	NA	NA	NA	NA	NA	NA	NA	NA	NA	NA	NA	NA	NA
240	AC025283.2	NA	NA	NA	NA	NA	NA	NA	NA	NA	0.108	0.116	0.008	0.274	0	0.5	0.0471572	0.308735	FALSE	NA	NA	NA	NA	NA	NA	NA	NA	NA	NA	NA	NA	NA	NA	NA	NA	NA	NA	NA	NA	NA	NA	NA	NA	NA	NA	NA	NA	NA	NA
241	AC025442.2	NA	NA	NA	NA	NA	NA	NA	NA	NA	0.132	0.167	0.035	-0.385	-0.7	-0.1	0.00833624	0.151699	FALSE	0.125	0.149	0.024	-0.719	-1.1	-0.3	0.000765876	0.0904613	TRUE	0.152	0.153	0.001	-0.398	-0.9	0.1	0.0979524	0.331917	FALSE	0.14	0.153	0.013	-0.126	-0.4	0.2	0.408204	0.65115	FALSE	NA	NA	NA
242	AC025569.1	NA	NA	NA	NA	NA	NA	NA	NA	NA	0.06	0.099	0.039	0.595	-0.1	1.2	0.0711552	0.361268	FALSE	0.049	0.061	0.012	0.065	-0.7	0.9	0.872122	0.962133	FALSE	NA	NA	NA	NA	NA	NA	NA	NA	NA	NA	NA	NA	NA	NA	NA	NA	NA	NA	NA	NA	NA
243	AC025580.2	0.472	0.426	-0.046	-1.035	-1.6	-0.4	0.0012292	0.0408886	TRUE	0.698	0.645	-0.053	-0.617	-1.1	-0.2	0.00997418	0.162518	FALSE	0.791	0.756	-0.035	-0.669	-1.2	-0.2	0.00887277	0.196948	FALSE	0.571	0.515	-0.056	-0.965	-1.6	-0.4	0.00214816	0.0555987	TRUE	0.762	0.748	-0.014	-0.444	-0.8	-0.1	0.0145243	0.126717	FALSE	0.619	0.511	-0.108
244	AC025627.1	NA	NA	NA	NA	NA	NA	NA	NA	NA	0.115	0.139	0.024	0.186	-0.2	0.6	0.345971	0.678678	FALSE	NA	NA	NA	NA	NA	NA	NA	NA	NA	NA	NA	NA	NA	NA	NA	NA	NA	NA	NA	NA	NA	NA	NA	NA	NA	NA	NA	NA	NA	NA
245	AC025682.1	0.085	0.094	0.009	-0.449	-0.8	-0.1	0.00578469	0.0802075	TRUE	0.14	0.184	0.044	-0.177	-0.4	0	0.0912633	0.397996	FALSE	0.129	0.149	0.02	-0.16	-0.5	0.1	0.279513	0.649551	FALSE	0.101	0.11	0.009	-0.316	-0.6	0	0.0530534	0.243558	FALSE	0.131	0.13	-0.001	-0.35	-0.6	-0.1	0.0104491	0.104309	FALSE	0.114	0.137	0.023
246	AC026202.2	0.264	0.307	0.043	-0.146	-0.5	0.2	0.416556	0.645715	FALSE	0.409	0.444	0.035	-0.213	-0.5	0	0.0924666	0.401358	FALSE	0.411	0.446	0.035	-0.273	-0.6	0.1	0.128505	0.496103	FALSE	0.429	0.359	-0.07	-0.371	-0.7	0	0.0492369	0.233924	FALSE	0.427	0.492	0.065	0.234	-0.1	0.5	0.133616	0.371697	FALSE	0.357	0.385	0.028
247	AC026369.3	0.832	0.825	-0.007	-0.215	-1.1	0.7	0.620912	0.795177	FALSE	0.843	0.801	-0.042	-0.665	-1.4	0.1	0.077426	0.374609	FALSE	0.753	0.739	-0.014	-0.802	-1.8	0.2	0.101796	0.462446	FALSE	0.865	0.837	-0.028	0.131	-0.5	0.8	0.686621	0.858633	FALSE	0.317	0.236	-0.081	-1.63	-2.4	-0.8	0.000160531	0.0124916	TRUE	0.819	0.74	-0.079
248	AC026470.2	NA	NA	NA	NA	NA	NA	NA	NA	NA	0.1	0.103	0.003	-0.174	-0.5	0.2	0.312035	0.650255	FALSE	NA	NA	NA	NA	NA	NA	NA	NA	NA	NA	NA	NA	NA	NA	NA	NA	NA	NA	NA	NA	NA	NA	NA	NA	NA	NA	NA	NA	NA	NA
249	AC026689.1	0.299	0.363	0.064	-0.088	-0.5	0.3	0.685217	0.83547	FALSE	0.341	0.389	0.048	-0.428	-0.8	0	0.0443779	0.299315	FALSE	0.228	0.27	0.042	-0.708	-1.2	-0.2	0.006668	0.17806	FALSE	0.337	0.37	0.033	-0.312	-0.6	0	0.055676	0.250464	FALSE	NA	NA	NA	NA	NA	NA	NA	NA	NA	0.314	0.3	-0.014
250	AC026979.2	0.069	0.132	0.063	0.535	0	1	0.0338589	0.18067	FALSE	0.069	0.14	0.071	0.327	-0.2	0.9	0.233449	0.571402	FALSE	0.073	0.151	0.078	0.344	-0.2	0.9	0.207091	0.576685	FALSE	0.137	0.213	0.076	0.632	0.2	1.1	0.00739773	0.0972124	TRUE	NA	NA	NA	NA	NA	NA	NA	NA	NA	NA	NA	NA
251	AC027018.1	NA	NA	NA	NA	NA	NA	NA	NA	NA	0.111	0.117	0.006	0.243	-0.1	0.6	0.181308	0.521294	FALSE	0.082	0.084	0.002	-0.102	-0.7	0.5	0.739828	0.910991	FALSE	NA	NA	NA	NA	NA	NA	NA	NA	NA	NA	NA	NA	NA	NA	NA	NA	NA	NA	NA	NA	NA
252	AC027097.1	NA	NA	NA	NA	NA	NA	NA	NA	NA	0.05	0.054	0.004	0.183	-0.1	0.5	0.199304	0.540962	FALSE	0.045	0.048	0.003	0.255	-0.1	0.6	0.181078	0.553862	FALSE	NA	NA	NA	NA	NA	NA	NA	NA	NA	NA	NA	NA	NA	NA	NA	NA	NA	NA	NA	NA	NA
253	AC027097.2	0.081	0.079	-0.002	-0.403	-1	0.1	0.144255	0.371517	FALSE	0.189	0.208	0.019	0.099	-0.3	0.5	0.618413	0.852605	FALSE	0.166	0.149	-0.017	-0.017	-0.6	0.6	0.954858	0.988971	FALSE	0.064	0.079	0.015	-0.248	-0.8	0.3	0.342129	0.621316	FALSE	0.145	0.1	-0.045	-0.6	-1	-0.2	0.00587904	0.0779175	TRUE	0.127	0.094	-0.033
254	AC027243.3	NA	NA	NA	NA	NA	NA	NA	NA	NA	0.103	0.112	0.009	-0.164	-0.5	0.2	0.312787	0.650255	FALSE	NA	NA	NA	NA	NA	NA	NA	NA	NA	NA	NA	NA	NA	NA	NA	NA	NA	NA	NA	NA	NA	NA	NA	NA	NA	NA	NA	NA	NA	NA
255	AC027644.3	0.102	0.172	0.07	0.153	-0.3	0.6	0.537191	0.738638	FALSE	0.103	0.152	0.049	-0.068	-0.5	0.4	0.762472	0.914255	FALSE	0.104	0.166	0.062	0.038	-0.5	0.6	0.884345	0.966307	FALSE	0.171	0.255	0.084	0.294	-0.1	0.7	0.143839	0.402131	FALSE	0.076	0.126	0.05	0.187	-0.3	0.7	0.422379	0.662341	FALSE	0.092	0.169	0.077
256	AC027698.1	NA	NA	NA	NA	NA	NA	NA	NA	NA	0.107	0.164	0.057	-0.262	-0.9	0.4	0.395764	0.717408	FALSE	0.118	0.162	0.044	-0.421	-1.1	0.2	0.211254	0.581379	FALSE	NA	NA	NA	NA	NA	NA	NA	NA	NA	NA	NA	NA	NA	NA	NA	NA	NA	NA	NA	NA	NA
257	AC036214.1	NA	NA	NA	NA	NA	NA	NA	NA	NA	0.131	0.142	0.011	-0.318	-0.9	0.3	0.268881	0.608748	FALSE	0.163	0.194	0.031	-0.531	-1.3	0.2	0.14692	0.518203	FALSE	0.158	0.167	0.009	-0.448	-1	0.1	0.0938708	0.325396	FALSE	NA	NA	NA	NA	NA	NA	NA	NA	NA	0.134	0.133	-0.001
258	AC040970.1	0.05	0.058	0.008	-0.292	-0.7	0.2	0.191952	0.430767	FALSE	0.051	0.05	-0.001	-0.409	-0.9	0.1	0.080649	0.379044	FALSE	0.063	0.07	0.007	-0.173	-0.7	0.4	0.524558	0.810889	FALSE	NA	NA	NA	NA	NA	NA	NA	NA	NA	NA	NA	NA	NA	NA	NA	NA	NA	NA	NA	NA	NA
259	AC046134.2	NA	NA	NA	NA	NA	NA	NA	NA	NA	0.074	0.069	-0.005	-0.483	-0.9	-0.1	0.0170026	0.205211	FALSE	0.064	0.058	-0.006	-0.535	-1.1	0	0.0476872	0.345035	FALSE	NA	NA	NA	NA	NA	NA	NA	NA	NA	NA	NA	NA	NA	NA	NA	NA	NA	NA	NA	NA	NA
260	AC048341.1	NA	NA	NA	NA	NA	NA	NA	NA	NA	0.167	0.208	0.041	-0.163	-0.4	0.1	0.220391	0.560804	FALSE	0.15	0.177	0.027	-0.284	-0.7	0.1	0.170077	0.544551	FALSE	0.086	0.094	0.008	-0.488	-0.9	-0.1	0.014349	0.130768	FALSE	0.142	0.189	0.047	-0.092	-0.4	0.2	0.572556	0.77528	FALSE	0.113	0.125	0.012
261	AC053513.1	NA	NA	NA	NA	NA	NA	NA	NA	NA	0.096	0.106	0.01	-0.118	-0.4	0.1	0.351687	0.682509	FALSE	0.071	0.088	0.017	0.175	-0.2	0.5	0.323162	0.68776	FALSE	NA	NA	NA	NA	NA	NA	NA	NA	NA	0.058	0.084	0.026	0.292	0	0.6	0.0708055	0.272364	FALSE	NA	NA	NA
262	AC053527.2	NA	NA	NA	NA	NA	NA	NA	NA	NA	0.117	0.136	0.019	-0.02	-0.4	0.3	0.910756	0.970166	FALSE	0.092	0.099	0.007	0.108	-0.5	0.7	0.700779	0.895641	FALSE	NA	NA	NA	NA	NA	NA	NA	NA	NA	0.072	0.072	0	-0.194	-0.5	0.2	0.271403	0.537113	FALSE	NA	NA	NA
263	AC055733.2	NA	NA	NA	NA	NA	NA	NA	NA	NA	0.179	0.222	0.043	-0.271	-0.6	0	0.0750382	0.370524	FALSE	0.193	0.229	0.036	-0.223	-0.7	0.3	0.358656	0.71299	FALSE	0.208	0.202	-0.006	-0.327	-0.8	0.2	0.174006	0.443702	FALSE	0.13	0.154	0.024	0.135	-0.3	0.6	0.528092	0.740884	FALSE	NA	NA	NA
264	AC058791.1	NA	NA	NA	NA	NA	NA	NA	NA	NA	0.139	0.158	0.019	0.017	-0.3	0.4	0.919087	0.972821	FALSE	0.119	0.175	0.056	-0.091	-0.4	0.3	0.600331	0.846986	FALSE	0.151	0.184	0.033	0.043	-0.3	0.4	0.820579	0.928013	FALSE	0.166	0.255	0.089	0.472	0.2	0.8	0.0022046	0.047669	TRUE	0.13	0.171	0.041
265	AC066613.2	0.087	0.09	0.003	-0.466	-1	0.1	0.114078	0.328106	FALSE	0.308	0.266	-0.042	-0.242	-0.5	0.1	0.110527	0.430717	FALSE	0.283	0.254	-0.029	-0.106	-0.5	0.3	0.631467	0.861199	FALSE	0.105	0.084	-0.021	-0.713	-1.2	-0.2	0.00677008	0.0935026	TRUE	0.15	0.121	-0.029	-0.013	-0.5	0.5	0.956536	0.980311	FALSE	0.189	0.141	-0.048
266	AC067751.1	0.039	0.054	0.015	0.483	-0.1	1.1	0.123173	0.339255	FALSE	0.118	0.158	0.04	0.839	0.2	1.5	0.0157302	0.199435	FALSE	0.065	0.079	0.014	0.479	-0.3	1.3	0.230343	0.601133	FALSE	NA	NA	NA	NA	NA	NA	NA	NA	NA	0.12	0.129	0.009	0.715	0.2	1.2	0.00551677	0.0752941	TRUE	0.065	0.08	0.015
267	AC068282.1	0.155	0.143	-0.012	-0.296	-0.7	0.1	0.1534	0.383419	FALSE	0.316	0.251	-0.065	-0.196	-0.5	0.1	0.197274	0.538823	FALSE	0.276	0.236	-0.04	-0.094	-0.5	0.3	0.648306	0.86793	FALSE	0.199	0.145	-0.054	-0.752	-1.2	-0.3	0.000609156	0.0323457	TRUE	0.25	0.211	-0.039	0.156	-0.2	0.5	0.333639	0.594935	FALSE	0.259	0.207	-0.052
268	AC068413.1	NA	NA	NA	NA	NA	NA	NA	NA	NA	NA	NA	NA	NA	NA	NA	NA	NA	NA	NA	NA	NA	NA	NA	NA	NA	NA	NA	0.136	0.206	0.07	1.052	0.2	1.9	0.0182556	0.146151	FALSE	NA	NA	NA	NA	NA	NA	NA	NA	NA	NA	NA	NA
269	AC068533.3	NA	NA	NA	NA	NA	NA	NA	NA	NA	0.15	0.179	0.029	0.129	-0.2	0.4	0.419488	0.732195	FALSE	0.118	0.143	0.025	0.211	-0.2	0.7	0.34624	0.703524	FALSE	NA	NA	NA	NA	NA	NA	NA	NA	NA	0.111	0.118	0.007	0.121	-0.2	0.4	0.45121	0.6836	FALSE	NA	NA	NA
270	AC068587.4	0.347	0.375	0.028	0.589	-0.1	1.3	0.0808375	0.275378	FALSE	0.559	0.57	0.011	0.423	-0.3	1.1	0.219213	0.559949	FALSE	0.494	0.504	0.01	0.546	-0.3	1.4	0.198322	0.567735	FALSE	0.331	0.341	0.01	0.164	-0.3	0.6	0.460662	0.714154	FALSE	0.398	0.411	0.013	0.711	0.1	1.4	0.0346023	0.188708	FALSE	0.459	0.484	0.025
271	AC068724.3	0.143	0.132	-0.011	-0.084	-0.4	0.2	0.582689	0.770947	FALSE	0.228	0.228	0	0.055	-0.1	0.3	0.577314	0.827719	FALSE	0.173	0.193	0.02	-0.006	-0.3	0.3	0.968448	0.992099	FALSE	0.135	0.136	0.001	-0.118	-0.5	0.3	0.53656	0.766491	FALSE	0.132	0.143	0.011	0.023	-0.3	0.3	0.879429	0.945776	FALSE	0.186	0.174	-0.012
272	AC068888.1	NA	NA	NA	NA	NA	NA	NA	NA	NA	0.194	0.234	0.04	0.166	-0.1	0.4	0.185334	0.525336	FALSE	0.152	0.181	0.029	0.025	-0.3	0.4	0.887589	0.966697	FALSE	0.101	0.081	-0.02	-0.403	-0.8	0	0.0505198	0.237795	FALSE	0.155	0.173	0.018	0.169	-0.1	0.4	0.223227	0.488935	FALSE	0.144	0.148	0.004
273	AC069360.1	0.233	0.267	0.034	0.469	0	0.9	0.0507239	0.219382	FALSE	0.306	0.347	0.041	0.256	-0.2	0.7	0.267537	0.607137	FALSE	0.251	0.267	0.016	0.142	-0.5	0.8	0.644038	0.865907	FALSE	0.18	0.23	0.05	0.357	-0.1	0.8	0.0859884	0.311565	FALSE	0.112	0.106	-0.006	-0.161	-0.7	0.3	0.526571	0.740506	FALSE	0.228	0.238	0.01
274	AC073167.1	NA	NA	NA	NA	NA	NA	NA	NA	NA	0.111	0.109	-0.002	-0.147	-0.5	0.2	0.359355	0.687822	FALSE	0.09	0.095	0.005	-0.108	-0.5	0.3	0.596829	0.845537	FALSE	NA	NA	NA	NA	NA	NA	NA	NA	NA	NA	NA	NA	NA	NA	NA	NA	NA	NA	NA	NA	NA
275	AC073332.1	0.153	0.209	0.056	0.083	-0.1	0.3	0.449216	0.672583	FALSE	0.263	0.318	0.055	-0.014	-0.2	0.2	0.889307	0.962499	FALSE	0.216	0.276	0.06	0.077	-0.2	0.3	0.553702	0.826568	FALSE	0.23	0.278	0.048	0.148	-0.2	0.5	0.340011	0.619334	FALSE	0.201	0.295	0.094	0.182	-0.1	0.4	0.144319	0.387348	FALSE	0.229	0.246	0.017
276	AC073343.2	NA	NA	NA	NA	NA	NA	NA	NA	NA	0.114	0.138	0.024	0.028	-0.2	0.3	0.824829	0.937537	FALSE	NA	NA	NA	NA	NA	NA	NA	NA	NA	NA	NA	NA	NA	NA	NA	NA	NA	NA	NA	NA	NA	NA	NA	NA	NA	NA	NA	NA	NA	NA
277	AC073475.1	NA	NA	NA	NA	NA	NA	NA	NA	NA	0.065	0.081	0.016	-0.088	-0.6	0.4	0.710754	0.891419	FALSE	0.052	0.052	0	0.128	-0.5	0.7	0.67286	0.880956	FALSE	NA	NA	NA	NA	NA	NA	NA	NA	NA	NA	NA	NA	NA	NA	NA	NA	NA	NA	NA	NA	NA
278	AC073593.2	NA	NA	NA	NA	NA	NA	NA	NA	NA	0.069	0.054	-0.015	-0.084	-0.9	0.7	0.83531	0.941947	FALSE	NA	NA	NA	NA	NA	NA	NA	NA	NA	NA	NA	NA	NA	NA	NA	NA	NA	NA	NA	NA	NA	NA	NA	NA	NA	NA	NA	NA	NA	NA
279	AC073611.1	0.24	0.287	0.047	0.298	-0.1	0.7	0.121922	0.337621	FALSE	0.261	0.331	0.07	0.451	0.1	0.8	0.0104968	0.166182	FALSE	0.208	0.295	0.087	0.328	0	0.7	0.0871013	0.440546	FALSE	0.149	0.146	-0.003	-0.083	-0.5	0.3	0.662127	0.843715	FALSE	0.256	0.338	0.082	0.413	0.1	0.8	0.0196507	0.143589	FALSE	0.195	0.275	0.08
280	AC074032.1	0.18	0.179	-0.001	-0.107	-0.4	0.2	0.488886	0.703054	FALSE	0.358	0.385	0.027	-0.084	-0.3	0.1	0.402654	0.722553	FALSE	0.292	0.326	0.034	-0.154	-0.4	0.1	0.245376	0.617381	FALSE	0.203	0.19	-0.013	-0.22	-0.6	0.1	0.228811	0.508867	FALSE	0.333	0.325	-0.008	-0.039	-0.3	0.2	0.714821	0.86223	FALSE	0.268	0.297	0.029
281	AC078785.1	NA	NA	NA	NA	NA	NA	NA	NA	NA	NA	NA	NA	NA	NA	NA	NA	NA	NA	0.109	0.141	0.032	0.083	-0.3	0.5	0.666334	0.877147	FALSE	NA	NA	NA	NA	NA	NA	NA	NA	NA	0.106	0.143	0.037	0.437	0.2	0.7	0.00279539	0.0528092	TRUE	NA	NA	NA
282	AC078845.1	0.061	0.069	0.008	-0.895	-1.4	-0.4	0.000649977	0.0307305	TRUE	0.11	0.123	0.013	-0.469	-1	0	0.0685922	0.35489	FALSE	0.057	0.067	0.01	-0.723	-1.3	-0.1	0.021846	0.269266	FALSE	0.087	0.093	0.006	-0.37	-0.9	0.1	0.143047	0.401556	FALSE	NA	NA	NA	NA	NA	NA	NA	NA	NA	0.089	0.084	-0.005
283	AC078881.1	NA	NA	NA	NA	NA	NA	NA	NA	NA	0.059	0.072	0.013	0.474	0.1	0.9	0.0262711	0.243427	FALSE	0.049	0.044	-0.005	0.603	0.1	1.1	0.0293083	0.295825	FALSE	NA	NA	NA	NA	NA	NA	NA	NA	NA	NA	NA	NA	NA	NA	NA	NA	NA	NA	NA	NA	NA
284	AC078883.1	NA	NA	NA	NA	NA	NA	NA	NA	NA	0.111	0.153	0.042	0.047	-0.3	0.4	0.800096	0.928257	FALSE	0.091	0.122	0.031	-0.534	-1.2	0.1	0.0921689	0.449285	FALSE	0.092	0.09	-0.002	-0.267	-0.7	0.1	0.17267	0.442164	FALSE	0.08	0.08	0	-0.064	-0.6	0.4	0.802977	0.911597	FALSE	NA	NA	NA
285	AC079142.1	NA	NA	NA	NA	NA	NA	NA	NA	NA	0.129	0.131	0.002	-0.197	-0.6	0.2	0.365622	0.69289	FALSE	0.098	0.085	-0.013	-0.525	-1.1	0	0.0606994	0.37682	FALSE	0.076	0.07	-0.006	-0.298	-0.8	0.2	0.21705	0.496158	FALSE	0.064	0.038	-0.026	-0.967	-1.4	-0.5	0.000196175	0.0137781	TRUE	0.079	0.081	0.002
286	AC079209.1	0.093	0.156	0.063	0.491	-0.1	1.1	0.0874564	0.286125	FALSE	0.096	0.152	0.056	0.077	-0.4	0.5	0.741671	0.905308	FALSE	0.082	0.145	0.063	-0.039	-0.6	0.5	0.89347	0.968762	FALSE	0.146	0.23	0.084	0.677	0.2	1.1	0.00455822	0.0778851	TRUE	NA	NA	NA	NA	NA	NA	NA	NA	NA	NA	NA	NA
287	AC079305.1	NA	NA	NA	NA	NA	NA	NA	NA	NA	NA	NA	NA	NA	NA	NA	NA	NA	NA	NA	NA	NA	NA	NA	NA	NA	NA	NA	0.101	0.148	0.047	0.196	-0.3	0.7	0.44219	0.699721	FALSE	NA	NA	NA	NA	NA	NA	NA	NA	NA	NA	NA	NA
288	AC079447.1	NA	NA	NA	NA	NA	NA	NA	NA	NA	0.075	0.097	0.022	-0.052	-0.4	0.3	0.736059	0.903287	FALSE	0.056	0.077	0.021	-0.017	-0.5	0.5	0.943692	0.985543	FALSE	NA	NA	NA	NA	NA	NA	NA	NA	NA	0.064	0.071	0.007	-0.105	-0.5	0.2	0.551451	0.758225	FALSE	NA	NA	NA
289	AC079781.5	0.252	0.261	0.009	-0.056	-0.3	0.2	0.606241	0.785111	FALSE	0.343	0.391	0.048	0.158	0	0.3	0.103255	0.420036	FALSE	0.294	0.323	0.029	0.133	-0.1	0.4	0.295894	0.664204	FALSE	0.192	0.196	0.004	-0.05	-0.3	0.2	0.715453	0.874797	FALSE	0.224	0.246	0.022	0.071	-0.1	0.3	0.52059	0.736201	FALSE	0.277	0.313	0.036
290	AC079793.1	NA	NA	NA	NA	NA	NA	NA	NA	NA	0.106	0.133	0.027	-0.205	-0.7	0.3	0.379128	0.703745	FALSE	0.125	0.154	0.029	-0.148	-0.7	0.4	0.59719	0.845839	FALSE	0.112	0.125	0.013	-0.227	-0.7	0.3	0.363315	0.639887	FALSE	0.095	0.121	0.026	0.091	-0.3	0.5	0.672639	0.836842	FALSE	NA	NA	NA
291	AC079921.1	NA	NA	NA	NA	NA	NA	NA	NA	NA	0.074	0.081	0.007	-0.214	-0.5	0.1	0.20572	0.547157	FALSE	0.091	0.114	0.023	-0.021	-0.5	0.4	0.923884	0.979797	FALSE	NA	NA	NA	NA	NA	NA	NA	NA	NA	0.084	0.1	0.016	-0.034	-0.5	0.4	0.872271	0.942503	FALSE	NA	NA	NA
292	AC080162.1	0.091	0.09	-0.001	-0.398	-0.9	0.1	0.147876	0.376269	FALSE	0.231	0.206	-0.025	-0.173	-0.5	0.2	0.33699	0.671382	FALSE	0.195	0.184	-0.011	-0.274	-0.7	0.1	0.16642	0.539192	FALSE	0.159	0.144	-0.015	-0.466	-1	0.1	0.0783143	0.297701	FALSE	0.134	0.123	-0.011	-0.084	-0.5	0.3	0.675971	0.83817	FALSE	0.166	0.142	-0.024
293	AC083798.2	NA	NA	NA	NA	NA	NA	NA	NA	NA	0.142	0.184	0.042	-0.082	-0.3	0.1	0.435165	0.74384	FALSE	0.125	0.13	0.005	-0.212	-0.5	0.1	0.137848	0.508298	FALSE	0.088	0.083	-0.005	-0.013	-0.4	0.4	0.944717	0.979308	FALSE	0.105	0.12	0.015	-0.024	-0.3	0.3	0.869867	0.94134	FALSE	0.118	0.092	-0.026
294	AC083799.1	0.076	0.088	0.012	0.177	-0.1	0.5	0.207619	0.45063	FALSE	0.099	0.111	0.012	0.101	-0.2	0.4	0.445037	0.749704	FALSE	0.095	0.11	0.015	0.174	-0.2	0.6	0.36554	0.719029	FALSE	NA	NA	NA	NA	NA	NA	NA	NA	NA	0.07	0.076	0.006	0.053	-0.3	0.4	0.741333	0.879219	FALSE	NA	NA	NA
295	AC083837.1	0.608	0.67	0.062	-0.966	-1.6	-0.3	0.00610792	0.0818277	TRUE	0.742	0.792	0.05	-0.537	-1.1	0	0.061274	0.340301	FALSE	0.901	0.938	0.037	-0.788	-1.4	-0.1	0.0189743	0.25317	FALSE	0.701	0.75	0.049	-0.173	-0.7	0.3	0.50222	0.743994	FALSE	0.659	0.729	0.07	-0.239	-0.8	0.3	0.386605	0.635123	FALSE	0.824	0.844	0.02
296	AC083855.2	0.647	0.63	-0.017	-0.138	-0.4	0.1	0.212806	0.455152	FALSE	0.81	0.776	-0.034	-0.192	-0.4	0	0.0423486	0.293949	FALSE	0.771	0.744	-0.027	-0.197	-0.4	0	0.111947	0.475252	FALSE	0.67	0.669	-0.001	-0.09	-0.3	0.1	0.37606	0.649344	FALSE	0.591	0.523	-0.068	-0.281	-0.5	-0.1	0.0066719	0.0831567	TRUE	0.708	0.587	-0.121
297	AC083862.2	0.096	0.098	0.002	-0.071	-0.6	0.5	0.798425	0.898573	FALSE	0.123	0.135	0.012	-0.205	-0.7	0.3	0.402106	0.72206	FALSE	0.086	0.13	0.044	-0.079	-0.7	0.5	0.796603	0.937985	FALSE	NA	NA	NA	NA	NA	NA	NA	NA	NA	NA	NA	NA	NA	NA	NA	NA	NA	NA	NA	NA	NA
298	AC083862.3	0.173	0.216	0.043	0.045	-0.5	0.6	0.858991	0.931383	FALSE	0.265	0.299	0.034	-0.213	-0.7	0.2	0.358386	0.687179	FALSE	0.172	0.24	0.068	-0.183	-0.7	0.4	0.496005	0.794205	FALSE	0.243	0.263	0.02	0.143	-0.2	0.5	0.412328	0.678731	FALSE	0.176	0.216	0.04	0.017	-0.4	0.5	0.937274	0.972654	FALSE	0.207	0.228	0.021
299	AC083949.1	NA	NA	NA	NA	NA	NA	NA	NA	NA	0.034	0.05	0.016	0.208	-0.4	0.9	0.524742	0.798205	FALSE	NA	NA	NA	NA	NA	NA	NA	NA	NA	NA	NA	NA	NA	NA	NA	NA	NA	NA	NA	NA	NA	NA	NA	NA	NA	NA	NA	NA	NA	NA
300	AC084198.2	NA	NA	NA	NA	NA	NA	NA	NA	NA	0.073	0.071	-0.002	-0.095	-0.4	0.2	0.580554	0.82977	FALSE	0.06	0.063	0.003	-0.048	-0.5	0.4	0.817493	0.944063	FALSE	NA	NA	NA	NA	NA	NA	NA	NA	NA	NA	NA	NA	NA	NA	NA	NA	NA	NA	NA	NA	NA
301	AC084871.1	0.096	0.1	0.004	-0.313	-1	0.4	0.358647	0.595989	FALSE	0.234	0.197	-0.037	-0.191	-0.7	0.4	0.484229	0.776243	FALSE	0.211	0.198	-0.013	-0.025	-0.8	0.7	0.944971	0.985543	FALSE	0.141	0.122	-0.019	-0.51	-1.1	0.1	0.0817676	0.303726	FALSE	0.167	0.133	-0.034	-0.259	-0.7	0.2	0.267376	0.532758	FALSE	0.166	0.141	-0.025
302	AC084871.3	0.259	0.29	0.031	0.477	0	0.9	0.0364983	0.187846	FALSE	0.358	0.416	0.058	0.25	-0.1	0.6	0.139283	0.471813	FALSE	0.478	0.531	0.053	0.269	-0.2	0.7	0.231244	0.602231	FALSE	0.215	0.22	0.005	0.063	-0.5	0.6	0.808691	0.923809	FALSE	0.219	0.215	-0.004	0.359	-0.1	0.8	0.132722	0.370979	FALSE	0.347	0.316	-0.031
303	AC087286.2	0.162	0.224	0.062	-0.176	-0.6	0.3	0.43987	0.665327	FALSE	0.356	0.419	0.063	-0.112	-0.4	0.2	0.407765	0.726733	FALSE	0.3	0.397	0.097	-0.223	-0.6	0.2	0.281296	0.650548	FALSE	0.42	0.427	0.007	-0.026	-0.5	0.4	0.911092	0.965517	FALSE	0.289	0.372	0.083	0.266	-0.1	0.6	0.127396	0.363955	FALSE	0.294	0.376	0.082
304	AC087500.1	NA	NA	NA	NA	NA	NA	NA	NA	NA	0.038	0.045	0.007	-0.448	-1.1	0.2	0.149595	0.486078	FALSE	NA	NA	NA	NA	NA	NA	NA	NA	NA	NA	NA	NA	NA	NA	NA	NA	NA	NA	NA	NA	NA	NA	NA	NA	NA	NA	NA	NA	NA	NA
305	AC087521.2	NA	NA	NA	NA	NA	NA	NA	NA	NA	0.145	0.177	0.032	-0.416	-0.9	0.1	0.103698	0.420629	FALSE	0.15	0.205	0.055	-0.796	-1.7	0.1	0.0951066	0.45247	FALSE	0.135	0.135	0	0.059	-0.3	0.4	0.760096	0.90012	FALSE	NA	NA	NA	NA	NA	NA	NA	NA	NA	NA	NA	NA
306	AC087672.2	NA	NA	NA	NA	NA	NA	NA	NA	NA	0.057	0.067	0.01	0.002	-0.7	0.7	0.995584	0.999004	FALSE	NA	NA	NA	NA	NA	NA	NA	NA	NA	NA	NA	NA	NA	NA	NA	NA	NA	NA	NA	NA	NA	NA	NA	NA	NA	NA	NA	NA	NA	NA
307	AC087741.1	NA	NA	NA	NA	NA	NA	NA	NA	NA	0.097	0.095	-0.002	-0.283	-0.7	0.1	0.13668	0.468469	FALSE	0.086	0.064	-0.022	-0.282	-0.8	0.2	0.273826	0.6447	FALSE	NA	NA	NA	NA	NA	NA	NA	NA	NA	0.078	0.081	0.003	-0.533	-1	-0.1	0.0140411	0.124176	FALSE	NA	NA	NA
308	AC087854.1	0.181	0.207	0.026	-0.224	-0.7	0.2	0.324989	0.566812	FALSE	0.42	0.452	0.032	0.037	-0.2	0.3	0.748264	0.908294	FALSE	0.391	0.456	0.065	-0.039	-0.4	0.3	0.811639	0.943036	FALSE	0.256	0.24	-0.016	-0.332	-0.7	0.1	0.0883208	0.314863	FALSE	0.266	0.33	0.064	0.221	-0.1	0.5	0.116302	0.346592	FALSE	0.35	0.321	-0.029
309	AC090114.2	NA	NA	NA	NA	NA	NA	NA	NA	NA	0.101	0.143	0.042	0.3	0	0.6	0.0235706	0.233975	FALSE	0.094	0.123	0.029	0.222	-0.1	0.6	0.191055	0.560253	FALSE	0.062	0.074	0.012	-0.131	-0.5	0.3	0.505139	0.746304	FALSE	NA	NA	NA	NA	NA	NA	NA	NA	NA	NA	NA	NA
310	AC090204.1	0.102	0.142	0.04	0.13	-0.2	0.4	0.407968	0.638567	FALSE	0.124	0.14	0.016	0.156	-0.2	0.5	0.309343	0.647853	FALSE	0.11	0.137	0.027	0.185	-0.2	0.6	0.322584	0.68741	FALSE	0.093	0.163	0.07	0.309	-0.1	0.7	0.152265	0.414543	FALSE	0.077	0.107	0.03	-0.27	-0.7	0.1	0.172169	0.421959	FALSE	0.104	0.144	0.04
311	AC090517.5	0.07	0.071	0.001	-0.037	-0.3	0.3	0.795305	0.896926	FALSE	0.116	0.136	0.02	0.017	-0.2	0.3	0.898567	0.965468	FALSE	0.099	0.098	-0.001	0.035	-0.3	0.4	0.832879	0.947607	FALSE	0.078	0.093	0.015	-0.138	-0.5	0.3	0.498788	0.7415	FALSE	0.08	0.067	-0.013	-0.237	-0.5	0.1	0.129463	0.366295	FALSE	NA	NA	NA
312	AC090559.1	0.102	0.101	-0.001	0.01	-0.5	0.5	0.970291	0.98565	FALSE	0.167	0.151	-0.016	-0.324	-0.7	0.1	0.11372	0.436468	FALSE	0.128	0.125	-0.003	-0.263	-0.8	0.3	0.363499	0.716961	FALSE	0.141	0.171	0.03	-0.169	-0.7	0.3	0.495	0.738825	FALSE	0.1	0.094	-0.006	-0.301	-0.6	0	0.0763037	0.282382	FALSE	NA	NA	NA
313	AC090796.1	0.167	0.147	-0.02	-2.211	-2.9	-1.5	1.28205e-07	0.000208397	TRUE	0.275	0.233	-0.042	-1.619	-2.4	-0.9	6.036e-05	0.0245874	TRUE	0.213	0.151	-0.062	-2.06	-2.9	-1.2	9.19692e-06	0.0211591	TRUE	0.219	0.191	-0.028	-1.652	-2.2	-1.1	2.54312e-07	0.00122756	TRUE	0.086	0.064	-0.022	-2.302	-3	-1.6	2.42076e-08	0.000232925	TRUE	0.229	0.179	-0.05
314	AC090825.1	0.099	0.137	0.038	0.178	-0.4	0.7	0.528126	0.731999	FALSE	0.215	0.29	0.075	0.561	0.1	1	0.0141032	0.188468	FALSE	0.195	0.263	0.068	0.519	0	1.1	0.0590484	0.372736	FALSE	0.129	0.159	0.03	0.101	-0.3	0.5	0.640265	0.830498	FALSE	0.13	0.186	0.056	0.549	0	1.1	0.0660142	0.262475	FALSE	0.15	0.175	0.025
315	AC091271.1	NA	NA	NA	NA	NA	NA	NA	NA	NA	NA	NA	NA	NA	NA	NA	NA	NA	NA	NA	NA	NA	NA	NA	NA	NA	NA	NA	0.117	0.166	0.049	0.365	-0.2	0.9	0.171719	0.441218	FALSE	NA	NA	NA	NA	NA	NA	NA	NA	NA	NA	NA	NA
316	AC091646.1	NA	NA	NA	NA	NA	NA	NA	NA	NA	0.094	0.094	0	-0.08	-0.9	0.7	0.837185	0.943183	FALSE	NA	NA	NA	NA	NA	NA	NA	NA	NA	NA	NA	NA	NA	NA	NA	NA	NA	NA	NA	NA	NA	NA	NA	NA	NA	NA	NA	NA	NA	NA
317	AC092120.3	NA	NA	NA	NA	NA	NA	NA	NA	NA	0.145	0.152	0.007	-0.135	-0.5	0.3	0.51504	0.792616	FALSE	0.105	0.138	0.033	0.054	-0.5	0.6	0.831103	0.947094	FALSE	0.123	0.13	0.007	-0.149	-0.7	0.4	0.576188	0.791142	FALSE	0.107	0.153	0.046	0.165	-0.2	0.5	0.388634	0.636175	FALSE	NA	NA	NA
318	AC092279.1	NA	NA	NA	NA	NA	NA	NA	NA	NA	0.083	0.118	0.035	-0.095	-0.4	0.2	0.549071	0.809116	FALSE	NA	NA	NA	NA	NA	NA	NA	NA	NA	NA	NA	NA	NA	NA	NA	NA	NA	NA	NA	NA	NA	NA	NA	NA	NA	NA	NA	NA	NA	NA
319	AC092329.4	NA	NA	NA	NA	NA	NA	NA	NA	NA	0.167	0.169	0.002	-0.505	-0.8	-0.2	0.00177067	0.0845044	TRUE	0.113	0.141	0.028	-0.449	-1	0.1	0.0885188	0.442225	FALSE	0.158	0.163	0.005	-0.051	-0.4	0.3	0.768256	0.902829	FALSE	NA	NA	NA	NA	NA	NA	NA	NA	NA	NA	NA	NA
320	AC092353.2	NA	NA	NA	NA	NA	NA	NA	NA	NA	NA	NA	NA	NA	NA	NA	NA	NA	NA	NA	NA	NA	NA	NA	NA	NA	NA	NA	NA	NA	NA	NA	NA	NA	NA	NA	NA	0.064	0.074	0.01	0.694	0.1	1.3	0.0293952	0.173614	FALSE	NA	NA	NA
321	AC092535.4	NA	NA	NA	NA	NA	NA	NA	NA	NA	0.123	0.055	-0.068	1.299	0.3	2.3	0.0109329	0.169447	FALSE	NA	NA	NA	NA	NA	NA	NA	NA	NA	NA	NA	NA	NA	NA	NA	NA	NA	NA	NA	NA	NA	NA	NA	NA	NA	NA	NA	NA	NA	NA
322	AC092650.1	0.048	0.053	0.005	-0.263	-0.8	0.3	0.309815	0.553412	FALSE	0.095	0.09	-0.005	-0.016	-0.5	0.5	0.949888	0.985522	FALSE	0.102	0.096	-0.006	0.024	-0.6	0.7	0.938775	0.983868	FALSE	NA	NA	NA	NA	NA	NA	NA	NA	NA	0.081	0.067	-0.014	-0.381	-0.8	0.1	0.107837	0.334712	FALSE	NA	NA	NA
323	AC092683.1	NA	NA	NA	NA	NA	NA	NA	NA	NA	0.06	0.122	0.062	0.246	-0.3	0.7	0.325933	0.66054	FALSE	NA	NA	NA	NA	NA	NA	NA	NA	NA	NA	NA	NA	NA	NA	NA	NA	NA	NA	NA	NA	NA	NA	NA	NA	NA	NA	NA	NA	NA	NA
324	AC092691.1	0.353	0.383	0.03	-0.742	-1.5	0	0.0444319	0.20773	FALSE	0.617	0.674	0.057	-0.273	-0.9	0.4	0.401907	0.721946	FALSE	0.343	0.378	0.035	-0.92	-1.7	-0.1	0.0208555	0.262978	FALSE	0.474	0.511	0.037	-0.481	-1	0	0.0587632	0.256751	FALSE	NA	NA	NA	NA	NA	NA	NA	NA	NA	0.47	0.408	-0.062
325	AC092691.3	NA	NA	NA	NA	NA	NA	NA	NA	NA	0.11	0.105	-0.005	-0.487	-1.3	0.3	0.214554	0.553763	FALSE	NA	NA	NA	NA	NA	NA	NA	NA	NA	NA	NA	NA	NA	NA	NA	NA	NA	NA	NA	NA	NA	NA	NA	NA	NA	NA	NA	NA	NA	NA
326	AC092809.2	0.101	0.269	0.168	0.21	-0.8	1.3	0.689738	0.838248	FALSE	NA	NA	NA	NA	NA	NA	NA	NA	NA	NA	NA	NA	NA	NA	NA	NA	NA	NA	NA	NA	NA	NA	NA	NA	NA	NA	NA	NA	NA	NA	NA	NA	NA	NA	NA	NA	NA	NA	NA
327	AC092821.3	0.154	0.238	0.084	0.874	0.4	1.4	0.000995421	0.0375211	TRUE	0.151	0.263	0.112	0.574	0.1	1	0.00994974	0.162518	FALSE	0.331	0.435	0.104	0.455	-0.1	1	0.0975335	0.454469	FALSE	0.199	0.26	0.061	0.643	0.1	1.2	0.0221833	0.162118	FALSE	0.449	0.582	0.133	0.703	0.3	1.1	0.0012825	0.0365073	TRUE	0.158	0.239	0.081
328	AC092910.3	NA	NA	NA	NA	NA	NA	NA	NA	NA	NA	NA	NA	NA	NA	NA	NA	NA	NA	NA	NA	NA	NA	NA	NA	NA	NA	NA	0.082	0.102	0.02	0.05	-0.3	0.4	0.783725	0.91186	FALSE	NA	NA	NA	NA	NA	NA	NA	NA	NA	NA	NA	NA
329	AC092944.1	0.08	0.087	0.007	-0.424	-0.9	0	0.0684614	0.252154	FALSE	0.151	0.156	0.005	-0.104	-0.6	0.4	0.689151	0.88336	FALSE	0.104	0.127	0.023	-0.033	-0.6	0.5	0.910586	0.974652	FALSE	0.11	0.129	0.019	-0.229	-0.7	0.2	0.2823	0.564717	FALSE	0.062	0.067	0.005	-0.473	-0.9	-0.1	0.0251838	0.161625	FALSE	0.096	0.116	0.02
330	AC093157.1	NA	NA	NA	NA	NA	NA	NA	NA	NA	0.071	0.091	0.02	0.055	-0.2	0.4	0.716861	0.89415	FALSE	0.061	0.074	0.013	0.324	-0.1	0.7	0.118469	0.484196	FALSE	NA	NA	NA	NA	NA	NA	NA	NA	NA	NA	NA	NA	NA	NA	NA	NA	NA	NA	NA	NA	NA
331	AC093323.1	NA	NA	NA	NA	NA	NA	NA	NA	NA	0.045	0.074	0.029	0.62	0.2	1	0.00175063	0.0845044	TRUE	NA	NA	NA	NA	NA	NA	NA	NA	NA	NA	NA	NA	NA	NA	NA	NA	NA	NA	NA	NA	NA	NA	NA	NA	NA	NA	NA	NA	NA	NA
332	AC093334.1	NA	NA	NA	NA	NA	NA	NA	NA	NA	0.098	0.061	-0.037	-0.368	-0.9	0.1	0.151157	0.488506	FALSE	NA	NA	NA	NA	NA	NA	NA	NA	NA	NA	NA	NA	NA	NA	NA	NA	NA	NA	NA	NA	NA	NA	NA	NA	NA	NA	NA	NA	NA	NA
333	AC093583.1	NA	NA	NA	NA	NA	NA	NA	NA	NA	NA	NA	NA	NA	NA	NA	NA	NA	NA	NA	NA	NA	NA	NA	NA	NA	NA	NA	NA	NA	NA	NA	NA	NA	NA	NA	NA	0.052	0.096	0.044	1.105	0.7	1.5	6.57961e-06	0.00275257	TRUE	NA	NA	NA
334	AC093673.1	0.214	0.267	0.053	0.152	-0.2	0.5	0.436448	0.662579	FALSE	0.199	0.264	0.065	-0.032	-0.4	0.3	0.864924	0.953675	FALSE	0.182	0.271	0.089	0.027	-0.4	0.5	0.901936	0.971669	FALSE	0.229	0.276	0.047	0.167	-0.2	0.5	0.384366	0.656407	FALSE	0.145	0.192	0.047	0.338	-0.1	0.8	0.13794	0.377706	FALSE	0.191	0.254	0.063
335	AC093821.1	0.109	0.115	0.006	-0.444	-0.9	0	0.0704969	0.25478	FALSE	0.146	0.141	-0.005	-0.517	-1.1	0	0.0707814	0.361101	FALSE	0.153	0.123	-0.03	-0.725	-1.3	-0.1	0.0159977	0.235121	FALSE	0.14	0.131	-0.009	0.053	-0.4	0.5	0.826634	0.929253	FALSE	NA	NA	NA	NA	NA	NA	NA	NA	NA	0.12	0.09	-0.03
336	AC093827.4	NA	NA	NA	NA	NA	NA	NA	NA	NA	0.077	0.097	0.02	-0.335	-0.7	0	0.0419506	0.293949	FALSE	0.053	0.061	0.008	-0.235	-0.6	0.1	0.183324	0.554059	FALSE	0.075	0.086	0.011	-0.105	-0.5	0.3	0.609139	0.809683	FALSE	0.073	0.09	0.017	-0.034	-0.4	0.3	0.857747	0.935423	FALSE	NA	NA	NA
337	AC093865.1	NA	NA	NA	NA	NA	NA	NA	NA	NA	0.231	0.221	-0.01	0.095	-0.5	0.7	0.748718	0.908454	FALSE	0.118	0.108	-0.01	-0.232	-0.9	0.4	0.47441	0.783144	FALSE	0.106	0.103	-0.003	0.133	-0.3	0.6	0.579708	0.79338	FALSE	NA	NA	NA	NA	NA	NA	NA	NA	NA	NA	NA	NA
338	AC096564.1	0.104	0.132	0.028	-0.184	-0.7	0.4	0.495507	0.707048	FALSE	0.211	0.231	0.02	-0.171	-0.6	0.3	0.458606	0.758862	FALSE	0.153	0.204	0.051	-0.545	-1.3	0.2	0.136964	0.508298	FALSE	0.332	0.351	0.019	0.112	-0.4	0.6	0.660389	0.842658	FALSE	0.114	0.149	0.035	-0.112	-0.6	0.4	0.654132	0.826858	FALSE	NA	NA	NA
339	AC096667.1	0.106	0.147	0.041	0.186	-0.2	0.6	0.382154	0.614414	FALSE	0.1	0.144	0.044	-0.086	-0.5	0.3	0.637009	0.859776	FALSE	0.112	0.169	0.057	-0.164	-0.6	0.3	0.470381	0.78099	FALSE	0.104	0.158	0.054	0.263	-0.1	0.7	0.193143	0.46814	FALSE	0.107	0.171	0.064	0.063	-0.4	0.5	0.788294	0.904453	FALSE	0.107	0.146	0.039
340	AC096677.1	0.075	0.068	-0.007	-0.521	-0.9	-0.2	0.00613722	0.0819949	TRUE	0.138	0.131	-0.007	-0.339	-0.7	0	0.0342197	0.270075	FALSE	0.114	0.092	-0.022	-0.296	-0.8	0.2	0.22443	0.596713	FALSE	NA	NA	NA	NA	NA	NA	NA	NA	NA	NA	NA	NA	NA	NA	NA	NA	NA	NA	0.1	0.092	-0.008
341	AC097376.3	0.157	0.169	0.012	-0.575	-0.9	-0.3	0.000636444	0.030532	TRUE	0.335	0.318	-0.017	-0.37	-0.6	-0.2	0.000288076	0.047672	TRUE	0.251	0.289	0.038	-0.469	-0.7	-0.2	0.000356627	0.0805566	TRUE	0.227	0.202	-0.025	-0.567	-0.9	-0.2	0.0012238	0.0443793	TRUE	0.183	0.228	0.045	-0.103	-0.3	0.1	0.342492	0.601623	FALSE	0.262	0.291	0.029
342	AC098829.1	0.09	0.119	0.029	-0.43	-0.9	0.1	0.0993523	0.303661	FALSE	0.249	0.284	0.035	-0.311	-0.7	0.1	0.158396	0.497058	FALSE	0.187	0.237	0.05	-0.23	-0.7	0.3	0.369268	0.723137	FALSE	0.181	0.195	0.014	-0.237	-0.8	0.3	0.383278	0.655592	FALSE	0.174	0.214	0.04	-0.164	-0.6	0.3	0.438991	0.675079	FALSE	0.174	0.199	0.025
343	AC099343.3	NA	NA	NA	NA	NA	NA	NA	NA	NA	0.055	0.079	0.024	-0.021	-0.4	0.4	0.912855	0.970979	FALSE	0.06	0.092	0.032	0.134	-0.4	0.6	0.601107	0.846986	FALSE	0.043	0.074	0.031	0.421	-0.2	1.1	0.210827	0.489132	FALSE	0.064	0.072	0.008	0.033	-0.3	0.4	0.834845	0.926529	FALSE	NA	NA	NA
344	AC099489.1	0.063	0.113	0.05	-0.139	-0.8	0.6	0.693529	0.840873	FALSE	0.119	0.195	0.076	0.144	-0.6	0.8	0.682105	0.880309	FALSE	0.098	0.167	0.069	-0.175	-1.1	0.7	0.690557	0.890996	FALSE	0.158	0.24	0.082	0.266	-0.3	0.8	0.318396	0.601409	FALSE	0.072	0.084	0.012	-0.28	-0.9	0.3	0.336014	0.597981	FALSE	NA	NA	NA
345	AC100800.1	0.147	0.187	0.04	-0.223	-0.8	0.4	0.455829	0.678422	FALSE	0.364	0.441	0.077	0.04	-0.3	0.4	0.813937	0.933753	FALSE	0.399	0.424	0.025	-0.141	-0.6	0.3	0.561641	0.828704	FALSE	0.209	0.227	0.018	-0.338	-0.8	0.1	0.167197	0.435306	FALSE	0.186	0.225	0.039	0.019	-0.4	0.4	0.929743	0.969846	FALSE	0.304	0.287	-0.017
346	AC100810.1	0.444	0.481	0.037	0.141	-0.2	0.5	0.406252	0.636733	FALSE	0.464	0.497	0.033	0.061	-0.2	0.3	0.663256	0.873739	FALSE	0.483	0.51	0.027	0.13	-0.2	0.5	0.438245	0.763025	FALSE	0.366	0.395	0.029	0.223	0	0.5	0.100108	0.33506	FALSE	0.441	0.47	0.029	0.175	-0.1	0.5	0.244232	0.511867	FALSE	0.406	0.42	0.014
347	AC100849.1	0.269	0.267	-0.002	-0.908	-1.8	0	0.0430069	0.203672	FALSE	0.443	0.357	-0.086	-1.243	-2.2	-0.3	0.0100171	0.162716	FALSE	0.421	0.37	-0.051	-0.907	-1.9	0.1	0.0822317	0.43109	FALSE	0.507	0.48	-0.027	-0.152	-0.9	0.6	0.690328	0.861778	FALSE	0.34	0.273	-0.067	-0.763	-1.6	0	0.0594318	0.247985	FALSE	0.324	0.271	-0.053
348	AC103691.1	NA	NA	NA	NA	NA	NA	NA	NA	NA	0.08	0.09	0.01	0	-0.3	0.3	0.998465	0.999725	FALSE	0.073	0.08	0.007	0.037	-0.3	0.4	0.829663	0.946882	FALSE	NA	NA	NA	NA	NA	NA	NA	NA	NA	0.068	0.092	0.024	0.198	-0.1	0.5	0.254994	0.521478	FALSE	NA	NA	NA
349	AC104123.1	0.095	0.106	0.011	-0.627	-1	-0.2	0.00313354	0.0618653	TRUE	0.199	0.231	0.032	-0.216	-0.5	0.1	0.111939	0.433631	FALSE	0.182	0.198	0.016	-0.461	-0.9	0	0.0293915	0.296369	FALSE	0.151	0.178	0.027	-0.087	-0.5	0.3	0.681556	0.855067	FALSE	0.123	0.12	-0.003	-0.177	-0.5	0.2	0.325665	0.587052	FALSE	0.163	0.161	-0.002
350	AC104162.2	NA	NA	NA	NA	NA	NA	NA	NA	NA	0.19	0.242	0.052	-0.086	-0.3	0.1	0.368655	0.69486	FALSE	0.136	0.181	0.045	-0.012	-0.3	0.3	0.938374	0.983607	FALSE	0.09	0.081	-0.009	-0.297	-0.6	0	0.076023	0.292751	FALSE	0.152	0.18	0.028	-0.201	-0.5	0.1	0.116909	0.347452	FALSE	0.134	0.137	0.003
351	AC104316.1	NA	NA	NA	NA	NA	NA	NA	NA	NA	0.154	0.17	0.016	-0.051	-0.4	0.3	0.759621	0.912976	FALSE	0.133	0.168	0.035	0.215	-0.2	0.6	0.290783	0.658818	FALSE	0.118	0.114	-0.004	-0.165	-0.5	0.2	0.3802	0.652617	FALSE	0.105	0.134	0.029	0.323	0	0.6	0.046331	0.217038	FALSE	0.123	0.139	0.016
352	AC104365.1	NA	NA	NA	NA	NA	NA	NA	NA	NA	NA	NA	NA	NA	NA	NA	NA	NA	NA	NA	NA	NA	NA	NA	NA	NA	NA	NA	NA	NA	NA	NA	NA	NA	NA	NA	NA	NA	NA	NA	NA	NA	NA	NA	NA	NA	NA	NA	NA
353	AC104806.2	NA	NA	NA	NA	NA	NA	NA	NA	NA	0.087	0.101	0.014	-0.069	-0.4	0.3	0.69378	0.884236	FALSE	NA	NA	NA	NA	NA	NA	NA	NA	NA	NA	NA	NA	NA	NA	NA	NA	NA	NA	NA	NA	NA	NA	NA	NA	NA	NA	NA	NA	NA	NA
354	AC104958.1	NA	NA	NA	NA	NA	NA	NA	NA	NA	0.118	0.095	-0.023	-0.558	-1	-0.1	0.0162746	0.200884	FALSE	NA	NA	NA	NA	NA	NA	NA	NA	NA	NA	NA	NA	NA	NA	NA	NA	NA	NA	NA	NA	NA	NA	NA	NA	NA	NA	NA	NA	NA	NA
355	AC104984.2	NA	NA	NA	NA	NA	NA	NA	NA	NA	0.069	0.082	0.013	0.016	-0.3	0.4	0.924954	0.975718	FALSE	NA	NA	NA	NA	NA	NA	NA	NA	NA	0.07	0.106	0.036	0.3	-0.2	0.8	0.190834	0.465583	FALSE	NA	NA	NA	NA	NA	NA	NA	NA	NA	NA	NA	NA
356	AC105052.4	0.067	0.07	0.003	-0.394	-0.8	0	0.0760134	0.267059	FALSE	0.175	0.167	-0.008	-0.125	-0.4	0.1	0.319497	0.654886	FALSE	0.127	0.141	0.014	-0.119	-0.5	0.2	0.497922	0.795662	FALSE	0.072	0.075	0.003	-0.388	-0.8	0	0.0456288	0.224454	FALSE	0.1	0.089	-0.011	-0.151	-0.4	0.1	0.297593	0.562686	FALSE	0.123	0.116	-0.007
357	AC105446.1	0.048	0.066	0.018	0.788	0.1	1.4	0.0177849	0.135196	FALSE	NA	NA	NA	NA	NA	NA	NA	NA	NA	NA	NA	NA	NA	NA	NA	NA	NA	NA	NA	NA	NA	NA	NA	NA	NA	NA	NA	NA	NA	NA	NA	NA	NA	NA	NA	NA	NA	NA	NA
358	AC106707.1	NA	NA	NA	NA	NA	NA	NA	NA	NA	0.05	0.064	0.014	0.46	-0.1	1	0.0860018	0.388722	FALSE	NA	NA	NA	NA	NA	NA	NA	NA	NA	NA	NA	NA	NA	NA	NA	NA	NA	NA	NA	NA	NA	NA	NA	NA	NA	NA	NA	NA	NA	NA
359	AC107029.1	NA	NA	NA	NA	NA	NA	NA	NA	NA	NA	NA	NA	NA	NA	NA	NA	NA	NA	NA	NA	NA	NA	NA	NA	NA	NA	NA	NA	NA	NA	NA	NA	NA	NA	NA	NA	0.043	0.07	0.027	0.418	-0.2	1	0.150719	0.395477	FALSE	NA	NA	NA
360	AC107214.1	0.064	0.074	0.01	-0.132	-0.5	0.2	0.423956	0.6528	FALSE	0.103	0.104	0.001	-0.077	-0.4	0.2	0.600038	0.843174	FALSE	0.094	0.084	-0.01	-0.183	-0.6	0.2	0.350467	0.706226	FALSE	0.07	0.083	0.013	0.13	-0.3	0.5	0.520806	0.757207	FALSE	NA	NA	NA	NA	NA	NA	NA	NA	NA	NA	NA	NA
361	AC107884.1	0.188	0.346	0.158	0.714	-0.3	1.7	0.150691	0.380184	FALSE	0.323	0.509	0.186	0.664	-0.3	1.6	0.169378	0.506638	FALSE	0.248	0.424	0.176	0.84	-0.3	1.9	0.128622	0.496103	FALSE	0.25	0.391	0.141	0.963	0.1	1.8	0.0312158	0.189392	FALSE	0.122	0.221	0.099	0.757	-0.1	1.6	0.0783473	0.285639	FALSE	0.245	0.398	0.153
362	AC108134.2	0.063	0.164	0.101	1.218	0.7	1.7	1.21867e-05	0.0039619	TRUE	0.106	0.221	0.115	0.85	0.3	1.4	0.00645703	0.135737	FALSE	0.094	0.224	0.13	0.643	0	1.3	0.0548601	0.361834	FALSE	0.125	0.206	0.081	1.396	0.9	1.9	3.55433e-06	0.00230509	TRUE	0.105	0.212	0.107	0.5	-0.1	1.1	0.0875067	0.302169	FALSE	NA	NA	NA
363	AC108134.3	NA	NA	NA	NA	NA	NA	NA	NA	NA	0.085	0.064	-0.021	-0.121	-0.5	0.3	0.54471	0.806972	FALSE	0.068	0.052	-0.016	-0.252	-0.8	0.3	0.372053	0.72468	FALSE	NA	NA	NA	NA	NA	NA	NA	NA	NA	NA	NA	NA	NA	NA	NA	NA	NA	NA	NA	NA	NA
364	AC108210.1	0.057	0.057	0	-0.308	-0.7	0	0.0829079	0.277679	FALSE	0.126	0.122	-0.004	-0.257	-0.6	0.1	0.103481	0.420193	FALSE	0.096	0.1	0.004	-0.277	-0.8	0.2	0.248476	0.620562	FALSE	0.088	0.071	-0.017	-0.287	-0.7	0.1	0.134389	0.388208	FALSE	NA	NA	NA	NA	NA	NA	NA	NA	NA	0.084	0.071	-0.013
365	AC108519.1	NA	NA	NA	NA	NA	NA	NA	NA	NA	0.103	0.072	-0.031	-0.642	-1	-0.3	0.000947628	0.0738609	TRUE	NA	NA	NA	NA	NA	NA	NA	NA	NA	NA	NA	NA	NA	NA	NA	NA	NA	NA	NA	NA	NA	NA	NA	NA	NA	NA	NA	NA	NA	NA
366	AC108749.1	NA	NA	NA	NA	NA	NA	NA	NA	NA	0.164	0.173	0.009	-0.046	-0.8	0.7	0.906345	0.96902	FALSE	NA	NA	NA	NA	NA	NA	NA	NA	NA	0.087	0.13	0.043	0.313	-0.4	1	0.36629	0.642238	FALSE	NA	NA	NA	NA	NA	NA	NA	NA	NA	NA	NA	NA
367	AC108863.2	NA	NA	NA	NA	NA	NA	NA	NA	NA	0.073	0.085	0.012	-0.37	-0.8	0.1	0.115844	0.439909	FALSE	NA	NA	NA	NA	NA	NA	NA	NA	NA	NA	NA	NA	NA	NA	NA	NA	NA	NA	NA	NA	NA	NA	NA	NA	NA	NA	NA	NA	NA	NA
368	AC109587.1	NA	NA	NA	NA	NA	NA	NA	NA	NA	0.083	0.098	0.015	-0.079	-0.4	0.2	0.600885	0.843581	FALSE	NA	NA	NA	NA	NA	NA	NA	NA	NA	NA	NA	NA	NA	NA	NA	NA	NA	NA	0.069	0.081	0.012	0.081	-0.2	0.4	0.623308	0.806328	FALSE	NA	NA	NA
369	AC109927.1	NA	NA	NA	NA	NA	NA	NA	NA	NA	NA	NA	NA	NA	NA	NA	NA	NA	NA	NA	NA	NA	NA	NA	NA	NA	NA	NA	0.081	0.111	0.03	-0.008	-0.6	0.6	0.978961	0.990818	FALSE	NA	NA	NA	NA	NA	NA	NA	NA	NA	NA	NA	NA
370	AC110048.2	NA	NA	NA	NA	NA	NA	NA	NA	NA	0.077	0.062	-0.015	-0.255	-0.6	0.1	0.191728	0.533664	FALSE	NA	NA	NA	NA	NA	NA	NA	NA	NA	NA	NA	NA	NA	NA	NA	NA	NA	NA	NA	NA	NA	NA	NA	NA	NA	NA	NA	NA	NA	NA
371	AC110795.1	NA	NA	NA	NA	NA	NA	NA	NA	NA	0.087	0.11	0.023	0.068	-0.4	0.5	0.746241	0.906774	FALSE	NA	NA	NA	NA	NA	NA	NA	NA	NA	NA	NA	NA	NA	NA	NA	NA	NA	NA	NA	NA	NA	NA	NA	NA	NA	NA	NA	NA	NA	NA
372	AC112220.2	0.314	0.26	-0.054	-1.033	-1.4	-0.6	3.90002e-06	0.00223746	TRUE	0.409	0.353	-0.056	-0.919	-1.3	-0.6	5.18852e-06	0.0049956	TRUE	0.355	0.327	-0.028	-0.894	-1.3	-0.5	0.000155671	0.0584863	TRUE	0.29	0.229	-0.061	-0.798	-1.1	-0.5	9.36188e-07	0.00182844	TRUE	0.206	0.198	-0.008	-0.678	-1	-0.4	5.52017e-05	0.00817155	TRUE	0.351	0.289	-0.062
373	AC112496.1	NA	NA	NA	NA	NA	NA	NA	NA	NA	0.062	0.07	0.008	0.141	-0.3	0.6	0.554887	0.813287	FALSE	NA	NA	NA	NA	NA	NA	NA	NA	NA	NA	NA	NA	NA	NA	NA	NA	NA	NA	NA	NA	NA	NA	NA	NA	NA	NA	NA	NA	NA	NA
374	AC114763.1	0.038	0.045	0.007	-0.577	-1	-0.2	0.0081807	0.0915372	TRUE	0.097	0.116	0.019	-0.162	-0.5	0.1	0.286068	0.626232	FALSE	0.079	0.064	-0.015	-0.553	-1	-0.1	0.0248084	0.278999	FALSE	0.082	0.087	0.005	-0.354	-0.9	0.2	0.182126	0.453506	FALSE	0.077	0.065	-0.012	-0.255	-0.7	0.2	0.300522	0.56488	FALSE	NA	NA	NA
375	AC116366.2	NA	NA	NA	NA	NA	NA	NA	NA	NA	0.101	0.122	0.021	0.253	-0.2	0.7	0.298356	0.638104	FALSE	0.067	0.101	0.034	0.135	-0.5	0.7	0.652001	0.870045	FALSE	0.103	0.152	0.049	0.037	-0.4	0.5	0.873936	0.949255	FALSE	NA	NA	NA	NA	NA	NA	NA	NA	NA	NA	NA	NA
376	AC116534.1	0.244	0.265	0.021	0.302	-0.4	1	0.410982	0.640983	FALSE	0.536	0.537	0.001	0.372	-0.2	0.9	0.200062	0.541758	FALSE	0.342	0.393	0.051	0.356	-0.4	1.2	0.372464	0.72468	FALSE	0.243	0.208	-0.035	-0.095	-0.6	0.4	0.706664	0.869669	FALSE	0.107	0.09	-0.017	-0.087	-1	0.8	0.852232	0.933475	FALSE	0.426	0.339	-0.087
377	AC118549.1	0.371	0.395	0.024	-0.258	-0.5	0	0.0658247	0.24883	FALSE	0.641	0.656	0.015	-0.086	-0.3	0.1	0.359928	0.687887	FALSE	0.499	0.525	0.026	0.034	-0.3	0.3	0.809827	0.943036	FALSE	0.305	0.29	-0.015	-0.306	-0.5	-0.1	0.0119718	0.122692	FALSE	0.466	0.504	0.038	-0.01	-0.2	0.2	0.925564	0.968634	FALSE	0.482	0.46	-0.022
378	AC119674.1	0.32	0.398	0.078	-0.137	-0.8	0.5	0.684119	0.835057	FALSE	0.574	0.66	0.086	0.224	-0.3	0.7	0.378453	0.70346	FALSE	0.406	0.519	0.113	0.032	-0.7	0.8	0.930728	0.982617	FALSE	0.373	0.391	0.018	0.263	-0.1	0.6	0.138577	0.395104	FALSE	0.285	0.314	0.029	0.188	-0.5	0.9	0.590298	0.785513	FALSE	0.476	0.533	0.057
379	AC120193.1	NA	NA	NA	NA	NA	NA	NA	NA	NA	NA	NA	NA	NA	NA	NA	NA	NA	NA	0.06	0.059	-0.001	0.029	-0.7	0.8	0.93787	0.983389	FALSE	NA	NA	NA	NA	NA	NA	NA	NA	NA	0.093	0.137	0.044	0.119	-0.5	0.8	0.716708	0.863747	FALSE	NA	NA	NA
380	AC123912.1	NA	NA	NA	NA	NA	NA	NA	NA	NA	0.132	0.189	0.057	0.92	0.2	1.6	0.00878718	0.154181	FALSE	NA	NA	NA	NA	NA	NA	NA	NA	NA	NA	NA	NA	NA	NA	NA	NA	NA	NA	NA	NA	NA	NA	NA	NA	NA	NA	NA	NA	NA	NA
381	AC124016.1	NA	NA	NA	NA	NA	NA	NA	NA	NA	NA	NA	NA	NA	NA	NA	NA	NA	NA	NA	NA	NA	NA	NA	NA	NA	NA	NA	0.077	0.1	0.023	0.22	-0.2	0.7	0.33246	0.612163	FALSE	NA	NA	NA	NA	NA	NA	NA	NA	NA	NA	NA	NA
382	AC127035.1	NA	NA	NA	NA	NA	NA	NA	NA	NA	0.145	0.148	0.003	-0.129	-0.3	0.1	0.226105	0.566568	FALSE	0.129	0.126	-0.003	-0.178	-0.5	0.2	0.311263	0.678376	FALSE	NA	NA	NA	NA	NA	NA	NA	NA	NA	0.111	0.109	-0.002	-0.1	-0.4	0.2	0.479879	0.704193	FALSE	0.115	0.107	-0.008
383	AC127502.2	0.126	0.225	0.099	1.394	0.8	2	2.22944e-05	0.00587668	TRUE	0.189	0.322	0.133	1.051	0.6	1.5	2.1789e-05	0.0120214	TRUE	0.186	0.292	0.106	1.198	0.6	1.8	0.000450998	0.0831805	TRUE	0.095	0.126	0.031	1.024	0.4	1.7	0.00377187	0.0713993	TRUE	0.136	0.19	0.054	0.789	0.2	1.3	0.00553734	0.0753488	TRUE	0.175	0.249	0.074
384	AC131237.1	0.288	0.307	0.019	-0.597	-1.2	0	0.0386115	0.193514	FALSE	0.437	0.43	-0.007	-0.639	-1.2	-0.1	0.0175686	0.209067	FALSE	0.315	0.349	0.034	-0.721	-1.3	-0.1	0.0185189	0.250618	FALSE	0.296	0.344	0.048	-0.421	-1	0.2	0.155248	0.418505	FALSE	0.188	0.15	-0.038	-1.045	-1.6	-0.5	0.000581394	0.0237041	TRUE	0.341	0.32	-0.021
385	AC131568.1	0.138	0.182	0.044	0.047	-0.5	0.6	0.853083	0.92948	FALSE	0.255	0.315	0.06	-0.023	-0.4	0.3	0.899949	0.966239	FALSE	0.208	0.261	0.053	-0.038	-0.5	0.4	0.869878	0.961304	FALSE	0.14	0.146	0.006	-0.105	-0.7	0.5	0.709986	0.871704	FALSE	0.217	0.257	0.04	0.203	-0.1	0.5	0.19712	0.454733	FALSE	0.201	0.274	0.073
386	AC131571.1	NA	NA	NA	NA	NA	NA	NA	NA	NA	0.084	0.076	-0.008	-0.083	-0.4	0.3	0.634342	0.858245	FALSE	NA	NA	NA	NA	NA	NA	NA	NA	NA	NA	NA	NA	NA	NA	NA	NA	NA	NA	NA	NA	NA	NA	NA	NA	NA	NA	NA	NA	NA	NA
387	AC135050.3	0.069	0.082	0.013	-0.307	-0.7	0.1	0.162447	0.395888	FALSE	0.162	0.194	0.032	-0.007	-0.3	0.3	0.963427	0.989877	FALSE	0.108	0.157	0.049	-0.123	-0.5	0.3	0.524672	0.810889	FALSE	0.176	0.206	0.03	-0.159	-0.6	0.3	0.465024	0.71646	FALSE	0.139	0.158	0.019	-0.033	-0.3	0.2	0.775596	0.899131	FALSE	0.104	0.11	0.006
388	AC138150.1	0.069	0.063	-0.006	-0.328	-0.7	0.1	0.0993068	0.303617	FALSE	0.138	0.14	0.002	-0.12	-0.4	0.2	0.4193	0.732195	FALSE	0.127	0.133	0.006	0.01	-0.3	0.4	0.953684	0.988669	FALSE	NA	NA	NA	NA	NA	NA	NA	NA	NA	0.127	0.133	0.006	-0.232	-0.6	0.1	0.147479	0.391309	FALSE	0.1	0.094	-0.006
389	AC138207.9	NA	NA	NA	NA	NA	NA	NA	NA	NA	0.112	0.117	0.005	0.06	-0.2	0.3	0.637505	0.859885	FALSE	0.127	0.142	0.015	0.088	-0.2	0.4	0.594577	0.84485	FALSE	0.088	0.104	0.016	0.118	-0.3	0.5	0.546877	0.772542	FALSE	0.111	0.117	0.006	0.177	-0.1	0.5	0.261615	0.527076	FALSE	NA	NA	NA
390	AC139887.2	0.103	0.118	0.015	-0.593	-1	-0.2	0.00275681	0.0576978	TRUE	0.253	0.281	0.028	-0.205	-0.5	0	0.110844	0.43128	FALSE	0.177	0.241	0.064	-0.427	-0.8	-0.1	0.016741	0.238923	FALSE	0.139	0.153	0.014	-0.106	-0.5	0.3	0.578571	0.792835	FALSE	0.173	0.171	-0.002	-0.457	-0.7	-0.2	0.000358296	0.0190471	TRUE	0.189	0.178	-0.011
391	AC147067.1	0.063	0.083	0.02	0.279	0	0.6	0.0726796	0.25984	FALSE	0.066	0.08	0.014	-0.14	-0.4	0.1	0.312561	0.650255	FALSE	0.053	0.067	0.014	0.147	-0.2	0.5	0.431888	0.759359	FALSE	0.071	0.086	0.015	0.072	-0.3	0.4	0.675543	0.851888	FALSE	NA	NA	NA	NA	NA	NA	NA	NA	NA	NA	NA	NA
392	AC147651.4	NA	NA	NA	NA	NA	NA	NA	NA	NA	NA	NA	NA	NA	NA	NA	NA	NA	NA	NA	NA	NA	NA	NA	NA	NA	NA	NA	NA	NA	NA	NA	NA	NA	NA	NA	NA	0.123	0.141	0.018	0.943	0.3	1.6	0.00858547	0.0944713	TRUE	NA	NA	NA
393	AC211433.1	0.053	0.053	0	-0.166	-0.8	0.5	0.608371	0.787007	FALSE	0.146	0.169	0.023	0.066	-0.4	0.5	0.756445	0.911975	FALSE	0.135	0.111	-0.024	0.126	-0.4	0.7	0.647802	0.867678	FALSE	NA	NA	NA	NA	NA	NA	NA	NA	NA	0.101	0.112	0.011	0.163	-0.2	0.6	0.412724	0.654887	FALSE	0.104	0.098	-0.006
394	AC240274.1	0.055	0.055	0	0.09	-0.4	0.6	0.728106	0.85992	FALSE	0.087	0.117	0.03	0.228	-0.2	0.6	0.265367	0.605712	FALSE	0.066	0.075	0.009	0.172	-0.3	0.7	0.4792	0.785553	FALSE	NA	NA	NA	NA	NA	NA	NA	NA	NA	NA	NA	NA	NA	NA	NA	NA	NA	NA	NA	NA	NA
395	AC242426.2	0.09	0.108	0.018	0.168	-0.2	0.5	0.346218	0.58666	FALSE	0.172	0.235	0.063	0.323	0	0.6	0.0337184	0.268922	FALSE	0.152	0.183	0.031	0.256	-0.1	0.6	0.173399	0.547343	FALSE	0.077	0.092	0.015	-0.397	-0.8	0	0.0519875	0.240598	FALSE	0.105	0.142	0.037	0.258	-0.1	0.6	0.114915	0.344458	FALSE	0.116	0.144	0.028
396	AC243829.1	NA	NA	NA	NA	NA	NA	NA	NA	NA	0.039	0.077	0.038	-0.414	-1.1	0.3	0.254009	0.594494	FALSE	0.047	0.095	0.048	-0.077	-0.7	0.6	0.806442	0.941592	FALSE	NA	NA	NA	NA	NA	NA	NA	NA	NA	NA	NA	NA	NA	NA	NA	NA	NA	NA	NA	NA	NA
397	AC243829.4	0.229	0.212	-0.017	0.013	-0.6	0.7	0.967768	0.984731	FALSE	0.256	0.244	-0.012	0.134	-0.6	0.9	0.719994	0.89559	FALSE	0.353	0.36	0.007	0.261	-0.5	1.1	0.514458	0.804728	FALSE	0.253	0.271	0.018	-0.417	-1	0.2	0.178564	0.449572	FALSE	0.2	0.212	0.012	-0.255	-0.9	0.4	0.439982	0.676006	FALSE	0.171	0.167	-0.004
398	AC243964.3	0.093	0.119	0.026	0.06	-0.3	0.5	0.758479	0.874774	FALSE	0.184	0.244	0.06	0.048	-0.3	0.4	0.772119	0.917522	FALSE	0.221	0.299	0.078	-0.137	-0.5	0.2	0.470869	0.78099	FALSE	0.125	0.185	0.06	0.267	-0.2	0.7	0.22087	0.499838	FALSE	0.102	0.105	0.003	0.268	-0.1	0.7	0.190172	0.445976	FALSE	0.15	0.188	0.038
399	AC244090.1	0.403	0.427	0.024	0.084	-0.3	0.5	0.648843	0.813455	FALSE	0.383	0.401	0.018	-0.133	-0.5	0.2	0.418869	0.732135	FALSE	0.364	0.372	0.008	-0.154	-0.6	0.3	0.449518	0.769393	FALSE	0.341	0.384	0.043	0.015	-0.3	0.3	0.922811	0.970248	FALSE	0.219	0.212	-0.007	-0.118	-0.5	0.2	0.486336	0.709987	FALSE	0.329	0.386	0.057
400	AC244131.2	0.156	0.145	-0.011	-0.552	-1.1	0	0.0524127	0.221481	FALSE	0.364	0.38	0.016	0.187	-0.2	0.6	0.377591	0.702947	FALSE	0.305	0.293	-0.012	-0.026	-0.6	0.5	0.919634	0.978109	FALSE	0.114	0.096	-0.018	-0.568	-1.1	-0.1	0.0316355	0.190111	FALSE	0.229	0.226	-0.003	0.032	-0.4	0.4	0.868709	0.940767	FALSE	0.264	0.223	-0.041
401	AC245060.5	NA	NA	NA	NA	NA	NA	NA	NA	NA	0.095	0.094	-0.001	-0.087	-0.6	0.5	0.752425	0.909792	FALSE	NA	NA	NA	NA	NA	NA	NA	NA	NA	NA	NA	NA	NA	NA	NA	NA	NA	NA	NA	NA	NA	NA	NA	NA	NA	NA	NA	NA	NA	NA
402	AC245297.3	0.161	0.25	0.089	0.356	0	0.7	0.0326113	0.177093	FALSE	0.312	0.389	0.077	-0.049	-0.3	0.2	0.709929	0.891315	FALSE	0.296	0.365	0.069	0.033	-0.3	0.4	0.859078	0.95601	FALSE	0.266	0.337	0.071	0.029	-0.3	0.3	0.83506	0.93215	FALSE	0.225	0.281	0.056	0.151	-0.1	0.4	0.31399	0.577841	FALSE	0.239	0.285	0.046
403	ACAA1	0.516	0.505	-0.011	-0.47	-0.8	-0.1	0.0133615	0.116561	FALSE	0.474	0.443	-0.031	-0.556	-0.9	-0.2	0.000706577	0.0635199	TRUE	0.495	0.486	-0.009	-0.589	-1	-0.2	0.00357955	0.149428	FALSE	0.477	0.51	0.033	-0.311	-0.6	0	0.045315	0.223653	FALSE	0.321	0.281	-0.04	-0.496	-0.9	-0.1	0.00747945	0.0879267	TRUE	0.447	0.384	-0.063
404	ACAA2	0.729	0.731	0.002	-0.154	-0.5	0.1	0.302432	0.547138	FALSE	0.756	0.752	-0.004	-0.171	-0.4	0.1	0.164318	0.501573	FALSE	0.734	0.748	0.014	-0.083	-0.4	0.2	0.546991	0.824144	FALSE	0.571	0.615	0.044	-0.012	-0.3	0.3	0.936635	0.976141	FALSE	0.657	0.666	0.009	-0.134	-0.4	0.1	0.255916	0.52253	FALSE	0.668	0.625	-0.043
405	ACACA	0.163	0.225	0.062	0.059	-0.2	0.3	0.628754	0.800416	FALSE	0.294	0.382	0.088	0.265	0.1	0.4	0.00128486	0.0814849	TRUE	0.238	0.312	0.074	0.238	0	0.5	0.049145	0.347015	FALSE	0.189	0.202	0.013	0.099	-0.2	0.4	0.441068	0.69953	FALSE	0.235	0.288	0.053	0.146	-0.1	0.4	0.233371	0.498777	FALSE	0.222	0.35	0.128
406	ACACB	0.041	0.052	0.011	-0.859	-1.6	-0.1	0.0210888	0.146138	FALSE	0.082	0.112	0.03	-0.577	-1.4	0.2	0.153253	0.491209	FALSE	NA	NA	NA	NA	NA	NA	NA	NA	NA	NA	NA	NA	NA	NA	NA	NA	NA	NA	NA	NA	NA	NA	NA	NA	NA	NA	NA	NA	NA	NA
407	ACAD10	0.087	0.082	-0.005	-0.346	-0.7	0	0.0694758	0.254147	FALSE	0.219	0.216	-0.003	0.023	-0.2	0.3	0.856166	0.950875	FALSE	0.16	0.152	-0.008	0.007	-0.4	0.4	0.975322	0.993775	FALSE	NA	NA	NA	NA	NA	NA	NA	NA	NA	0.134	0.137	0.003	-0.202	-0.5	0.1	0.139541	0.380689	FALSE	0.123	0.09	-0.033
408	ACAD11	0.067	0.09	0.023	-0.172	-0.5	0.2	0.334368	0.574743	FALSE	0.153	0.207	0.054	0.279	0.1	0.5	0.00878117	0.154181	FALSE	0.11	0.153	0.043	0.128	-0.2	0.4	0.405547	0.742612	FALSE	0.087	0.101	0.014	-0.325	-0.8	0.1	0.132252	0.38438	FALSE	0.102	0.114	0.012	-0.093	-0.5	0.3	0.657457	0.829319	FALSE	0.099	0.129	0.03
409	ACAD8	0.086	0.087	0.001	0.007	-0.3	0.4	0.966297	0.983909	FALSE	0.103	0.107	0.004	0.15	-0.1	0.4	0.218956	0.55973	FALSE	0.09	0.107	0.017	0.33	-0.1	0.8	0.139177	0.510553	FALSE	NA	NA	NA	NA	NA	NA	NA	NA	NA	0.066	0.079	0.013	0.077	-0.2	0.3	0.554883	0.760879	FALSE	NA	NA	NA
410	ACAD9	0.139	0.132	-0.007	-0.082	-0.4	0.2	0.609297	0.787623	FALSE	0.206	0.218	0.012	-0.151	-0.4	0.1	0.158362	0.497058	FALSE	0.179	0.174	-0.005	-0.206	-0.6	0.2	0.256088	0.628707	FALSE	0.105	0.129	0.024	-0.131	-0.4	0.1	0.334115	0.613454	FALSE	0.152	0.146	-0.006	-0.176	-0.4	0.1	0.193604	0.450291	FALSE	0.15	0.132	-0.018
411	ACADM	0.375	0.439	0.064	-0.109	-0.5	0.2	0.524965	0.729551	FALSE	0.444	0.466	0.022	-0.167	-0.4	0.1	0.218028	0.558607	FALSE	0.393	0.414	0.021	-0.189	-0.5	0.1	0.20432	0.573682	FALSE	0.297	0.355	0.058	-0.044	-0.4	0.3	0.821695	0.928013	FALSE	0.288	0.283	-0.005	-0.217	-0.5	0	0.104743	0.330329	FALSE	0.352	0.357	0.005
412	ACADS	0.208	0.213	0.005	0.31	0	0.6	0.0499411	0.217422	FALSE	0.213	0.227	0.014	0.13	-0.1	0.4	0.291907	0.632356	FALSE	0.203	0.206	0.003	0.275	0	0.6	0.0744417	0.409733	FALSE	0.163	0.243	0.08	0.148	-0.2	0.5	0.444063	0.701519	FALSE	0.134	0.126	-0.008	0.09	-0.2	0.3	0.461407	0.691213	FALSE	0.161	0.157	-0.004
413	ACADSB	0.063	0.072	0.009	-0.326	-0.6	-0.1	0.0138796	0.118663	FALSE	0.103	0.113	0.01	-0.233	-0.4	0	0.019814	0.218366	FALSE	0.098	0.105	0.007	-0.187	-0.5	0.2	0.280153	0.650183	FALSE	NA	NA	NA	NA	NA	NA	NA	NA	NA	0.054	0.068	0.014	-0.313	-0.6	0	0.0231991	0.154372	FALSE	0.08	0.058	-0.022
414	ACADVL	0.82	0.844	0.024	-0.092	-0.4	0.2	0.489173	0.703259	FALSE	0.805	0.85	0.045	-0.125	-0.3	0.1	0.200135	0.541758	FALSE	0.813	0.847	0.034	-0.167	-0.4	0.1	0.136906	0.508298	FALSE	0.676	0.749	0.073	-0.002	-0.3	0.3	0.985422	0.993881	FALSE	0.772	0.741	-0.031	-0.116	-0.3	0.1	0.262818	0.527804	FALSE	0.758	0.753	-0.005
415	ACAP2	0.875	0.872	-0.003	-0.229	-0.5	0	0.0485846	0.215398	FALSE	0.971	0.982	0.011	-0.101	-0.2	0	0.165757	0.502587	FALSE	0.937	0.947	0.01	-0.132	-0.3	0.1	0.225738	0.597882	FALSE	0.849	0.846	-0.003	-0.289	-0.5	-0.1	0.00308642	0.0651997	TRUE	0.904	0.889	-0.015	-0.201	-0.3	-0.1	0.00782964	0.0900432	TRUE	0.927	0.903	-0.024
416	ACAP3	NA	NA	NA	NA	NA	NA	NA	NA	NA	0.097	0.102	0.005	-0.103	-0.4	0.2	0.459072	0.758862	FALSE	0.074	0.11	0.036	0.175	-0.2	0.5	0.344608	0.702831	FALSE	NA	NA	NA	NA	NA	NA	NA	NA	NA	NA	NA	NA	NA	NA	NA	NA	NA	NA	NA	NA	NA
417	ACAT1	0.374	0.454	0.08	0.073	-0.1	0.3	0.495245	0.706985	FALSE	0.443	0.526	0.083	0.029	-0.2	0.2	0.754139	0.910833	FALSE	0.417	0.48	0.063	0.047	-0.2	0.3	0.689323	0.890763	FALSE	0.303	0.394	0.091	0.116	-0.1	0.4	0.345732	0.625622	FALSE	0.278	0.318	0.04	-0.178	-0.4	0	0.100103	0.321721	FALSE	0.353	0.378	0.025
418	ACAT2	0.291	0.336	0.045	-0.492	-0.9	-0.1	0.0249299	0.157623	FALSE	0.331	0.306	-0.025	-0.544	-1	-0.1	0.0135267	0.185818	FALSE	0.346	0.38	0.034	-0.626	-1	-0.3	0.00142375	0.10068	FALSE	0.376	0.417	0.041	-0.137	-0.5	0.3	0.484702	0.731334	FALSE	0.305	0.371	0.066	-0.179	-0.5	0.2	0.33469	0.596478	FALSE	0.296	0.298	0.002
419	ACBD3	0.846	0.874	0.028	-0.012	-0.3	0.3	0.932431	0.967519	FALSE	0.931	0.92	-0.011	-0.141	-0.3	0	0.113916	0.436656	FALSE	0.89	0.906	0.016	-0.2	-0.5	0.1	0.124371	0.489477	FALSE	0.828	0.835	0.007	0.112	-0.1	0.4	0.359	0.636629	FALSE	0.784	0.814	0.03	-0.032	-0.2	0.1	0.713135	0.861419	FALSE	0.885	0.886	0.001
420	ACBD5	0.484	0.516	0.032	-0.163	-0.4	0.1	0.248173	0.491379	FALSE	0.601	0.667	0.066	-0.064	-0.3	0.2	0.580135	0.829515	FALSE	0.569	0.619	0.05	-0.028	-0.3	0.3	0.847345	0.952398	FALSE	0.387	0.405	0.018	-0.212	-0.4	0	0.0590816	0.257102	FALSE	0.471	0.506	0.035	-0.132	-0.4	0.1	0.24067	0.506945	FALSE	0.498	0.475	-0.023
421	ACBD6	0.412	0.47	0.058	-0.147	-0.4	0.1	0.212731	0.455092	FALSE	0.606	0.688	0.082	0.169	0	0.3	0.0533065	0.322537	FALSE	0.576	0.596	0.02	0.101	-0.2	0.4	0.459633	0.775535	FALSE	0.328	0.383	0.055	-0.172	-0.4	0	0.0667419	0.273367	FALSE	0.553	0.522	-0.031	-0.166	-0.3	0	0.0764466	0.282758	FALSE	0.51	0.527	0.017
422	ACD	0.079	0.085	0.006	0.462	0.1	0.9	0.020881	0.145466	FALSE	0.063	0.086	0.023	0.123	-0.2	0.4	0.444792	0.749649	FALSE	NA	NA	NA	NA	NA	NA	NA	NA	NA	0.052	0.057	0.005	-0.001	-0.4	0.4	0.995873	0.997526	FALSE	0.058	0.069	0.011	0.074	-0.3	0.4	0.651166	0.824953	FALSE	NA	NA	NA
423	ACE	0.206	0.26	0.054	0.194	-0.2	0.6	0.382206	0.614414	FALSE	0.228	0.285	0.057	0.027	-0.4	0.4	0.897079	0.964466	FALSE	0.228	0.259	0.031	-0.083	-0.7	0.5	0.787033	0.934329	FALSE	0.17	0.216	0.046	0.065	-0.4	0.5	0.772355	0.904899	FALSE	0.188	0.197	0.009	0.247	-0.1	0.6	0.109437	0.336103	FALSE	0.17	0.185	0.015
424	ACER3	0.856	0.875	0.019	-0.102	-0.3	0.1	0.358136	0.595674	FALSE	0.961	0.968	0.007	-0.025	-0.2	0.2	0.795479	0.927037	FALSE	0.897	0.929	0.032	-0.141	-0.4	0.1	0.222229	0.5947	FALSE	0.895	0.912	0.017	-0.025	-0.3	0.2	0.835401	0.93215	FALSE	0.794	0.784	-0.01	-0.194	-0.4	0	0.0958685	0.315579	FALSE	0.905	0.859	-0.046
425	ACIN1	0.664	0.693	0.029	-0.133	-0.3	0.1	0.212247	0.454586	FALSE	0.839	0.863	0.024	-0.107	-0.2	0	0.130904	0.460597	FALSE	0.766	0.808	0.042	-0.05	-0.3	0.2	0.630392	0.86077	FALSE	0.612	0.6	-0.012	-0.092	-0.3	0.1	0.37183	0.646349	FALSE	0.746	0.784	0.038	-0.049	-0.2	0.1	0.444574	0.679429	FALSE	0.737	0.721	-0.016
426	ACLY	0.3	0.324	0.024	0.005	-0.2	0.2	0.958113	0.980273	FALSE	0.43	0.509	0.079	0.094	-0.1	0.3	0.292599	0.632819	FALSE	0.368	0.417	0.049	0.134	-0.1	0.4	0.242128	0.613883	FALSE	0.247	0.275	0.028	-0.208	-0.5	0.1	0.12154	0.37014	FALSE	0.329	0.349	0.02	-0.088	-0.3	0.1	0.341336	0.600647	FALSE	0.318	0.377	0.059
427	ACO1	0.901	0.901	0	-0.156	-0.5	0.2	0.342949	0.583121	FALSE	0.969	0.973	0.004	-0.034	-0.3	0.2	0.774024	0.91788	FALSE	0.936	0.946	0.01	-0.022	-0.3	0.3	0.892047	0.968628	FALSE	0.817	0.81	-0.007	-0.265	-0.5	0	0.0417115	0.214421	FALSE	0.604	0.578	-0.026	-0.237	-0.6	0.1	0.209672	0.472364	FALSE	0.933	0.861	-0.072
428	ACO2	0.502	0.547	0.045	-0.059	-0.3	0.2	0.619714	0.794885	FALSE	0.634	0.684	0.05	-0.067	-0.2	0.1	0.394169	0.715812	FALSE	0.583	0.607	0.024	-0.162	-0.4	0.1	0.136069	0.508116	FALSE	0.447	0.44	-0.007	-0.142	-0.4	0.1	0.221145	0.499949	FALSE	0.568	0.586	0.018	-0.044	-0.2	0.1	0.614359	0.801175	FALSE	0.534	0.545	0.011
429	ACOD1	NA	NA	NA	NA	NA	NA	NA	NA	NA	NA	NA	NA	NA	NA	NA	NA	NA	NA	0.147	0.236	0.089	-0.222	-2.2	1.8	0.823289	0.945911	FALSE	0.114	0.19	0.076	0.469	-0.7	1.6	0.405944	0.675145	FALSE	NA	NA	NA	NA	NA	NA	NA	NA	NA	NA	NA	NA
430	ACOT1	0.063	0.064	0.001	-0.45	-1.1	0.2	0.16367	0.397477	FALSE	0.101	0.098	-0.003	-0.558	-1.2	0.1	0.0820422	0.381907	FALSE	0.075	0.063	-0.012	-0.135	-1	0.7	0.750384	0.914258	FALSE	NA	NA	NA	NA	NA	NA	NA	NA	NA	NA	NA	NA	NA	NA	NA	NA	NA	NA	NA	NA	NA
431	ACOT11	NA	NA	NA	NA	NA	NA	NA	NA	NA	NA	NA	NA	NA	NA	NA	NA	NA	NA	NA	NA	NA	NA	NA	NA	NA	NA	NA	NA	NA	NA	NA	NA	NA	NA	NA	NA	0.1	0.074	-0.026	-0.043	-0.5	0.4	0.8515	0.933265	FALSE	NA	NA	NA
432	ACOT13	0.553	0.513	-0.04	0.003	-0.3	0.4	0.985978	0.993927	FALSE	0.598	0.558	-0.04	-0.022	-0.3	0.3	0.877758	0.957694	FALSE	0.521	0.513	-0.008	0.093	-0.3	0.4	0.598728	0.846493	FALSE	0.445	0.494	0.049	-0.187	-0.4	0.1	0.150543	0.412999	FALSE	0.481	0.497	0.016	0.028	-0.2	0.3	0.806875	0.912845	FALSE	0.469	0.447	-0.022
433	ACOT2	0.29	0.301	0.011	0.131	-0.3	0.6	0.585089	0.77207	FALSE	0.362	0.379	0.017	0.009	-0.4	0.4	0.96505	0.990344	FALSE	0.318	0.366	0.048	0.236	-0.3	0.8	0.391022	0.733592	FALSE	0.204	0.232	0.028	0.138	-0.2	0.5	0.423739	0.688185	FALSE	0.177	0.188	0.011	0.033	-0.3	0.4	0.847108	0.93089	FALSE	0.267	0.252	-0.015
434	ACOT4	0.396	0.403	0.007	0.248	-0.1	0.6	0.208737	0.45178	FALSE	0.366	0.421	0.055	0.159	-0.2	0.5	0.322535	0.657769	FALSE	0.349	0.38	0.031	0.315	-0.1	0.7	0.105323	0.466951	FALSE	0.186	0.223	0.037	-0.049	-0.4	0.3	0.800842	0.918969	FALSE	0.162	0.169	0.007	-0.384	-0.8	0.1	0.0905899	0.307354	FALSE	0.321	0.307	-0.014
435	ACOT7	0.563	0.557	-0.006	0.115	-0.4	0.6	0.621878	0.795747	FALSE	0.583	0.586	0.003	-0.241	-0.6	0.2	0.230259	0.569252	FALSE	0.449	0.454	0.005	-0.311	-0.9	0.2	0.267617	0.64011	FALSE	0.581	0.588	0.007	-0.125	-0.4	0.2	0.405986	0.675145	FALSE	0.279	0.254	-0.025	-0.611	-0.9	-0.3	0.00048655	0.0217748	TRUE	0.501	0.474	-0.027
436	ACOT8	0.133	0.131	-0.002	0.262	-0.1	0.7	0.199889	0.440768	FALSE	0.154	0.136	-0.018	0.147	-0.2	0.5	0.398511	0.719655	FALSE	0.131	0.129	-0.002	0.206	-0.2	0.6	0.323581	0.68776	FALSE	0.106	0.115	0.009	0.066	-0.2	0.4	0.66343	0.84439	FALSE	0.111	0.089	-0.022	-0.009	-0.3	0.3	0.951471	0.979255	FALSE	0.119	0.097	-0.022
437	ACOT9	0.731	0.799	0.068	0.122	-0.1	0.4	0.334683	0.575081	FALSE	0.801	0.847	0.046	0.009	-0.2	0.2	0.909279	0.969806	FALSE	0.781	0.835	0.054	0.074	-0.1	0.3	0.502093	0.79797	FALSE	0.594	0.647	0.053	0.022	-0.2	0.2	0.841702	0.936367	FALSE	0.696	0.774	0.078	0.06	-0.1	0.3	0.551435	0.758225	FALSE	0.747	0.747	0
438	ACOX1	0.748	0.758	0.01	-0.188	-0.4	0	0.0934923	0.294426	FALSE	0.88	0.88	0	-0.15	-0.4	0	0.137597	0.46963	FALSE	0.85	0.866	0.016	-0.158	-0.4	0.1	0.241093	0.613177	FALSE	0.698	0.703	0.005	-0.063	-0.3	0.1	0.536451	0.766479	FALSE	0.685	0.643	-0.042	-0.318	-0.5	-0.1	0.00202935	0.0463811	TRUE	0.79	0.745	-0.045
439	ACOX3	0.181	0.178	-0.003	-0.1	-0.4	0.2	0.482255	0.699187	FALSE	0.265	0.316	0.051	-0.106	-0.3	0.1	0.267711	0.607137	FALSE	0.236	0.257	0.021	-0.218	-0.5	0	0.103436	0.465092	FALSE	0.136	0.129	-0.007	-0.217	-0.5	0	0.10234	0.338153	FALSE	0.209	0.224	0.015	-0.035	-0.2	0.1	0.70129	0.853074	FALSE	0.22	0.222	0.002
440	ACP1	0.68	0.735	0.055	0.377	0.1	0.7	0.0105497	0.104565	FALSE	0.673	0.737	0.064	0.201	0	0.4	0.0589594	0.337331	FALSE	0.677	0.742	0.065	0.416	0.2	0.7	0.00169504	0.108045	FALSE	0.487	0.566	0.079	0.305	0	0.6	0.0614888	0.262125	FALSE	0.562	0.619	0.057	0.355	0.1	0.6	0.00214208	0.0473246	TRUE	0.604	0.656	0.052
441	ACP2	0.547	0.461	-0.086	0.178	-0.3	0.6	0.410878	0.640983	FALSE	0.562	0.514	-0.048	0.195	-0.1	0.5	0.248623	0.589875	FALSE	0.617	0.516	-0.101	0.505	0.1	0.9	0.0199431	0.25673	FALSE	0.274	0.266	-0.008	-0.308	-0.7	0.1	0.129238	0.381315	FALSE	0.422	0.379	-0.043	0.068	-0.3	0.4	0.683487	0.842063	FALSE	0.45	0.345	-0.105
442	ACP5	0.985	0.968	-0.017	0.13	-0.3	0.6	0.542555	0.742704	FALSE	0.972	0.952	-0.02	-0.143	-0.5	0.2	0.41077	0.72872	FALSE	0.961	0.948	-0.013	-0.133	-0.6	0.3	0.556545	0.827426	FALSE	0.955	0.941	-0.014	0.159	-0.2	0.5	0.401642	0.671519	FALSE	0.813	0.764	-0.049	0.1	-0.2	0.4	0.554216	0.760506	FALSE	0.96	0.868	-0.092
443	ACP6	NA	NA	NA	NA	NA	NA	NA	NA	NA	0.045	0.056	0.011	0.122	-0.2	0.5	0.477624	0.770744	FALSE	NA	NA	NA	NA	NA	NA	NA	NA	NA	NA	NA	NA	NA	NA	NA	NA	NA	NA	NA	NA	NA	NA	NA	NA	NA	NA	NA	NA	NA	NA
444	ACSF2	0.175	0.18	0.005	-0.488	-0.8	-0.1	0.0068522	0.0860114	TRUE	0.267	0.265	-0.002	-0.383	-0.7	-0.1	0.0221368	0.230244	FALSE	0.154	0.153	-0.001	-0.408	-0.8	0	0.0616185	0.379513	FALSE	0.221	0.228	0.007	-0.136	-0.5	0.2	0.433117	0.69516	FALSE	NA	NA	NA	NA	NA	NA	NA	NA	NA	0.206	0.179	-0.027
445	ACSF3	0.126	0.126	0	-0.26	-0.5	0	0.0253635	0.158056	FALSE	0.222	0.247	0.025	-0.079	-0.3	0.2	0.520736	0.795066	FALSE	0.175	0.177	0.002	-0.07	-0.4	0.2	0.633568	0.861864	FALSE	0.088	0.094	0.006	-0.295	-0.6	0	0.0908089	0.320003	FALSE	0.149	0.147	-0.002	-0.105	-0.4	0.2	0.442616	0.677837	FALSE	0.144	0.126	-0.018
446	ACSL1	0.879	0.884	0.005	0.044	-0.4	0.4	0.827765	0.916942	FALSE	0.937	0.935	-0.002	-0.025	-0.4	0.4	0.894018	0.963181	FALSE	0.94	0.951	0.011	0.201	-0.3	0.7	0.37909	0.727778	FALSE	0.812	0.832	0.02	-0.143	-0.6	0.3	0.488611	0.734741	FALSE	0.863	0.838	-0.025	-0.319	-0.6	0	0.0441938	0.21268	FALSE	0.906	0.828	-0.078
447	ACSL3	0.694	0.8	0.106	0.077	-0.2	0.4	0.61549	0.791867	FALSE	0.841	0.888	0.047	0.064	-0.2	0.3	0.586994	0.833694	FALSE	0.765	0.852	0.087	0.067	-0.3	0.5	0.738146	0.910303	FALSE	0.84	0.87	0.03	0.387	0.1	0.7	0.010823	0.116353	FALSE	0.734	0.808	0.074	0.245	0	0.5	0.10031	0.322264	FALSE	0.775	0.829	0.054
448	ACSL4	0.641	0.745	0.104	0.224	-0.1	0.6	0.197594	0.437388	FALSE	0.805	0.864	0.059	0.21	-0.1	0.5	0.158941	0.497883	FALSE	0.787	0.867	0.08	0.051	-0.4	0.5	0.810884	0.943036	FALSE	0.698	0.727	0.029	0.204	-0.1	0.5	0.189403	0.463849	FALSE	0.812	0.83	0.018	0.271	0	0.5	0.0422831	0.207894	FALSE	0.738	0.729	-0.009
449	ACSL5	0.733	0.774	0.041	-0.003	-0.2	0.2	0.979285	0.990764	FALSE	0.87	0.891	0.021	0.057	-0.1	0.2	0.532959	0.801962	FALSE	0.897	0.921	0.024	0.015	-0.2	0.3	0.902314	0.971814	FALSE	0.746	0.758	0.012	-0.001	-0.2	0.2	0.995481	0.997392	FALSE	0.862	0.877	0.015	0.137	-0.1	0.3	0.173291	0.422986	FALSE	0.807	0.776	-0.031
450	ACSM3	0.059	0.113	0.054	-0.215	-0.8	0.4	0.451376	0.674771	FALSE	0.075	0.173	0.098	-0.155	-0.9	0.6	0.690445	0.883577	FALSE	NA	NA	NA	NA	NA	NA	NA	NA	NA	NA	NA	NA	NA	NA	NA	NA	NA	NA	NA	NA	NA	NA	NA	NA	NA	NA	NA	NA	NA	NA
451	ACSS1	NA	NA	NA	NA	NA	NA	NA	NA	NA	0.038	0.07	0.032	0.129	-0.4	0.6	0.616221	0.851121	FALSE	NA	NA	NA	NA	NA	NA	NA	NA	NA	NA	NA	NA	NA	NA	NA	NA	NA	NA	NA	NA	NA	NA	NA	NA	NA	NA	NA	NA	NA	NA
452	ACSS2	0.14	0.23	0.09	0.298	0.1	0.5	0.0184609	0.137913	FALSE	0.251	0.317	0.066	0.164	-0.1	0.4	0.178382	0.518453	FALSE	0.177	0.267	0.09	0.077	-0.2	0.3	0.546356	0.824144	FALSE	0.187	0.259	0.072	0.204	-0.1	0.5	0.122983	0.371835	FALSE	0.158	0.166	0.008	-0.074	-0.3	0.2	0.53731	0.747758	FALSE	0.174	0.237	0.063
453	ACTB	0.999	0.996	-0.003	0.435	0	0.9	0.061598	0.240713	FALSE	0.997	0.992	-0.005	0.077	-0.3	0.4	0.648885	0.865954	FALSE	0.999	0.997	-0.002	0.174	-0.3	0.6	0.434583	0.761051	FALSE	0.996	0.992	-0.004	0.425	0.1	0.8	0.0242595	0.170511	FALSE	0.994	0.994	0	0.233	-0.1	0.5	0.139916	0.381231	FALSE	0.996	0.988	-0.008
454	ACTG1	0.981	0.977	-0.004	0.183	-0.3	0.7	0.446201	0.66961	FALSE	0.971	0.967	-0.004	-0.038	-0.5	0.4	0.854008	0.950688	FALSE	0.972	0.972	0	0.124	-0.4	0.7	0.659547	0.874694	FALSE	0.982	0.979	-0.003	0.005	-0.3	0.4	0.976097	0.989492	FALSE	0.949	0.953	0.004	0.132	-0.2	0.5	0.441562	0.676683	FALSE	0.956	0.967	0.011
455	ACTL6A	0.3	0.294	-0.006	0.08	-0.2	0.4	0.563867	0.758641	FALSE	0.332	0.358	0.026	0.1	-0.1	0.3	0.347885	0.68004	FALSE	0.32	0.333	0.013	0.33	0	0.7	0.0485547	0.346077	FALSE	0.153	0.153	0	-0.245	-0.6	0.1	0.127279	0.377961	FALSE	0.288	0.246	-0.042	0.059	-0.2	0.3	0.605742	0.796454	FALSE	0.275	0.278	0.003
456	ACTN1	0.935	0.945	0.01	0.227	0	0.5	0.0509703	0.219706	FALSE	0.978	0.977	-0.001	0.199	0	0.4	0.0507799	0.317105	FALSE	0.97	0.983	0.013	0.157	-0.1	0.4	0.214368	0.585501	FALSE	0.883	0.904	0.021	-0.004	-0.3	0.2	0.976634	0.989549	FALSE	0.85	0.854	0.004	0.078	-0.1	0.3	0.454638	0.686403	FALSE	0.949	0.915	-0.034
457	ACTN4	0.802	0.816	0.014	0.189	-0.1	0.4	0.145038	0.372727	FALSE	0.91	0.934	0.024	0.069	-0.1	0.3	0.500109	0.784873	FALSE	0.848	0.885	0.037	0.062	-0.2	0.3	0.625687	0.858545	FALSE	0.723	0.737	0.014	-0.142	-0.4	0.1	0.302417	0.584024	FALSE	0.777	0.798	0.021	-0.017	-0.2	0.2	0.856346	0.935257	FALSE	0.846	0.887	0.041
458	ACTR10	0.626	0.637	0.011	0.019	-0.2	0.3	0.886504	0.945226	FALSE	0.675	0.724	0.049	-0.003	-0.2	0.2	0.971249	0.992506	FALSE	0.65	0.677	0.027	0.091	-0.1	0.3	0.398172	0.73822	FALSE	0.459	0.495	0.036	-0.151	-0.4	0.1	0.174194	0.443713	FALSE	0.576	0.601	0.025	-0.079	-0.2	0.1	0.337481	0.598916	FALSE	0.602	0.617	0.015
459	ACTR1A	0.515	0.552	0.037	0.08	-0.2	0.4	0.570543	0.762261	FALSE	0.565	0.61	0.045	-0.132	-0.3	0.1	0.154358	0.491674	FALSE	0.536	0.584	0.048	-0.063	-0.3	0.1	0.546854	0.824144	FALSE	0.37	0.399	0.029	-0.123	-0.4	0.1	0.296059	0.577055	FALSE	0.464	0.473	0.009	-0.093	-0.3	0.1	0.274179	0.539279	FALSE	0.486	0.493	0.007
460	ACTR1B	0.112	0.133	0.021	0.122	-0.1	0.4	0.351133	0.590712	FALSE	0.139	0.186	0.047	-0.047	-0.3	0.2	0.705639	0.888321	FALSE	0.15	0.2	0.05	-0.001	-0.3	0.3	0.99315	0.997181	FALSE	0.107	0.151	0.044	0.281	0	0.6	0.0861278	0.311784	FALSE	0.122	0.142	0.02	0.088	-0.2	0.3	0.478416	0.703158	FALSE	0.11	0.12	0.01
461	ACTR2	0.983	0.974	-0.009	-0.042	-0.2	0.2	0.672181	0.827332	FALSE	0.995	0.989	-0.006	-0.049	-0.2	0.1	0.528308	0.800016	FALSE	0.994	0.993	-0.001	-0.005	-0.2	0.2	0.949318	0.986607	FALSE	0.936	0.948	0.012	-0.014	-0.2	0.2	0.881097	0.952106	FALSE	0.983	0.982	-0.001	-0.05	-0.2	0.1	0.526859	0.740506	FALSE	0.988	0.947	-0.041
462	ACTR3	0.99	0.988	-0.002	-0.001	-0.2	0.2	0.994996	0.997758	FALSE	0.995	0.995	0	0.012	-0.1	0.2	0.861732	0.952872	FALSE	0.998	0.998	0	0.045	-0.1	0.2	0.61429	0.853656	FALSE	0.975	0.976	0.001	0.043	-0.1	0.2	0.625097	0.819819	FALSE	0.996	0.997	0.001	0.051	-0.1	0.2	0.452804	0.684746	FALSE	0.991	0.966	-0.025
463	ACTR3B	NA	NA	NA	NA	NA	NA	NA	NA	NA	0.085	0.133	0.048	0.079	-0.2	0.4	0.623624	0.853799	FALSE	0.059	0.052	-0.007	-0.006	-0.5	0.5	0.981686	0.994231	FALSE	NA	NA	NA	NA	NA	NA	NA	NA	NA	NA	NA	NA	NA	NA	NA	NA	NA	NA	NA	NA	NA
464	ACTR3C	NA	NA	NA	NA	NA	NA	NA	NA	NA	0.078	0.113	0.035	-0.23	-0.6	0.1	0.227382	0.566769	FALSE	0.064	0.074	0.01	-0.541	-1	-0.1	0.0260472	0.285954	FALSE	NA	NA	NA	NA	NA	NA	NA	NA	NA	NA	NA	NA	NA	NA	NA	NA	NA	NA	NA	NA	NA
465	ACTR5	NA	NA	NA	NA	NA	NA	NA	NA	NA	0.095	0.112	0.017	0.179	-0.1	0.4	0.159803	0.498412	FALSE	NA	NA	NA	NA	NA	NA	NA	NA	NA	NA	NA	NA	NA	NA	NA	NA	NA	NA	NA	NA	NA	NA	NA	NA	NA	NA	NA	NA	NA	NA
466	ACTR6	0.382	0.402	0.02	0.066	-0.2	0.3	0.595219	0.778854	FALSE	0.408	0.433	0.025	0.029	-0.2	0.3	0.808927	0.932146	FALSE	0.4	0.407	0.007	0.206	-0.1	0.5	0.220718	0.593102	FALSE	0.253	0.282	0.029	0.007	-0.3	0.3	0.958343	0.984147	FALSE	0.366	0.352	-0.014	-0.037	-0.2	0.2	0.721249	0.866495	FALSE	0.355	0.341	-0.014
467	ACTR8	0.223	0.236	0.013	-0.063	-0.3	0.2	0.648269	0.813122	FALSE	0.27	0.275	0.005	-0.03	-0.2	0.2	0.775881	0.918137	FALSE	0.234	0.282	0.048	0.024	-0.3	0.4	0.885379	0.966307	FALSE	0.142	0.158	0.016	0.108	-0.2	0.4	0.518261	0.754729	FALSE	0.187	0.217	0.03	-0.062	-0.3	0.1	0.515857	0.731983	FALSE	0.204	0.241	0.037
468	ACVR1	0.486	0.464	-0.022	-0.275	-0.6	0.1	0.0962924	0.298424	FALSE	0.76	0.771	0.011	-0.166	-0.4	0.1	0.210718	0.551668	FALSE	0.62	0.639	0.019	-0.15	-0.5	0.2	0.335416	0.697055	FALSE	0.46	0.424	-0.036	-0.362	-0.7	0	0.0515886	0.240222	FALSE	0.605	0.629	0.024	-0.068	-0.3	0.2	0.57009	0.773136	FALSE	0.62	0.586	-0.034
469	ACVR1B	0.19	0.208	0.018	-0.369	-0.6	-0.1	0.0108301	0.105626	FALSE	0.317	0.364	0.047	-0.219	-0.5	0	0.0704328	0.36019	FALSE	0.288	0.305	0.017	-0.124	-0.4	0.2	0.368479	0.722225	FALSE	0.198	0.203	0.005	-0.244	-0.6	0.1	0.167333	0.435308	FALSE	0.206	0.231	0.025	-0.3	-0.5	-0.1	0.0135049	0.12133	FALSE	0.251	0.273	0.022
470	ACVR2A	0.261	0.235	-0.026	-0.048	-0.5	0.4	0.837091	0.92219	FALSE	0.488	0.491	0.003	-0.003	-0.3	0.3	0.984115	0.99538	FALSE	0.541	0.461	-0.08	-0.084	-0.6	0.4	0.736618	0.909944	FALSE	0.284	0.245	-0.039	-0.277	-0.7	0.1	0.148474	0.409885	FALSE	0.461	0.409	-0.052	0.037	-0.3	0.3	0.812604	0.916632	FALSE	0.395	0.35	-0.045
471	ACVR2B	NA	NA	NA	NA	NA	NA	NA	NA	NA	0.117	0.115	-0.002	-0.22	-0.5	0	0.103054	0.419807	FALSE	NA	NA	NA	NA	NA	NA	NA	NA	NA	NA	NA	NA	NA	NA	NA	NA	NA	NA	NA	NA	NA	NA	NA	NA	NA	NA	NA	NA	NA	NA
472	ACVRL1	0.262	0.295	0.033	-0.457	-0.9	0	0.0322877	0.175853	FALSE	0.259	0.287	0.028	-0.525	-0.9	-0.1	0.0111767	0.169447	FALSE	0.264	0.284	0.02	-0.458	-0.9	0	0.0469977	0.343051	FALSE	0.209	0.279	0.07	-0.071	-0.6	0.4	0.767877	0.902829	FALSE	0.13	0.111	-0.019	-0.726	-1.1	-0.3	0.0003488	0.0186453	TRUE	0.23	0.216	-0.014
473	ACYP1	0.343	0.369	0.026	0.294	0	0.6	0.0391977	0.194949	FALSE	0.385	0.388	0.003	0.033	-0.2	0.3	0.769936	0.917141	FALSE	0.335	0.372	0.037	0.214	0	0.5	0.091998	0.448883	FALSE	0.252	0.28	0.028	0.274	0	0.5	0.0383052	0.206476	FALSE	0.262	0.303	0.041	0.155	-0.1	0.4	0.187197	0.442931	FALSE	0.334	0.35	0.016
474	ACYP2	0.828	0.841	0.013	0.031	-0.3	0.4	0.855031	0.929845	FALSE	0.948	0.958	0.01	0.115	-0.2	0.4	0.487408	0.778184	FALSE	0.835	0.883	0.048	0.049	-0.3	0.4	0.806077	0.941489	FALSE	0.827	0.839	0.012	-0.067	-0.3	0.2	0.572912	0.78926	FALSE	0.511	0.533	0.022	-0.131	-0.5	0.2	0.4329	0.670698	FALSE	0.892	0.861	-0.031
475	ADA	0.149	0.18	0.031	0.311	-0.6	1.2	0.502023	0.711971	FALSE	0.145	0.182	0.037	0.192	-0.8	1.2	0.694919	0.88444	FALSE	0.286	0.35	0.064	0.279	-0.8	1.3	0.601481	0.847067	FALSE	0.124	0.126	0.002	-0.117	-0.8	0.6	0.726409	0.880556	FALSE	0.365	0.445	0.08	-0.068	-0.8	0.7	0.857626	0.935398	FALSE	0.151	0.141	-0.01
476	ADA2	0.623	0.703	0.08	0.292	-0.2	0.8	0.210946	0.453597	FALSE	0.719	0.811	0.092	0.011	-0.5	0.5	0.964252	0.990012	FALSE	0.692	0.771	0.079	0.058	-0.5	0.6	0.822422	0.945771	FALSE	0.558	0.66	0.102	0.309	-0.1	0.8	0.170614	0.43923	FALSE	0.578	0.637	0.059	0.091	-0.4	0.6	0.703163	0.854487	FALSE	0.609	0.623	0.014
477	ADAL	0.062	0.073	0.011	0.488	0.2	0.8	0.00254058	0.0556019	TRUE	0.094	0.094	0	0.448	0.2	0.7	0.00337912	0.106196	FALSE	0.08	0.084	0.004	0.614	0.2	1	0.0038482	0.153746	FALSE	0.052	0.069	0.017	0.299	-0.2	0.7	0.188454	0.462811	FALSE	0.069	0.064	-0.005	0.6	0.2	1	0.0037089	0.0601805	TRUE	NA	NA	NA
478	ADAM10	0.767	0.807	0.04	-0.012	-0.3	0.3	0.932327	0.967519	FALSE	0.948	0.955	0.007	0.079	-0.1	0.3	0.468435	0.763441	FALSE	0.881	0.917	0.036	-0.033	-0.3	0.3	0.82193	0.945527	FALSE	0.782	0.785	0.003	-0.051	-0.3	0.2	0.698404	0.865431	FALSE	0.835	0.814	-0.021	-0.087	-0.3	0.1	0.460645	0.691067	FALSE	0.843	0.833	-0.01
479	ADAM15	0.165	0.186	0.021	0.052	-0.2	0.3	0.720185	0.855746	FALSE	0.182	0.234	0.052	-0.026	-0.3	0.2	0.819914	0.9356	FALSE	0.186	0.218	0.032	0.099	-0.2	0.4	0.50443	0.799142	FALSE	0.134	0.14	0.006	-0.103	-0.5	0.3	0.597246	0.802228	FALSE	0.209	0.186	-0.023	-0.318	-0.6	0	0.0223101	0.150945	FALSE	0.155	0.141	-0.014
480	ADAM17	0.905	0.922	0.017	-0.026	-0.3	0.2	0.847157	0.926799	FALSE	0.991	0.99	-0.001	-0.146	-0.4	0.1	0.257077	0.597871	FALSE	0.974	0.978	0.004	-0.227	-0.5	0.1	0.148019	0.519764	FALSE	0.947	0.945	-0.002	-0.005	-0.3	0.3	0.96997	0.987988	FALSE	0.932	0.917	-0.015	-0.165	-0.4	0.1	0.176009	0.427343	FALSE	0.953	0.897	-0.056
481	ADAM19	NA	NA	NA	NA	NA	NA	NA	NA	NA	NA	NA	NA	NA	NA	NA	NA	NA	NA	NA	NA	NA	NA	NA	NA	NA	NA	NA	NA	NA	NA	NA	NA	NA	NA	NA	NA	NA	NA	NA	NA	NA	NA	NA	NA	NA	NA	NA	NA
482	ADAM28	NA	NA	NA	NA	NA	NA	NA	NA	NA	NA	NA	NA	NA	NA	NA	NA	NA	NA	NA	NA	NA	NA	NA	NA	NA	NA	NA	NA	NA	NA	NA	NA	NA	NA	NA	NA	0.069	0.09	0.021	0.016	-0.5	0.6	0.953304	0.980055	FALSE	NA	NA	NA
483	ADAM8	NA	NA	NA	NA	NA	NA	NA	NA	NA	NA	NA	NA	NA	NA	NA	NA	NA	NA	NA	NA	NA	NA	NA	NA	NA	NA	NA	NA	NA	NA	NA	NA	NA	NA	NA	NA	0.06	0.098	0.038	0.059	-0.6	0.7	0.849525	0.932428	FALSE	NA	NA	NA
484	ADAM9	0.588	0.621	0.033	-0.192	-0.4	0	0.0960214	0.297986	FALSE	0.804	0.838	0.034	-0.108	-0.3	0.1	0.246648	0.5883	FALSE	0.721	0.767	0.046	-0.09	-0.3	0.1	0.450697	0.770324	FALSE	0.57	0.571	0.001	-0.151	-0.4	0.1	0.205655	0.483036	FALSE	0.759	0.779	0.02	-0.017	-0.2	0.2	0.87292	0.942679	FALSE	0.669	0.72	0.051
485	ADAMDEC1	NA	NA	NA	NA	NA	NA	NA	NA	NA	NA	NA	NA	NA	NA	NA	NA	NA	NA	NA	NA	NA	NA	NA	NA	NA	NA	NA	NA	NA	NA	NA	NA	NA	NA	NA	NA	0.076	0.127	0.051	0.289	-0.4	0.9	0.382106	0.63118	FALSE	NA	NA	NA
486	ADAMTSL1	NA	NA	NA	NA	NA	NA	NA	NA	NA	NA	NA	NA	NA	NA	NA	NA	NA	NA	NA	NA	NA	NA	NA	NA	NA	NA	NA	0.051	0.089	0.038	0.428	-0.6	1.5	0.424237	0.688369	FALSE	NA	NA	NA	NA	NA	NA	NA	NA	NA	NA	NA	NA
487	ADAMTSL4	0.49	0.569	0.079	0.263	-0.1	0.7	0.177547	0.412746	FALSE	0.579	0.65	0.071	0.144	-0.1	0.4	0.31175	0.650078	FALSE	0.511	0.565	0.054	-0.093	-0.5	0.3	0.644515	0.865954	FALSE	0.485	0.593	0.108	0.329	-0.1	0.8	0.160159	0.425014	FALSE	0.334	0.347	0.013	-0.093	-0.4	0.2	0.4993	0.718896	FALSE	0.472	0.479	0.007
488	ADAMTSL4-AS1	0.248	0.294	0.046	-0.387	-0.7	0	0.0365549	0.188038	FALSE	0.478	0.518	0.04	-0.247	-0.5	0	0.0884264	0.392397	FALSE	0.423	0.491	0.068	-0.262	-0.6	0.1	0.137779	0.508298	FALSE	0.397	0.45	0.053	-0.058	-0.4	0.3	0.723108	0.878591	FALSE	0.418	0.485	0.067	-0.041	-0.4	0.3	0.795409	0.908485	FALSE	0.353	0.344	-0.009
489	ADAP1	0.179	0.179	0	0.161	-0.2	0.5	0.370719	0.605058	FALSE	0.167	0.17	0.003	0.068	-0.3	0.4	0.705054	0.888167	FALSE	0.194	0.196	0.002	0.186	-0.2	0.6	0.345262	0.703034	FALSE	0.142	0.179	0.037	-0.069	-0.5	0.4	0.745907	0.89174	FALSE	0.144	0.147	0.003	0.32	-0.1	0.7	0.0970561	0.31732	FALSE	0.131	0.115	-0.016
490	ADAP2	0.542	0.558	0.016	0.024	-0.3	0.3	0.864373	0.934743	FALSE	0.673	0.73	0.057	0.06	-0.1	0.3	0.56699	0.821027	FALSE	0.649	0.686	0.037	0.165	-0.1	0.4	0.212853	0.583248	FALSE	0.353	0.37	0.017	-0.127	-0.4	0.1	0.351637	0.632279	FALSE	0.541	0.483	-0.058	-0.117	-0.4	0.2	0.381951	0.631155	FALSE	0.561	0.556	-0.005
491	ADAR	0.634	0.68	0.046	-0.073	-0.4	0.3	0.69874	0.844462	FALSE	0.795	0.844	0.049	-0.03	-0.4	0.3	0.853614	0.950615	FALSE	0.781	0.791	0.01	0.08	-0.3	0.5	0.687579	0.889984	FALSE	0.495	0.512	0.017	-0.227	-0.5	0.1	0.154305	0.417273	FALSE	0.706	0.724	0.018	0.004	-0.3	0.3	0.981258	0.991125	FALSE	0.703	0.703	0
492	ADARB1	NA	NA	NA	NA	NA	NA	NA	NA	NA	NA	NA	NA	NA	NA	NA	NA	NA	NA	NA	NA	NA	NA	NA	NA	NA	NA	NA	NA	NA	NA	NA	NA	NA	NA	NA	NA	0.051	0.06	0.009	0.077	-0.5	0.6	0.78102	0.902404	FALSE	NA	NA	NA
493	ADAT1	0.131	0.114	-0.017	-0.09	-0.4	0.2	0.566244	0.760057	FALSE	0.206	0.216	0.01	0.098	-0.1	0.3	0.377702	0.703031	FALSE	0.197	0.188	-0.009	0.068	-0.3	0.4	0.687266	0.889937	FALSE	0.095	0.1	0.005	-0.169	-0.5	0.2	0.328336	0.608675	FALSE	0.135	0.123	-0.012	-0.174	-0.5	0.1	0.226182	0.491407	FALSE	0.142	0.119	-0.023
494	ADCK1	0.069	0.059	-0.01	-0.359	-0.7	0	0.0314182	0.173512	FALSE	0.163	0.162	-0.001	0.029	-0.2	0.2	0.783161	0.920685	FALSE	0.125	0.097	-0.028	-0.188	-0.6	0.2	0.330084	0.693101	FALSE	NA	NA	NA	NA	NA	NA	NA	NA	NA	0.082	0.068	-0.014	-0.225	-0.7	0.2	0.314083	0.577841	FALSE	0.099	0.082	-0.017
495	ADCK2	0.218	0.294	0.076	0.211	-0.1	0.5	0.154741	0.38539	FALSE	0.246	0.349	0.103	0.23	0	0.5	0.0470402	0.308735	FALSE	0.219	0.318	0.099	0.306	0	0.6	0.0576437	0.371262	FALSE	0.17	0.238	0.068	0.326	0	0.6	0.0229518	0.16454	FALSE	0.193	0.206	0.013	-0.031	-0.3	0.3	0.83942	0.928509	FALSE	0.191	0.244	0.053
496	ADCY3	0.473	0.567	0.094	-0.491	-1	0	0.0419571	0.201184	FALSE	0.641	0.751	0.11	-0.419	-0.9	0	0.0759184	0.372221	FALSE	0.557	0.665	0.108	-0.488	-1.1	0.1	0.0878914	0.442028	FALSE	0.567	0.629	0.062	0.037	-0.4	0.5	0.858651	0.942579	FALSE	0.354	0.447	0.093	-0.399	-0.8	0	0.0609243	0.25127	FALSE	0.567	0.627	0.06
497	ADCY7	0.358	0.368	0.01	0.097	-0.2	0.4	0.555316	0.752338	FALSE	0.545	0.578	0.033	0.022	-0.3	0.3	0.874453	0.956848	FALSE	0.468	0.476	0.008	0.155	-0.2	0.5	0.42654	0.755526	FALSE	0.323	0.309	-0.014	-0.213	-0.6	0.2	0.245722	0.528673	FALSE	0.356	0.396	0.04	-0.12	-0.4	0.2	0.433216	0.670796	FALSE	0.413	0.331	-0.082
498	ADCY9	0.08	0.099	0.019	-0.263	-0.6	0.1	0.116623	0.33084	FALSE	0.176	0.205	0.029	0.004	-0.2	0.2	0.972457	0.992821	FALSE	0.12	0.162	0.042	-0.052	-0.4	0.3	0.751991	0.914542	FALSE	0.114	0.105	-0.009	-0.595	-1.1	-0.1	0.0149462	0.132255	FALSE	0.103	0.128	0.025	-0.333	-0.7	0	0.0561246	0.241517	FALSE	0.144	0.178	0.034
499	ADD1	0.565	0.602	0.037	-0.158	-0.4	0	0.103084	0.309824	FALSE	0.781	0.831	0.05	-0.089	-0.2	0	0.161774	0.499955	FALSE	0.72	0.77	0.05	-0.059	-0.2	0.1	0.498748	0.795987	FALSE	0.513	0.511	-0.002	-0.17	-0.4	0.1	0.14312	0.401556	FALSE	0.637	0.649	0.012	-0.202	-0.4	0	0.0254718	0.162412	FALSE	0.669	0.667	-0.002
500	ADD3	0.134	0.185	0.051	-0.068	-0.4	0.3	0.682871	0.834771	FALSE	0.242	0.324	0.082	0.059	-0.3	0.4	0.742271	0.905586	FALSE	0.18	0.254	0.074	-0.293	-0.7	0.1	0.165406	0.537953	FALSE	0.204	0.243	0.039	-0.138	-0.5	0.2	0.393366	0.664682	FALSE	0.176	0.205	0.029	-0.276	-0.6	0.1	0.113251	0.341385	FALSE	0.189	0.264	0.075
501	ADGRE1	0.429	0.459	0.03	-0.327	-1.6	0.9	0.598289	0.780618	FALSE	0.461	0.484	0.023	-0.705	-1.9	0.5	0.250631	0.591583	FALSE	0.459	0.485	0.026	-0.762	-2.1	0.6	0.26329	0.636632	FALSE	0.333	0.37	0.037	-0.309	-1.5	0.9	0.593296	0.801297	FALSE	NA	NA	NA	NA	NA	NA	NA	NA	NA	0.439	0.371	-0.068
502	ADGRE2	0.101	0.104	0.003	-0.401	-0.9	0.1	0.140728	0.367034	FALSE	0.187	0.177	-0.01	-0.571	-1.1	0	0.0416038	0.293289	FALSE	0.157	0.163	0.006	-0.736	-1.3	-0.2	0.0131962	0.227062	FALSE	0.141	0.16	0.019	-0.317	-0.9	0.2	0.237942	0.519472	FALSE	0.26	0.272	0.012	-0.223	-0.6	0.1	0.185044	0.439713	FALSE	0.111	0.083	-0.028
503	ADGRE3	0.176	0.224	0.048	-0.003	-0.6	0.6	0.991364	0.995414	FALSE	0.26	0.299	0.039	0.227	-0.4	0.9	0.473827	0.767559	FALSE	0.176	0.216	0.04	-0.118	-0.9	0.7	0.761398	0.920246	FALSE	0.225	0.263	0.038	0.35	-0.3	1	0.250864	0.534221	FALSE	NA	NA	NA	NA	NA	NA	NA	NA	NA	0.219	0.224	0.005
504	ADGRE5	0.641	0.731	0.09	-0.176	-0.5	0.2	0.323194	0.565705	FALSE	0.746	0.804	0.058	-0.297	-0.6	0	0.0713822	0.362247	FALSE	0.689	0.794	0.105	-0.433	-0.8	-0.1	0.0269658	0.287334	FALSE	0.738	0.781	0.043	-0.133	-0.4	0.2	0.358095	0.635487	FALSE	0.579	0.648	0.069	-0.122	-0.4	0.2	0.381102	0.630579	FALSE	0.686	0.709	0.023
505	ADGRF3	NA	NA	NA	NA	NA	NA	NA	NA	NA	NA	NA	NA	NA	NA	NA	NA	NA	NA	NA	NA	NA	NA	NA	NA	NA	NA	NA	0.143	0.123	-0.02	-0.249	-1	0.5	0.500663	0.743143	FALSE	NA	NA	NA	NA	NA	NA	NA	NA	NA	NA	NA	NA
506	ADGRG2	NA	NA	NA	NA	NA	NA	NA	NA	NA	0.075	0.103	0.028	0.421	-0.1	1	0.124276	0.452773	FALSE	0.058	0.085	0.027	0.287	-0.5	1	0.449139	0.769382	FALSE	NA	NA	NA	NA	NA	NA	NA	NA	NA	NA	NA	NA	NA	NA	NA	NA	NA	NA	NA	NA	NA
507	ADH5	0.63	0.601	-0.029	-0.083	-0.4	0.2	0.610128	0.788156	FALSE	0.621	0.617	-0.004	-0.046	-0.3	0.2	0.731358	0.900736	FALSE	0.617	0.598	-0.019	0.051	-0.3	0.4	0.768146	0.92356	FALSE	0.405	0.417	0.012	-0.21	-0.5	0.1	0.165104	0.431724	FALSE	0.443	0.425	-0.018	-0.221	-0.5	0.1	0.110179	0.336325	FALSE	0.54	0.462	-0.078
508	ADI1	0.556	0.586	0.03	0.137	-0.2	0.4	0.342739	0.582865	FALSE	0.533	0.564	0.031	0.102	-0.1	0.3	0.410401	0.728627	FALSE	0.594	0.622	0.028	0.202	-0.1	0.5	0.200269	0.570379	FALSE	0.469	0.502	0.033	0.013	-0.3	0.3	0.924662	0.971454	FALSE	0.465	0.449	-0.016	-0.018	-0.3	0.2	0.881366	0.94674	FALSE	0.502	0.544	0.042
509	ADIPOR1	0.604	0.661	0.057	0.246	0	0.5	0.0484308	0.215398	FALSE	0.636	0.686	0.05	0.121	0	0.3	0.080781	0.37908	FALSE	0.621	0.664	0.043	0.166	0	0.4	0.121203	0.486436	FALSE	0.505	0.549	0.044	0.104	-0.1	0.3	0.369354	0.644859	FALSE	0.606	0.633	0.027	0.172	0	0.4	0.100107	0.321721	FALSE	0.577	0.602	0.025
510	ADIPOR2	0.579	0.615	0.036	-0.202	-0.5	0.1	0.222635	0.465697	FALSE	0.769	0.774	0.005	-0.237	-0.5	0	0.082008	0.381907	FALSE	0.647	0.678	0.031	-0.3	-0.7	0.1	0.0926286	0.449666	FALSE	0.757	0.772	0.015	-0.19	-0.5	0.1	0.204782	0.481599	FALSE	0.559	0.603	0.044	-0.219	-0.4	0	0.0443823	0.212991	FALSE	0.662	0.667	0.005
511	ADK	0.674	0.74	0.066	-0.027	-0.3	0.2	0.843732	0.925473	FALSE	0.867	0.891	0.024	-0.007	-0.2	0.2	0.948845	0.985522	FALSE	0.796	0.849	0.053	-0.057	-0.4	0.3	0.727372	0.906779	FALSE	0.777	0.786	0.009	-0.026	-0.3	0.2	0.842053	0.936642	FALSE	0.847	0.879	0.032	0.164	-0.1	0.4	0.212922	0.476894	FALSE	0.812	0.858	0.046
512	ADM	0.201	0.378	0.177	0.139	-0.6	0.9	0.710202	0.850516	FALSE	0.19	0.342	0.152	0.073	-0.6	0.8	0.828904	0.939614	FALSE	0.189	0.377	0.188	-0.018	-1	0.9	0.970633	0.992666	FALSE	0.419	0.575	0.156	0.362	-0.1	0.9	0.154197	0.417273	FALSE	0.208	0.346	0.138	0.247	-0.3	0.8	0.354671	0.611746	FALSE	0.214	0.37	0.156
513	ADNP	0.456	0.506	0.05	-0.274	-0.5	0	0.0221064	0.149989	FALSE	0.693	0.736	0.043	-0.155	-0.3	0	0.0670479	0.35238	FALSE	0.58	0.647	0.067	-0.271	-0.5	-0.1	0.0157012	0.235121	FALSE	0.596	0.575	-0.021	-0.233	-0.5	0.1	0.118274	0.364332	FALSE	0.588	0.618	0.03	-0.124	-0.3	0.1	0.243217	0.510411	FALSE	0.579	0.597	0.018
514	ADNP2	0.342	0.384	0.042	-0.227	-0.5	0.1	0.149771	0.37888	FALSE	0.519	0.537	0.018	-0.429	-0.7	-0.2	0.00146854	0.0837678	TRUE	0.412	0.452	0.04	-0.486	-0.9	-0.1	0.019326	0.253614	FALSE	0.622	0.628	0.006	0.096	-0.2	0.4	0.543919	0.770505	FALSE	0.427	0.508	0.081	-0.021	-0.3	0.2	0.873163	0.942679	FALSE	0.444	0.438	-0.006
515	ADO	0.187	0.208	0.021	0.224	-0.1	0.5	0.142747	0.369874	FALSE	0.276	0.319	0.043	0.348	0.1	0.6	0.00655359	0.135907	FALSE	0.202	0.245	0.043	0.495	0.2	0.8	0.00203265	0.113918	FALSE	0.136	0.142	0.006	0.01	-0.3	0.3	0.949062	0.98065	FALSE	0.262	0.275	0.013	0.272	0	0.5	0.0284219	0.17138	FALSE	0.193	0.202	0.009
516	ADORA2A	NA	NA	NA	NA	NA	NA	NA	NA	NA	NA	NA	NA	NA	NA	NA	NA	NA	NA	0.122	0.188	0.066	0.133	-0.7	1	0.762843	0.920582	FALSE	NA	NA	NA	NA	NA	NA	NA	NA	NA	0.181	0.3	0.119	0.329	-0.2	0.9	0.257349	0.52329	FALSE	NA	NA	NA
517	ADORA2B	0.571	0.597	0.026	0.343	-0.2	0.9	0.18315	0.420296	FALSE	0.698	0.737	0.039	0.369	-0.1	0.8	0.114506	0.437624	FALSE	0.569	0.616	0.047	0.379	-0.2	0.9	0.176631	0.548911	FALSE	0.471	0.475	0.004	0.275	-0.1	0.6	0.108437	0.347338	FALSE	0.448	0.458	0.01	0.351	-0.2	0.9	0.192677	0.448955	FALSE	0.582	0.598	0.016
518	ADPGK	0.607	0.627	0.02	-0.328	-0.5	-0.1	0.00453271	0.0727098	TRUE	0.769	0.826	0.057	-0.081	-0.3	0.1	0.391049	0.713443	FALSE	0.73	0.722	-0.008	-0.029	-0.3	0.2	0.816989	0.943981	FALSE	0.529	0.526	-0.003	-0.274	-0.5	-0.1	0.0145159	0.130899	FALSE	0.639	0.625	-0.014	-0.177	-0.4	0	0.0543032	0.237502	FALSE	0.63	0.595	-0.035
519	ADPRH	0.192	0.178	-0.014	0.01	-0.3	0.3	0.948791	0.975845	FALSE	0.27	0.236	-0.034	-0.044	-0.4	0.3	0.77732	0.919226	FALSE	0.249	0.235	-0.014	0.005	-0.3	0.3	0.973645	0.993627	FALSE	0.172	0.177	0.005	-0.2	-0.6	0.2	0.320768	0.602371	FALSE	0.174	0.156	-0.018	0.036	-0.2	0.3	0.79226	0.906759	FALSE	0.188	0.167	-0.021
520	ADPRHL2	0.49	0.54	0.05	0.042	-0.3	0.4	0.807857	0.904846	FALSE	0.498	0.57	0.072	-0.032	-0.3	0.3	0.824498	0.93744	FALSE	0.458	0.545	0.087	0.043	-0.3	0.4	0.808009	0.942199	FALSE	0.34	0.347	0.007	-0.055	-0.4	0.3	0.736722	0.886602	FALSE	0.387	0.42	0.033	-0.029	-0.3	0.2	0.833419	0.926424	FALSE	0.468	0.485	0.017
521	ADPRM	0.15	0.183	0.033	0.013	-0.3	0.3	0.937067	0.969987	FALSE	0.194	0.253	0.059	-0.039	-0.3	0.3	0.793752	0.92584	FALSE	0.183	0.224	0.041	0.122	-0.2	0.5	0.474234	0.783044	FALSE	0.088	0.1	0.012	-0.138	-0.4	0.1	0.340125	0.619339	FALSE	0.162	0.182	0.02	-0.201	-0.5	0.1	0.211174	0.474698	FALSE	0.149	0.179	0.03
522	ADRB2	NA	NA	NA	NA	NA	NA	NA	NA	NA	NA	NA	NA	NA	NA	NA	NA	NA	NA	NA	NA	NA	NA	NA	NA	NA	NA	NA	0.223	0.295	0.072	0.077	-0.4	0.6	0.748753	0.892847	FALSE	NA	NA	NA	NA	NA	NA	NA	NA	NA	NA	NA	NA
523	ADRM1	0.939	0.957	0.018	0.343	-0.1	0.7	0.0941195	0.295176	FALSE	0.898	0.927	0.029	0.133	-0.2	0.4	0.401039	0.721244	FALSE	0.917	0.97	0.053	0.209	-0.1	0.6	0.231091	0.602231	FALSE	0.789	0.839	0.05	0.228	-0.1	0.5	0.109264	0.348706	FALSE	0.87	0.911	0.041	0.121	-0.1	0.4	0.29585	0.561191	FALSE	0.912	0.913	0.001
524	ADSL	0.408	0.427	0.019	0.075	-0.2	0.3	0.554977	0.752077	FALSE	0.425	0.458	0.033	0.013	-0.2	0.2	0.889889	0.962652	FALSE	0.424	0.438	0.014	0.138	-0.1	0.4	0.283852	0.652447	FALSE	0.256	0.277	0.021	-0.185	-0.4	0.1	0.129841	0.381711	FALSE	0.326	0.339	0.013	-0.039	-0.2	0.1	0.661057	0.831633	FALSE	0.347	0.32	-0.027
525	ADSS	0.522	0.61	0.088	-0.063	-0.3	0.2	0.583209	0.770947	FALSE	0.634	0.679	0.045	-0.079	-0.3	0.1	0.415972	0.729276	FALSE	0.578	0.661	0.083	-0.096	-0.4	0.2	0.471572	0.78131	FALSE	0.611	0.654	0.043	-0.111	-0.3	0.1	0.272973	0.557731	FALSE	0.619	0.704	0.085	0.27	-0.1	0.6	0.0997191	0.321009	FALSE	0.587	0.635	0.048
526	ADTRP	0.671	0.717	0.046	0.183	-0.1	0.5	0.221931	0.464782	FALSE	0.786	0.805	0.019	0.186	-0.1	0.5	0.221247	0.561655	FALSE	0.716	0.756	0.04	0.089	-0.3	0.5	0.620944	0.85649	FALSE	0.634	0.711	0.077	0.098	-0.3	0.5	0.578032	0.792321	FALSE	0.301	0.26	-0.041	-0.485	-1	0	0.0473104	0.219595	FALSE	0.676	0.622	-0.054
527	AEBP2	0.358	0.414	0.056	-0.268	-0.5	0	0.0304584	0.170696	FALSE	0.623	0.66	0.037	-0.226	-0.4	-0.1	0.00841281	0.151815	FALSE	0.522	0.59	0.068	-0.265	-0.5	0	0.032336	0.306702	FALSE	0.399	0.411	0.012	-0.135	-0.4	0.2	0.359252	0.636629	FALSE	0.539	0.582	0.043	-0.24	-0.4	-0.1	0.00790574	0.0906663	TRUE	0.5	0.56	0.06
528	AEN	0.219	0.297	0.078	-0.012	-0.4	0.3	0.948286	0.975845	FALSE	0.321	0.41	0.089	-0.141	-0.4	0.2	0.34232	0.675518	FALSE	0.217	0.347	0.13	-0.339	-0.9	0.2	0.190196	0.559393	FALSE	0.281	0.297	0.016	0.253	-0.1	0.6	0.113449	0.355737	FALSE	0.227	0.335	0.108	0.137	-0.3	0.5	0.500068	0.719769	FALSE	0.27	0.367	0.097
529	AF117829.1	0.193	0.262	0.069	-0.34	-0.9	0.3	0.261344	0.505131	FALSE	0.362	0.415	0.053	-0.301	-0.8	0.2	0.24818	0.589552	FALSE	0.433	0.502	0.069	-0.052	-0.8	0.7	0.885678	0.966307	FALSE	0.378	0.439	0.061	-0.231	-0.7	0.2	0.335634	0.614098	FALSE	0.358	0.397	0.039	0.052	-0.4	0.5	0.829911	0.925145	FALSE	0.282	0.304	0.022
530	AF127936.2	0.469	0.706	0.237	2.68	1.3	4.1	0.000429058	0.0259167	TRUE	0.475	0.697	0.222	1.302	0	2.6	0.0465664	0.306898	FALSE	0.385	0.636	0.251	1.721	0.2	3.2	0.0253974	0.28204	FALSE	0.517	0.73	0.213	1.387	0.6	2.2	0.00140504	0.0482499	TRUE	0.118	0.198	0.08	1.102	0.2	2	0.0145679	0.126811	FALSE	0.445	0.639	0.194
531	AFDN	0.571	0.655	0.084	-0.362	-0.7	-0.1	0.0235734	0.153787	FALSE	0.743	0.815	0.072	-0.202	-0.5	0	0.110014	0.430604	FALSE	0.677	0.769	0.092	-0.43	-0.8	-0.1	0.0165931	0.238923	FALSE	0.581	0.634	0.053	0.032	-0.2	0.3	0.81746	0.927394	FALSE	0.453	0.48	0.027	-0.234	-0.6	0.1	0.203743	0.463127	FALSE	0.69	0.769	0.079
532	AFF1	0.578	0.654	0.076	-0.398	-0.7	-0.1	0.0113321	0.107512	FALSE	0.847	0.886	0.039	-0.079	-0.3	0.2	0.514526	0.792616	FALSE	0.7	0.788	0.088	-0.133	-0.5	0.2	0.40846	0.744851	FALSE	0.729	0.707	-0.022	-0.309	-0.6	0	0.04181	0.21447	FALSE	0.734	0.784	0.05	0.002	-0.2	0.2	0.985664	0.993216	FALSE	0.746	0.798	0.052
533	AFF3	NA	NA	NA	NA	NA	NA	NA	NA	NA	NA	NA	NA	NA	NA	NA	NA	NA	NA	NA	NA	NA	NA	NA	NA	NA	NA	NA	NA	NA	NA	NA	NA	NA	NA	NA	NA	NA	NA	NA	NA	NA	NA	NA	NA	NA	NA	NA	NA
534	AFF4	0.81	0.864	0.054	-0.149	-0.4	0.1	0.228305	0.471151	FALSE	0.955	0.964	0.009	-0.169	-0.3	0	0.0462752	0.305505	FALSE	0.914	0.943	0.029	-0.235	-0.5	0	0.078024	0.419525	FALSE	0.93	0.93	0	0.037	-0.2	0.3	0.764808	0.901877	FALSE	0.909	0.925	0.016	-0.11	-0.3	0	0.150881	0.39558	FALSE	0.898	0.907	0.009
535	AFG1L	0.134	0.116	-0.018	-0.365	-0.8	0.1	0.115663	0.330062	FALSE	0.296	0.292	-0.004	0.049	-0.2	0.3	0.725484	0.898457	FALSE	0.242	0.199	-0.043	0.061	-0.4	0.5	0.768745	0.923951	FALSE	0.104	0.089	-0.015	-0.252	-0.7	0.2	0.252157	0.534855	FALSE	0.194	0.175	-0.019	-0.216	-0.6	0.1	0.202496	0.461164	FALSE	0.186	0.174	-0.012
536	AFG3L2	0.515	0.549	0.034	-0.117	-0.3	0.1	0.268299	0.513486	FALSE	0.671	0.74	0.069	-0.01	-0.2	0.1	0.894293	0.963181	FALSE	0.6	0.671	0.071	-0.064	-0.3	0.1	0.526526	0.810889	FALSE	0.395	0.387	-0.008	-0.209	-0.4	0	0.0606886	0.260514	FALSE	0.53	0.592	0.062	0.007	-0.2	0.2	0.930073	0.969846	FALSE	0.57	0.566	-0.004
537	AFMID	0.045	0.086	0.041	0.077	-0.4	0.6	0.760603	0.875402	FALSE	NA	NA	NA	NA	NA	NA	NA	NA	NA	NA	NA	NA	NA	NA	NA	NA	NA	NA	0.1	0.167	0.067	-0.001	-0.7	0.7	0.997456	0.998571	FALSE	NA	NA	NA	NA	NA	NA	NA	NA	NA	NA	NA	NA
538	AFTPH	0.636	0.687	0.051	-0.186	-0.4	0	0.0277074	0.165038	FALSE	0.864	0.888	0.024	-0.115	-0.2	0	0.0827196	0.38249	FALSE	0.78	0.831	0.051	-0.211	-0.4	-0.1	0.0103472	0.211343	FALSE	0.716	0.716	0	0.039	-0.2	0.3	0.714389	0.874108	FALSE	0.781	0.823	0.042	-0.015	-0.2	0.1	0.846844	0.930812	FALSE	0.76	0.775	0.015
539	AGA	0.258	0.333	0.075	0.226	0	0.5	0.0854317	0.283386	FALSE	0.254	0.292	0.038	0.114	-0.1	0.3	0.281224	0.620639	FALSE	0.245	0.316	0.071	0.13	-0.1	0.4	0.323878	0.688189	FALSE	0.22	0.289	0.069	0.1	-0.2	0.4	0.48666	0.733289	FALSE	0.207	0.236	0.029	0.004	-0.2	0.2	0.971541	0.986632	FALSE	0.215	0.28	0.065
540	AGAP1	0.041	0.058	0.017	-0.39	-1.1	0.3	0.257155	0.500007	FALSE	0.086	0.14	0.054	0.065	-0.6	0.7	0.840646	0.944586	FALSE	0.056	0.099	0.043	-0.095	-0.9	0.7	0.803274	0.940382	FALSE	NA	NA	NA	NA	NA	NA	NA	NA	NA	NA	NA	NA	NA	NA	NA	NA	NA	NA	0.083	0.128	0.045
541	AGAP3	0.527	0.605	0.078	-0.198	-0.4	0	0.0283192	0.166195	FALSE	0.699	0.758	0.059	-0.198	-0.3	-0.1	0.00193766	0.0862258	FALSE	0.637	0.734	0.097	-0.15	-0.4	0.1	0.161869	0.533938	FALSE	0.541	0.58	0.039	-0.11	-0.3	0.1	0.322292	0.60357	FALSE	0.643	0.718	0.075	-0.088	-0.3	0.1	0.321116	0.583748	FALSE	0.604	0.647	0.043
542	AGBL3	NA	NA	NA	NA	NA	NA	NA	NA	NA	0.058	0.074	0.016	0.162	-0.1	0.4	0.250306	0.591475	FALSE	NA	NA	NA	NA	NA	NA	NA	NA	NA	NA	NA	NA	NA	NA	NA	NA	NA	NA	NA	NA	NA	NA	NA	NA	NA	NA	NA	NA	NA	NA
543	AGBL5	NA	NA	NA	NA	NA	NA	NA	NA	NA	0.162	0.201	0.039	0.05	-0.2	0.3	0.643249	0.862361	FALSE	0.131	0.144	0.013	-0.029	-0.3	0.3	0.852569	0.953116	FALSE	0.1	0.119	0.019	0.217	-0.1	0.5	0.165732	0.432777	FALSE	0.111	0.146	0.035	0.114	-0.1	0.4	0.384402	0.633017	FALSE	0.123	0.157	0.034
544	AGFG1	0.873	0.898	0.025	-0.079	-0.4	0.2	0.560702	0.756399	FALSE	0.964	0.969	0.005	-0.012	-0.3	0.2	0.927179	0.976506	FALSE	0.941	0.958	0.017	-0.087	-0.4	0.2	0.571305	0.834368	FALSE	0.836	0.856	0.02	-0.01	-0.2	0.2	0.923006	0.970294	FALSE	0.831	0.834	0.003	-0.093	-0.3	0.1	0.354281	0.611415	FALSE	0.925	0.9	-0.025
545	AGGF1	0.55	0.518	-0.032	-0.106	-0.4	0.2	0.432758	0.659196	FALSE	0.658	0.703	0.045	0.107	-0.1	0.3	0.29008	0.630701	FALSE	0.593	0.585	-0.008	0.051	-0.2	0.3	0.696356	0.89393	FALSE	0.368	0.337	-0.031	-0.258	-0.6	0	0.0815175	0.303205	FALSE	0.468	0.437	-0.031	-0.193	-0.4	0	0.0479051	0.22097	FALSE	0.533	0.498	-0.035
546	AGK	0.118	0.15	0.032	0.066	-0.3	0.4	0.728979	0.860534	FALSE	0.219	0.276	0.057	0.2	-0.1	0.5	0.193668	0.534614	FALSE	0.214	0.276	0.062	0.465	0	0.9	0.0330346	0.307769	FALSE	0.07	0.096	0.026	0.139	-0.3	0.5	0.485824	0.732472	FALSE	0.185	0.215	0.03	0.135	-0.2	0.4	0.355497	0.612384	FALSE	0.155	0.212	0.057
547	AGL	0.159	0.165	0.006	-0.048	-0.3	0.2	0.724987	0.858021	FALSE	0.244	0.273	0.029	0.082	-0.1	0.3	0.456054	0.757878	FALSE	0.211	0.214	0.003	0.082	-0.3	0.4	0.655891	0.872686	FALSE	0.105	0.113	0.008	-0.062	-0.3	0.2	0.664651	0.84525	FALSE	0.155	0.159	0.004	-0.207	-0.5	0	0.105611	0.331978	FALSE	0.175	0.138	-0.037
548	AGO1	0.107	0.122	0.015	-0.159	-0.4	0.1	0.210459	0.453313	FALSE	0.224	0.272	0.048	0.004	-0.2	0.2	0.966137	0.990548	FALSE	0.166	0.17	0.004	0.008	-0.3	0.3	0.959712	0.989995	FALSE	0.101	0.108	0.007	-0.247	-0.6	0.1	0.113258	0.35546	FALSE	0.153	0.171	0.018	-0.285	-0.5	-0.1	0.0148316	0.127707	FALSE	0.144	0.163	0.019
549	AGO2	0.553	0.638	0.085	0.013	-0.2	0.3	0.917786	0.961186	FALSE	0.788	0.826	0.038	-0.138	-0.3	0.1	0.157826	0.496151	FALSE	0.72	0.792	0.072	-0.228	-0.5	0	0.0712151	0.403354	FALSE	0.619	0.61	-0.009	-0.019	-0.3	0.3	0.897993	0.959409	FALSE	0.769	0.808	0.039	-0.032	-0.3	0.2	0.797367	0.909187	FALSE	0.696	0.769	0.073
550	AGO3	0.561	0.578	0.017	-0.445	-0.7	-0.1	0.00495745	0.075118	TRUE	0.868	0.881	0.013	-0.159	-0.3	0	0.0506629	0.317105	FALSE	0.777	0.802	0.025	-0.212	-0.4	0	0.0633799	0.384255	FALSE	0.702	0.682	-0.02	-0.391	-0.7	-0.1	0.00571223	0.0852331	TRUE	0.76	0.772	0.012	-0.12	-0.3	0	0.123134	0.357837	FALSE	0.743	0.708	-0.035
551	AGO4	0.468	0.503	0.035	-0.269	-0.6	0.1	0.0968437	0.299132	FALSE	0.745	0.791	0.046	-0.041	-0.2	0.1	0.64104	0.861715	FALSE	0.64	0.679	0.039	-0.112	-0.4	0.1	0.352726	0.707793	FALSE	0.437	0.424	-0.013	-0.175	-0.6	0.2	0.363193	0.639861	FALSE	0.594	0.573	-0.021	-0.309	-0.5	-0.1	0.00604979	0.0790022	TRUE	0.628	0.618	-0.01
552	AGPAT1	0.144	0.162	0.018	0.019	-0.2	0.3	0.876097	0.940618	FALSE	0.169	0.18	0.011	-0.083	-0.3	0.1	0.359729	0.687887	FALSE	0.157	0.148	-0.009	0.097	-0.2	0.4	0.496107	0.794205	FALSE	0.12	0.158	0.038	0.095	-0.2	0.4	0.548575	0.773808	FALSE	0.126	0.117	-0.009	0.085	-0.2	0.3	0.512992	0.729423	FALSE	0.125	0.128	0.003
553	AGPAT2	0.806	0.832	0.026	0.219	-0.1	0.5	0.171998	0.407257	FALSE	0.77	0.775	0.005	-0.06	-0.3	0.2	0.673401	0.877243	FALSE	0.746	0.767	0.021	-0.044	-0.4	0.3	0.781933	0.9321	FALSE	0.697	0.747	0.05	0.019	-0.2	0.3	0.872858	0.949152	FALSE	0.512	0.492	-0.02	-0.08	-0.3	0.1	0.47095	0.697953	FALSE	0.745	0.69	-0.055
554	AGPAT3	0.61	0.646	0.036	-0.183	-0.4	0.1	0.162838	0.396345	FALSE	0.816	0.846	0.03	-0.136	-0.3	0.1	0.183406	0.524421	FALSE	0.753	0.785	0.032	-0.143	-0.4	0.1	0.275298	0.64605	FALSE	0.534	0.559	0.025	-0.037	-0.3	0.2	0.765341	0.902036	FALSE	0.685	0.691	0.006	-0.201	-0.4	0	0.0697644	0.270021	FALSE	0.683	0.715	0.032
555	AGPAT4	0.339	0.373	0.034	-0.062	-0.5	0.4	0.768564	0.8801	FALSE	0.589	0.659	0.07	0.227	-0.1	0.6	0.182106	0.522112	FALSE	0.526	0.581	0.055	0.095	-0.3	0.5	0.64253	0.864981	FALSE	0.472	0.505	0.033	0.167	-0.3	0.6	0.42617	0.689505	FALSE	0.473	0.498	0.025	0.367	0	0.7	0.0452674	0.214987	FALSE	0.447	0.448	0.001
556	AGPAT5	0.117	0.144	0.027	-0.244	-0.6	0.1	0.192281	0.431009	FALSE	0.147	0.157	0.01	0.073	-0.2	0.4	0.62908	0.855604	FALSE	0.122	0.119	-0.003	0.043	-0.4	0.5	0.851951	0.952938	FALSE	0.102	0.121	0.019	-0.176	-0.6	0.2	0.368209	0.643997	FALSE	0.126	0.173	0.047	-0.046	-0.5	0.4	0.833507	0.926424	FALSE	0.122	0.162	0.04
557	AGPS	0.873	0.89	0.017	-0.218	-0.5	0.1	0.122461	0.338059	FALSE	0.973	0.966	-0.007	-0.179	-0.4	0.1	0.142726	0.477302	FALSE	0.919	0.923	0.004	-0.25	-0.5	0	0.0813124	0.428025	FALSE	0.835	0.837	0.002	-0.151	-0.4	0.1	0.23052	0.511361	FALSE	0.77	0.748	-0.022	-0.272	-0.5	0	0.0340921	0.186914	FALSE	0.916	0.879	-0.037
558	AGRP	0.514	0.645	0.131	0.478	0	1	0.0689344	0.252975	FALSE	0.48	0.555	0.075	0.23	-0.2	0.6	0.262771	0.603918	FALSE	0.48	0.592	0.112	0.188	-0.3	0.7	0.475197	0.783677	FALSE	0.546	0.694	0.148	0.633	0	1.3	0.0448603	0.22255	FALSE	NA	NA	NA	NA	NA	NA	NA	NA	NA	0.478	0.575	0.097
559	AGTPBP1	0.374	0.407	0.033	-0.197	-0.5	0.1	0.191003	0.430143	FALSE	0.603	0.653	0.05	0.059	-0.1	0.3	0.561814	0.818127	FALSE	0.549	0.577	0.028	-0.014	-0.3	0.3	0.920324	0.978565	FALSE	0.379	0.397	0.018	-0.236	-0.6	0.1	0.221271	0.500035	FALSE	0.605	0.62	0.015	-0.1	-0.3	0.1	0.294983	0.560381	FALSE	0.507	0.497	-0.01
560	AGTRAP	0.573	0.529	-0.044	0.012	-0.3	0.3	0.935061	0.968945	FALSE	0.537	0.513	-0.024	-0.092	-0.3	0.1	0.395716	0.717408	FALSE	0.576	0.532	-0.044	0.04	-0.3	0.3	0.788401	0.935057	FALSE	0.487	0.504	0.017	-0.221	-0.5	0.1	0.130412	0.382791	FALSE	0.442	0.37	-0.072	-0.06	-0.3	0.2	0.631643	0.813284	FALSE	0.503	0.437	-0.066
561	AHCTF1	0.461	0.505	0.044	-0.252	-0.4	-0.1	0.0122287	0.111256	FALSE	0.669	0.743	0.074	-0.057	-0.2	0.1	0.452431	0.755442	FALSE	0.583	0.663	0.08	-0.039	-0.2	0.2	0.708306	0.89931	FALSE	0.546	0.55	0.004	-0.226	-0.4	0	0.0357028	0.199234	FALSE	0.518	0.566	0.048	-0.102	-0.3	0.1	0.272948	0.538419	FALSE	0.573	0.598	0.025
562	AHCY	0.2	0.251	0.051	0.027	-0.3	0.3	0.853619	0.92948	FALSE	0.198	0.227	0.029	-0.207	-0.4	0	0.0268944	0.2464	FALSE	0.188	0.229	0.041	0.026	-0.2	0.3	0.841159	0.949979	FALSE	0.203	0.253	0.05	-0.094	-0.5	0.3	0.621967	0.817379	FALSE	0.15	0.185	0.035	-0.012	-0.3	0.2	0.918855	0.965304	FALSE	0.174	0.194	0.02
563	AHCYL1	0.69	0.687	-0.003	0.04	-0.2	0.3	0.720665	0.856073	FALSE	0.828	0.85	0.022	0.065	-0.1	0.3	0.498662	0.784193	FALSE	0.77	0.816	0.046	0.077	-0.1	0.3	0.492306	0.792735	FALSE	0.653	0.659	0.006	0.021	-0.2	0.2	0.821129	0.928013	FALSE	0.725	0.737	0.012	0.11	-0.1	0.3	0.214789	0.478641	FALSE	0.709	0.709	0
564	AHCYL2	0.271	0.287	0.016	-0.553	-0.9	-0.2	0.00477114	0.0735308	TRUE	0.484	0.556	0.072	-0.12	-0.3	0.1	0.227824	0.567027	FALSE	0.389	0.411	0.022	-0.184	-0.5	0.1	0.256169	0.628707	FALSE	0.34	0.311	-0.029	-0.479	-0.9	-0.1	0.0259631	0.174388	FALSE	0.397	0.414	0.017	-0.383	-0.6	-0.1	0.00245996	0.0506058	TRUE	0.398	0.451	0.053
565	AHDC1	NA	NA	NA	NA	NA	NA	NA	NA	NA	NA	NA	NA	NA	NA	NA	NA	NA	NA	NA	NA	NA	NA	NA	NA	NA	NA	NA	NA	NA	NA	NA	NA	NA	NA	NA	NA	0.084	0.132	0.048	-0.045	-0.4	0.3	0.778209	0.900473	FALSE	NA	NA	NA
566	AHI1	0.629	0.657	0.028	-0.265	-0.6	0.1	0.148054	0.376324	FALSE	0.849	0.881	0.032	-0.056	-0.4	0.3	0.727629	0.89901	FALSE	0.723	0.774	0.051	-0.253	-0.6	0.1	0.1606	0.53222	FALSE	0.689	0.698	0.009	-0.201	-0.5	0.1	0.189187	0.463555	FALSE	0.582	0.682	0.1	0.191	-0.1	0.5	0.236248	0.501474	FALSE	0.752	0.776	0.024
567	AHNAK	0.96	0.966	0.006	0.016	-0.3	0.3	0.90993	0.957389	FALSE	0.99	0.99	0	-0.107	-0.3	0.1	0.358604	0.687297	FALSE	0.984	0.988	0.004	-0.022	-0.3	0.3	0.888784	0.967334	FALSE	0.884	0.876	-0.008	0.006	-0.3	0.3	0.961787	0.984935	FALSE	0.969	0.986	0.017	-0.11	-0.3	0.1	0.32574	0.587052	FALSE	0.975	0.953	-0.022
568	AHR	0.859	0.888	0.029	-0.097	-0.4	0.2	0.49375	0.706097	FALSE	0.941	0.947	0.006	-0.187	-0.4	0	0.0828109	0.38249	FALSE	0.95	0.962	0.012	-0.139	-0.4	0.1	0.307071	0.673352	FALSE	0.913	0.914	0.001	-0.045	-0.3	0.2	0.734446	0.885287	FALSE	0.923	0.946	0.023	-0.018	-0.2	0.2	0.866147	0.939897	FALSE	0.924	0.898	-0.026
569	AHRR	NA	NA	NA	NA	NA	NA	NA	NA	NA	NA	NA	NA	NA	NA	NA	NA	NA	NA	NA	NA	NA	NA	NA	NA	NA	NA	NA	NA	NA	NA	NA	NA	NA	NA	NA	NA	0.281	0.311	0.03	0.436	-0.1	1	0.122508	0.357064	FALSE	NA	NA	NA
570	AHSA1	0.674	0.721	0.047	0.005	-0.3	0.3	0.974949	0.987864	FALSE	0.667	0.716	0.049	-0.057	-0.3	0.2	0.667635	0.876335	FALSE	0.654	0.713	0.059	-0.059	-0.4	0.3	0.724817	0.906402	FALSE	0.787	0.797	0.01	0.12	-0.2	0.4	0.453561	0.708639	FALSE	0.593	0.645	0.052	0.024	-0.2	0.3	0.839565	0.928509	FALSE	0.645	0.675	0.03
571	AIDA	0.594	0.657	0.063	0.121	-0.1	0.4	0.330531	0.570966	FALSE	0.735	0.809	0.074	0.161	-0.1	0.4	0.145074	0.48045	FALSE	0.693	0.77	0.077	0.135	-0.2	0.4	0.354029	0.708675	FALSE	0.489	0.514	0.025	0.004	-0.2	0.2	0.968207	0.987541	FALSE	0.629	0.683	0.054	0.172	-0.1	0.4	0.128937	0.366295	FALSE	0.657	0.69	0.033
572	AIF1	0.99	0.984	-0.006	0.138	-0.5	0.7	0.640235	0.809045	FALSE	0.977	0.96	-0.017	-0.215	-0.7	0.2	0.354514	0.684068	FALSE	0.987	0.983	-0.004	-0.375	-1	0.3	0.235132	0.60553	FALSE	0.978	0.973	-0.005	0.463	-0.2	1.1	0.179087	0.450068	FALSE	0.879	0.844	-0.035	-0.115	-0.7	0.4	0.669916	0.835831	FALSE	0.977	0.886	-0.091
573	AIFM1	0.203	0.228	0.025	-0.171	-0.4	0.1	0.152072	0.381666	FALSE	0.26	0.285	0.025	0.038	-0.1	0.2	0.675409	0.878086	FALSE	0.233	0.261	0.028	0.018	-0.2	0.3	0.887512	0.966697	FALSE	0.137	0.142	0.005	-0.173	-0.5	0.1	0.272808	0.557731	FALSE	0.22	0.239	0.019	0.034	-0.2	0.2	0.750749	0.884499	FALSE	0.185	0.238	0.053
574	AIFM2	0.645	0.647	0.002	-0.005	-0.5	0.5	0.981039	0.991265	FALSE	0.677	0.742	0.065	0.088	-0.3	0.4	0.607393	0.845543	FALSE	0.696	0.741	0.045	0.171	-0.2	0.6	0.398632	0.738444	FALSE	0.317	0.27	-0.047	-0.247	-0.6	0.1	0.20002	0.475263	FALSE	0.623	0.61	-0.013	0.064	-0.3	0.4	0.694728	0.848878	FALSE	0.638	0.603	-0.035
575	AIG1	0.375	0.497	0.122	0.047	-0.3	0.4	0.801831	0.90112	FALSE	0.385	0.492	0.107	0.029	-0.3	0.3	0.853286	0.950478	FALSE	0.315	0.433	0.118	-0.25	-0.6	0.1	0.123858	0.489273	FALSE	0.361	0.477	0.116	0.287	-0.2	0.8	0.27039	0.556102	FALSE	0.159	0.199	0.04	-0.123	-0.5	0.2	0.471314	0.698151	FALSE	0.347	0.401	0.054
576	AIM2	0.07	0.158	0.088	-0.793	-1.6	0.1	0.0645719	0.246872	FALSE	0.096	0.158	0.062	-0.594	-1.4	0.2	0.146167	0.48268	FALSE	0.077	0.174	0.097	-0.483	-1.5	0.5	0.323608	0.68776	FALSE	0.092	0.213	0.121	-0.242	-0.9	0.4	0.435029	0.695903	FALSE	0.069	0.137	0.068	-0.798	-1.7	0.1	0.089149	0.304737	FALSE	0.079	0.179	0.1
577	AIMP1	0.712	0.783	0.071	0.415	0.2	0.7	0.00144413	0.0447129	TRUE	0.737	0.828	0.091	0.328	0.1	0.5	0.00095319	0.0738609	TRUE	0.755	0.82	0.065	0.359	0.1	0.6	0.0066463	0.17806	FALSE	0.536	0.614	0.078	0.143	-0.1	0.4	0.213435	0.492059	FALSE	0.636	0.666	0.03	0.188	0	0.4	0.0605115	0.250104	FALSE	0.668	0.722	0.054
578	AIMP2	0.283	0.277	-0.006	0.119	-0.2	0.4	0.389815	0.621627	FALSE	0.328	0.357	0.029	0.219	0	0.4	0.0523874	0.320115	FALSE	0.311	0.339	0.028	0.313	0	0.6	0.0335638	0.308217	FALSE	0.172	0.186	0.014	-0.011	-0.3	0.2	0.93428	0.975297	FALSE	0.265	0.294	0.029	0.117	-0.1	0.3	0.233084	0.498448	FALSE	0.279	0.283	0.004
579	AIP	0.454	0.462	0.008	-0.055	-0.4	0.3	0.719196	0.855238	FALSE	0.43	0.429	-0.001	-0.244	-0.5	0	0.0593751	0.338272	FALSE	0.397	0.391	-0.006	-0.083	-0.4	0.2	0.572532	0.83484	FALSE	0.434	0.478	0.044	-0.1	-0.3	0.1	0.412775	0.678979	FALSE	0.311	0.319	0.008	0.035	-0.2	0.3	0.784832	0.902876	FALSE	0.403	0.357	-0.046
580	AK1	0.06	0.097	0.037	-0.058	-0.5	0.4	0.805055	0.903232	FALSE	0.092	0.1	0.008	-0.337	-0.8	0.1	0.107937	0.427446	FALSE	0.046	0.075	0.029	-0.131	-0.6	0.4	0.587399	0.842321	FALSE	0.078	0.109	0.031	0.011	-0.5	0.5	0.96295	0.985151	FALSE	NA	NA	NA	NA	NA	NA	NA	NA	NA	NA	NA	NA
581	AK2	0.279	0.372	0.093	0.214	-0.1	0.5	0.207312	0.450214	FALSE	0.342	0.391	0.049	0.001	-0.3	0.3	0.99517	0.999004	FALSE	0.308	0.356	0.048	0.141	-0.2	0.5	0.425438	0.754724	FALSE	0.264	0.348	0.084	0.174	-0.2	0.5	0.314106	0.596235	FALSE	0.254	0.282	0.028	-0.204	-0.5	0	0.10334	0.327353	FALSE	0.257	0.334	0.077
582	AK3	0.376	0.469	0.093	0.035	-0.2	0.2	0.741559	0.866309	FALSE	0.481	0.611	0.13	0.077	-0.1	0.3	0.419054	0.732135	FALSE	0.443	0.565	0.122	-0.149	-0.5	0.2	0.364039	0.717748	FALSE	0.305	0.367	0.062	0.18	0	0.4	0.116356	0.361619	FALSE	0.299	0.323	0.024	-0.224	-0.5	0.1	0.147503	0.391309	FALSE	0.403	0.539	0.136
583	AK4	NA	NA	NA	NA	NA	NA	NA	NA	NA	NA	NA	NA	NA	NA	NA	NA	NA	NA	0.115	0.11	-0.005	0.308	-0.5	1.1	0.460737	0.776183	FALSE	0.063	0.042	-0.021	-0.091	-0.8	0.6	0.800298	0.918766	FALSE	0.243	0.286	0.043	0.377	-0.1	0.9	0.124798	0.36082	FALSE	NA	NA	NA
584	AK6	0.759	0.828	0.069	0.451	0.1	0.8	0.00766935	0.0888352	TRUE	0.727	0.806	0.079	0.19	-0.1	0.4	0.133189	0.463708	FALSE	0.718	0.81	0.092	0.252	-0.1	0.6	0.120053	0.485186	FALSE	0.598	0.637	0.039	0.43	0	0.8	0.0329794	0.193862	FALSE	0.598	0.653	0.055	0.178	-0.1	0.4	0.141762	0.384236	FALSE	0.721	0.744	0.023
585	AK8	0.101	0.088	-0.013	-0.118	-0.7	0.5	0.700592	0.845653	FALSE	0.173	0.174	0.001	-0.032	-0.5	0.5	0.899916	0.966239	FALSE	0.124	0.126	0.002	-0.328	-1	0.3	0.30222	0.668934	FALSE	0.063	0.05	-0.013	-0.353	-1	0.2	0.241823	0.523923	FALSE	0.083	0.109	0.026	0.377	0	0.8	0.0656245	0.261791	FALSE	0.177	0.207	0.03
586	AK9	0.137	0.154	0.017	-0.285	-0.7	0.1	0.155808	0.386718	FALSE	0.236	0.239	0.003	-0.121	-0.5	0.2	0.492001	0.780876	FALSE	0.195	0.203	0.008	-0.271	-0.7	0.2	0.22192	0.5947	FALSE	0.188	0.19	0.002	-0.249	-0.6	0.1	0.201874	0.476877	FALSE	0.164	0.16	-0.004	-0.217	-0.6	0.1	0.212704	0.476516	FALSE	0.182	0.238	0.056
587	AKAP1	0.212	0.214	0.002	-0.036	-0.4	0.3	0.820299	0.912853	FALSE	0.317	0.334	0.017	0.047	-0.2	0.3	0.714796	0.89379	FALSE	0.22	0.232	0.012	0.136	-0.2	0.5	0.460145	0.775626	FALSE	0.172	0.17	-0.002	-0.256	-0.6	0.1	0.139598	0.396482	FALSE	0.141	0.189	0.048	0.06	-0.2	0.4	0.696091	0.84965	FALSE	0.233	0.218	-0.015
588	AKAP10	0.404	0.432	0.028	-0.138	-0.4	0.1	0.325115	0.566828	FALSE	0.696	0.749	0.053	0.007	-0.2	0.2	0.940595	0.981968	FALSE	0.605	0.608	0.003	-0.077	-0.3	0.2	0.528419	0.811918	FALSE	0.406	0.334	-0.072	-0.449	-0.8	-0.1	0.00559462	0.0843913	TRUE	0.583	0.621	0.038	-0.042	-0.2	0.1	0.658036	0.829615	FALSE	0.552	0.552	0
589	AKAP11	0.211	0.196	-0.015	-0.076	-0.4	0.2	0.641127	0.809752	FALSE	0.332	0.364	0.032	0.042	-0.2	0.3	0.717707	0.894369	FALSE	0.301	0.311	0.01	0.105	-0.3	0.5	0.568331	0.832418	FALSE	0.124	0.134	0.01	-0.01	-0.4	0.4	0.959759	0.984196	FALSE	0.251	0.21	-0.041	-0.211	-0.5	0.1	0.129114	0.366295	FALSE	0.234	0.219	-0.015
590	AKAP13	0.958	0.969	0.011	-0.18	-0.5	0.1	0.211674	0.454425	FALSE	0.997	0.998	0.001	-0.156	-0.4	0.1	0.171627	0.509491	FALSE	0.987	0.992	0.005	-0.276	-0.6	0	0.0928046	0.44982	FALSE	0.978	0.971	-0.007	0.112	-0.2	0.4	0.419713	0.685371	FALSE	0.968	0.969	0.001	-0.031	-0.2	0.2	0.773316	0.898295	FALSE	0.986	0.981	-0.005
591	AKAP17A	0.226	0.325	0.099	-0.03	-0.3	0.3	0.85083	0.928412	FALSE	0.344	0.409	0.065	-0.171	-0.4	0	0.0867497	0.388722	FALSE	0.268	0.368	0.1	-0.101	-0.4	0.2	0.483546	0.789278	FALSE	0.334	0.398	0.064	0.024	-0.3	0.4	0.886786	0.954194	FALSE	0.244	0.324	0.08	-0.085	-0.3	0.1	0.445254	0.679656	FALSE	0.286	0.339	0.053
592	AKAP5	0.033	0.042	0.009	-0.615	-1.3	0.1	0.0712742	0.256508	FALSE	0.052	0.063	0.011	-0.517	-1.1	0.1	0.0920312	0.400288	FALSE	NA	NA	NA	NA	NA	NA	NA	NA	NA	0.064	0.103	0.039	-0.153	-0.7	0.4	0.591621	0.800675	FALSE	NA	NA	NA	NA	NA	NA	NA	NA	NA	NA	NA	NA
593	AKAP7	0.212	0.276	0.064	-0.044	-0.4	0.3	0.821413	0.913379	FALSE	0.297	0.38	0.083	-0.225	-0.6	0.1	0.20918	0.549309	FALSE	0.251	0.355	0.104	-0.202	-0.6	0.2	0.348893	0.704931	FALSE	0.204	0.279	0.075	0.062	-0.2	0.4	0.683514	0.856522	FALSE	0.143	0.187	0.044	-0.555	-1	-0.1	0.0239	0.157348	FALSE	0.23	0.276	0.046
594	AKAP8	0.287	0.333	0.046	-0.373	-0.6	-0.2	0.00108267	0.0387806	TRUE	0.417	0.436	0.019	-0.376	-0.5	-0.2	8.96365e-06	0.00730262	TRUE	0.35	0.374	0.024	-0.393	-0.6	-0.2	0.00197246	0.113211	FALSE	0.365	0.349	-0.016	-0.35	-0.6	-0.1	0.00551292	0.0838137	TRUE	0.337	0.402	0.065	-0.163	-0.3	0	0.081959	0.292186	FALSE	0.346	0.381	0.035
595	AKAP8L	0.437	0.514	0.077	0.03	-0.2	0.2	0.761213	0.875588	FALSE	0.576	0.621	0.045	-0.152	-0.3	0	0.0347073	0.270167	FALSE	0.474	0.563	0.089	-0.174	-0.3	0	0.0469145	0.342949	FALSE	0.432	0.461	0.029	0.036	-0.2	0.3	0.796834	0.91699	FALSE	0.489	0.529	0.04	-0.174	-0.3	0	0.0276424	0.169195	FALSE	0.495	0.556	0.061
596	AKAP9	0.719	0.717	-0.002	-0.356	-0.6	-0.1	0.00376049	0.0680271	TRUE	0.867	0.873	0.006	-0.227	-0.4	0	0.0196063	0.217461	FALSE	0.808	0.824	0.016	-0.222	-0.4	0	0.0431461	0.331823	FALSE	0.706	0.701	-0.005	-0.317	-0.6	-0.1	0.016745	0.14105	FALSE	0.616	0.627	0.011	-0.24	-0.4	-0.1	0.0142104	0.125126	FALSE	0.783	0.772	-0.011
597	AKIP1	0.208	0.221	0.013	0.203	-0.1	0.5	0.16875	0.403362	FALSE	0.197	0.224	0.027	0.114	-0.1	0.3	0.308397	0.647715	FALSE	0.21	0.239	0.029	0.273	0	0.6	0.0608632	0.37736	FALSE	0.146	0.207	0.061	0.114	-0.2	0.5	0.522633	0.758166	FALSE	0.149	0.14	-0.009	-0.016	-0.3	0.2	0.900668	0.956326	FALSE	0.168	0.15	-0.018
598	AKIRIN1	0.657	0.723	0.066	0.27	0	0.5	0.0238549	0.154415	FALSE	0.764	0.824	0.06	0.124	-0.1	0.3	0.177924	0.518047	FALSE	0.708	0.803	0.095	0.1	-0.1	0.3	0.384974	0.731012	FALSE	0.651	0.672	0.021	0.27	0	0.5	0.0531368	0.243813	FALSE	0.675	0.764	0.089	0.113	-0.1	0.3	0.212589	0.476481	FALSE	0.708	0.789	0.081
599	AKIRIN2	0.938	0.94	0.002	-0.166	-0.5	0.2	0.352229	0.591475	FALSE	0.955	0.948	-0.007	-0.224	-0.6	0.1	0.181282	0.521294	FALSE	0.906	0.923	0.017	-0.28	-0.8	0.2	0.244264	0.615452	FALSE	0.933	0.933	0	0.07	-0.2	0.3	0.604746	0.806941	FALSE	0.84	0.86	0.02	-0.048	-0.4	0.3	0.751068	0.884551	FALSE	0.935	0.887	-0.048
600	AKNA	0.086	0.113	0.027	-0.31	-0.6	0	0.0469363	0.212453	FALSE	0.177	0.192	0.015	-0.336	-0.6	0	0.035998	0.275006	FALSE	0.121	0.161	0.04	-0.243	-0.7	0.2	0.256963	0.628711	FALSE	0.116	0.133	0.017	-0.204	-0.6	0.2	0.27857	0.561691	FALSE	0.118	0.16	0.042	-0.138	-0.4	0.2	0.362532	0.616492	FALSE	0.111	0.156	0.045
601	AKNAD1	NA	NA	NA	NA	NA	NA	NA	NA	NA	0.141	0.187	0.046	0.258	0	0.5	0.0797031	0.377689	FALSE	0.11	0.134	0.024	0.285	-0.1	0.7	0.147312	0.518505	FALSE	NA	NA	NA	NA	NA	NA	NA	NA	NA	0.096	0.109	0.013	0.303	0	0.6	0.0706124	0.272104	FALSE	NA	NA	NA
602	AKR1A1	0.88	0.86	-0.02	-0.024	-0.4	0.3	0.888777	0.946413	FALSE	0.847	0.831	-0.016	-0.227	-0.5	0	0.0671346	0.35238	FALSE	0.841	0.84	-0.001	-0.156	-0.5	0.2	0.314049	0.681059	FALSE	0.796	0.807	0.011	-0.069	-0.4	0.3	0.680768	0.854996	FALSE	0.699	0.661	-0.038	-0.208	-0.4	0	0.0817319	0.292053	FALSE	0.807	0.746	-0.061
603	AKR1B1	0.889	0.91	0.021	-0.138	-0.5	0.3	0.491287	0.704429	FALSE	0.906	0.923	0.017	-0.131	-0.4	0.2	0.390532	0.712804	FALSE	0.898	0.927	0.029	-0.089	-0.5	0.3	0.632235	0.861595	FALSE	0.743	0.779	0.036	-0.084	-0.3	0.2	0.530411	0.762901	FALSE	0.745	0.758	0.013	-0.179	-0.5	0.1	0.210134	0.473182	FALSE	0.892	0.842	-0.05
604	AKR1C1	0.395	0.508	0.113	0.84	-0.1	1.8	0.0709677	0.255972	FALSE	0.428	0.604	0.176	0.841	0.1	1.6	0.0371889	0.279537	FALSE	0.399	0.517	0.118	0.753	-0.2	1.7	0.130293	0.500109	FALSE	0.228	0.292	0.064	0.608	-0.3	1.5	0.188846	0.463268	FALSE	0.27	0.318	0.048	0.821	-0.1	1.7	0.0805668	0.289583	FALSE	0.482	0.553	0.071
605	AKR1C2	0.67	0.767	0.097	1.414	0.7	2.1	0.000331451	0.0224722	TRUE	0.696	0.813	0.117	1.321	0.7	2	0.000141548	0.0365643	TRUE	0.682	0.77	0.088	1.276	0.4	2.1	0.0043158	0.155642	FALSE	0.439	0.489	0.05	0.701	-0.1	1.5	0.076665	0.293933	FALSE	0.334	0.37	0.036	0.905	0.1	1.7	0.0237583	0.15689	FALSE	0.749	0.793	0.044
606	AKR1C3	0.852	0.84	-0.012	0.82	0.1	1.6	0.031668	0.174004	FALSE	0.833	0.828	-0.005	0.582	-0.2	1.3	0.128822	0.457082	FALSE	0.848	0.828	-0.02	0.631	-0.2	1.5	0.150687	0.522766	FALSE	0.506	0.544	0.038	0.496	0	1	0.051933	0.240577	FALSE	0.402	0.327	-0.075	0.432	-0.4	1.3	0.300846	0.56492	FALSE	0.83	0.744	-0.086
607	AKR1C8P	NA	NA	NA	NA	NA	NA	NA	NA	NA	0.115	0.112	-0.003	-0.21	-0.8	0.4	0.501987	0.786354	FALSE	NA	NA	NA	NA	NA	NA	NA	NA	NA	NA	NA	NA	NA	NA	NA	NA	NA	NA	NA	NA	NA	NA	NA	NA	NA	NA	NA	NA	NA	NA
608	AKR1E2	0.141	0.189	0.048	-0.588	-1.1	-0.1	0.0265802	0.162429	FALSE	0.254	0.341	0.087	-0.515	-1.2	0.1	0.1185	0.444575	FALSE	0.128	0.199	0.071	-0.634	-1.2	0	0.0396495	0.32034	FALSE	0.241	0.265	0.024	-0.349	-1	0.3	0.26729	0.552907	FALSE	NA	NA	NA	NA	NA	NA	NA	NA	NA	0.212	0.262	0.05
609	AKR7A2	0.43	0.498	0.068	0.069	-0.3	0.4	0.672823	0.827512	FALSE	0.359	0.43	0.071	0.016	-0.3	0.3	0.913136	0.970987	FALSE	0.35	0.411	0.061	-0.035	-0.4	0.3	0.834098	0.947607	FALSE	0.336	0.44	0.104	0.097	-0.3	0.5	0.607306	0.808425	FALSE	0.225	0.265	0.04	0.003	-0.3	0.3	0.98212	0.99132	FALSE	0.33	0.357	0.027
610	AKT1	0.361	0.43	0.069	0.114	-0.2	0.4	0.389406	0.621482	FALSE	0.392	0.479	0.087	-0.004	-0.2	0.2	0.968314	0.991095	FALSE	0.365	0.43	0.065	0.141	-0.1	0.4	0.244665	0.616158	FALSE	0.277	0.356	0.079	0.21	-0.1	0.5	0.173912	0.443578	FALSE	0.304	0.297	-0.007	0.066	-0.1	0.3	0.50037	0.720096	FALSE	0.343	0.403	0.06
611	AKT1S1	0.142	0.176	0.034	0.413	0.1	0.7	0.0141303	0.119946	FALSE	0.145	0.187	0.042	0.125	-0.1	0.4	0.290305	0.630701	FALSE	0.137	0.185	0.048	0.272	0	0.6	0.0847495	0.435432	FALSE	0.188	0.259	0.071	0.375	0	0.7	0.0490414	0.233511	FALSE	0.144	0.195	0.051	0.176	0	0.4	0.108824	0.336103	FALSE	0.122	0.141	0.019
612	AKT2	0.18	0.221	0.041	0.197	0	0.4	0.0760279	0.267059	FALSE	0.26	0.336	0.076	0.113	-0.1	0.3	0.184925	0.525142	FALSE	0.241	0.284	0.043	0.151	-0.1	0.4	0.258556	0.63063	FALSE	0.146	0.188	0.042	-0.049	-0.3	0.2	0.657225	0.841017	FALSE	0.23	0.271	0.041	-0.002	-0.2	0.2	0.98642	0.993216	FALSE	0.193	0.259	0.066
613	AKT3	0.778	0.814	0.036	-0.288	-0.7	0.1	0.124157	0.341291	FALSE	0.926	0.914	-0.012	-0.337	-0.6	0	0.0241664	0.236188	FALSE	0.938	0.947	0.009	-0.404	-0.8	0	0.0309625	0.301155	FALSE	0.913	0.9	-0.013	-0.416	-0.8	0	0.0277075	0.179655	FALSE	0.776	0.788	0.012	-0.188	-0.4	0.1	0.121428	0.355563	FALSE	0.903	0.827	-0.076
614	AKTIP	0.082	0.109	0.027	0.315	0	0.6	0.0286717	0.166441	FALSE	0.1	0.122	0.022	0.021	-0.2	0.3	0.871153	0.955606	FALSE	0.088	0.11	0.022	0.196	-0.2	0.6	0.2724	0.643327	FALSE	0.057	0.074	0.017	0.26	-0.2	0.7	0.238873	0.520796	FALSE	NA	NA	NA	NA	NA	NA	NA	NA	NA	NA	NA	NA
615	AL021155.5	NA	NA	NA	NA	NA	NA	NA	NA	NA	NA	NA	NA	NA	NA	NA	NA	NA	NA	NA	NA	NA	NA	NA	NA	NA	NA	NA	0.12	0.237	0.117	0.884	0.2	1.5	0.00856119	0.103384	FALSE	NA	NA	NA	NA	NA	NA	NA	NA	NA	NA	NA	NA
616	AL021707.1	NA	NA	NA	NA	NA	NA	NA	NA	NA	0.133	0.124	-0.009	-0.511	-0.8	-0.2	0.00393206	0.11479	FALSE	0.106	0.1	-0.006	-0.482	-1	0	0.0499789	0.348408	FALSE	0.124	0.116	-0.008	-0.455	-0.8	-0.1	0.0120723	0.12301	FALSE	0.098	0.109	0.011	-0.184	-0.6	0.2	0.329003	0.59083	FALSE	NA	NA	NA
617	AL021918.5	NA	NA	NA	NA	NA	NA	NA	NA	NA	0.062	0.102	0.04	-0.239	-0.6	0.1	0.157406	0.495645	FALSE	NA	NA	NA	NA	NA	NA	NA	NA	NA	NA	NA	NA	NA	NA	NA	NA	NA	NA	NA	NA	NA	NA	NA	NA	NA	NA	NA	NA	NA	NA
618	AL022162.1	0.058	0.117	0.059	1.171	0.6	1.7	0.000151506	0.0148873	TRUE	NA	NA	NA	NA	NA	NA	NA	NA	NA	NA	NA	NA	NA	NA	NA	NA	NA	NA	NA	NA	NA	NA	NA	NA	NA	NA	NA	NA	NA	NA	NA	NA	NA	NA	NA	NA	NA	NA	NA
619	AL022311.1	NA	NA	NA	NA	NA	NA	NA	NA	NA	0.159	0.165	0.006	-0.141	-0.3	0.1	0.171247	0.50903	FALSE	0.113	0.128	0.015	-0.081	-0.4	0.2	0.554728	0.826656	FALSE	0.094	0.087	-0.007	-0.185	-0.5	0.1	0.267707	0.553532	FALSE	0.127	0.168	0.041	-0.122	-0.5	0.2	0.479722	0.704118	FALSE	0.113	0.101	-0.012
620	AL022724.3	0.088	0.086	-0.002	0.685	0.1	1.2	0.016651	0.130794	FALSE	0.226	0.175	-0.051	0.386	0	0.8	0.078192	0.375638	FALSE	0.172	0.139	-0.033	0.355	-0.3	1	0.280814	0.650548	FALSE	0.099	0.096	-0.003	0.25	-0.1	0.6	0.202136	0.47712	FALSE	NA	NA	NA	NA	NA	NA	NA	NA	NA	0.13	0.091	-0.039
621	AL024474.2	NA	NA	NA	NA	NA	NA	NA	NA	NA	0.085	0.091	0.006	0.121	-0.2	0.5	0.486224	0.777589	FALSE	NA	NA	NA	NA	NA	NA	NA	NA	NA	NA	NA	NA	NA	NA	NA	NA	NA	NA	NA	NA	NA	NA	NA	NA	NA	NA	NA	NA	NA	NA
622	AL031428.1	0.105	0.127	0.022	-0.45	-0.9	0	0.0540305	0.225004	FALSE	0.263	0.305	0.042	-0.415	-0.7	-0.2	0.00147114	0.0837678	TRUE	0.244	0.285	0.041	-0.32	-0.7	0.1	0.124422	0.489477	FALSE	0.233	0.209	-0.024	-0.466	-0.9	-0.1	0.0202875	0.153493	FALSE	0.141	0.162	0.021	-0.083	-0.4	0.3	0.620598	0.804337	FALSE	0.225	0.219	-0.006
623	AL031595.3	NA	NA	NA	NA	NA	NA	NA	NA	NA	0.07	0.091	0.021	0.086	-0.2	0.4	0.587369	0.833786	FALSE	NA	NA	NA	NA	NA	NA	NA	NA	NA	NA	NA	NA	NA	NA	NA	NA	NA	NA	NA	NA	NA	NA	NA	NA	NA	NA	NA	NA	NA	NA
624	AL031599.1	NA	NA	NA	NA	NA	NA	NA	NA	NA	NA	NA	NA	NA	NA	NA	NA	NA	NA	NA	NA	NA	NA	NA	NA	NA	NA	NA	NA	NA	NA	NA	NA	NA	NA	NA	NA	NA	NA	NA	NA	NA	NA	NA	NA	NA	NA	NA	NA
625	AL031602.2	NA	NA	NA	NA	NA	NA	NA	NA	NA	NA	NA	NA	NA	NA	NA	NA	NA	NA	0.091	0.091	0	-0.463	-1.2	0.3	0.226438	0.59853	FALSE	NA	NA	NA	NA	NA	NA	NA	NA	NA	NA	NA	NA	NA	NA	NA	NA	NA	NA	NA	NA	NA
626	AL031772.1	NA	NA	NA	NA	NA	NA	NA	NA	NA	0.132	0.129	-0.003	-0.259	-0.5	0	0.0732305	0.367575	FALSE	NA	NA	NA	NA	NA	NA	NA	NA	NA	0.132	0.128	-0.004	-0.165	-0.6	0.2	0.409766	0.677261	FALSE	NA	NA	NA	NA	NA	NA	NA	NA	NA	NA	NA	NA
627	AL035071.2	NA	NA	NA	NA	NA	NA	NA	NA	NA	0.117	0.118	0.001	-0.327	-0.7	0	0.0755253	0.371263	FALSE	NA	NA	NA	NA	NA	NA	NA	NA	NA	NA	NA	NA	NA	NA	NA	NA	NA	NA	NA	NA	NA	NA	NA	NA	NA	NA	NA	NA	NA	NA
628	AL035446.1	0.241	0.374	0.133	0.397	-0.1	0.9	0.113292	0.326807	FALSE	0.242	0.366	0.124	0.432	0	0.9	0.075816	0.372089	FALSE	0.216	0.339	0.123	0.256	-0.3	0.8	0.371682	0.724658	FALSE	0.23	0.353	0.123	0.58	0.1	1.1	0.0178242	0.144345	FALSE	0.108	0.128	0.02	0.619	0.1	1.1	0.0175702	0.138517	FALSE	0.226	0.306	0.08
629	AL035446.2	0.42	0.438	0.018	-0.593	-1.2	0	0.0439365	0.206512	FALSE	0.717	0.749	0.032	-0.061	-0.3	0.2	0.673115	0.877243	FALSE	0.596	0.593	-0.003	-0.236	-0.7	0.2	0.331392	0.694268	FALSE	0.443	0.417	-0.026	-0.382	-0.7	-0.1	0.0215716	0.160071	FALSE	0.297	0.263	-0.034	-0.013	-0.5	0.5	0.958198	0.980389	FALSE	0.63	0.567	-0.063
630	AL035530.2	0.129	0.158	0.029	-0.232	-0.5	0.1	0.108533	0.318448	FALSE	0.272	0.311	0.039	-0.101	-0.4	0.2	0.423818	0.735363	FALSE	0.183	0.206	0.023	-0.08	-0.4	0.2	0.585579	0.841853	FALSE	0.194	0.22	0.026	0.034	-0.3	0.4	0.834968	0.93215	FALSE	0.122	0.137	0.015	-0.14	-0.4	0.2	0.359115	0.614037	FALSE	0.181	0.213	0.032
631	AL035587.1	NA	NA	NA	NA	NA	NA	NA	NA	NA	0.157	0.167	0.01	-0.184	-0.4	0.1	0.151392	0.488506	FALSE	0.107	0.112	0.005	-0.189	-0.5	0.1	0.175685	0.548733	FALSE	0.071	0.067	-0.004	-0.299	-0.7	0.1	0.124114	0.372838	FALSE	0.076	0.065	-0.011	-0.174	-0.5	0.2	0.29506	0.560416	FALSE	0.125	0.114	-0.011
632	AL049828.1	0.083	0.071	-0.012	-0.463	-0.9	0	0.0612167	0.240094	FALSE	0.181	0.188	0.007	0.069	-0.3	0.5	0.733559	0.901918	FALSE	0.144	0.135	-0.009	0.002	-0.5	0.5	0.994792	0.997781	FALSE	0.086	0.082	-0.004	-0.444	-0.9	0	0.0712663	0.28346	FALSE	0.09	0.097	0.007	-0.128	-0.4	0.2	0.42092	0.660981	FALSE	0.123	0.089	-0.034
633	AL049840.4	NA	NA	NA	NA	NA	NA	NA	NA	NA	0.11	0.135	0.025	-0.038	-0.4	0.3	0.810384	0.932593	FALSE	NA	NA	NA	NA	NA	NA	NA	NA	NA	NA	NA	NA	NA	NA	NA	NA	NA	NA	NA	NA	NA	NA	NA	NA	NA	NA	NA	NA	NA	NA
634	AL049840.5	0.132	0.155	0.023	0.085	-0.3	0.5	0.645116	0.811219	FALSE	0.191	0.227	0.036	0.154	-0.2	0.5	0.364978	0.692366	FALSE	0.158	0.212	0.054	-0.025	-0.4	0.4	0.893984	0.968762	FALSE	NA	NA	NA	NA	NA	NA	NA	NA	NA	0.192	0.202	0.01	0.115	-0.2	0.5	0.505862	0.724697	FALSE	NA	NA	NA
635	AL049869.3	0.088	0.132	0.044	0.04	-0.4	0.4	0.843984	0.925473	FALSE	0.198	0.254	0.056	0.039	-0.2	0.3	0.779662	0.919598	FALSE	0.137	0.191	0.054	-0.023	-0.5	0.4	0.91294	0.975752	FALSE	0.192	0.223	0.031	-0.241	-0.7	0.2	0.270795	0.556344	FALSE	0.118	0.172	0.054	0.068	-0.3	0.4	0.678057	0.839249	FALSE	0.158	0.201	0.043
636	AL050309.1	0.121	0.124	0.003	-0.452	-0.8	-0.1	0.0234618	0.153469	FALSE	0.233	0.236	0.003	-0.173	-0.4	0.1	0.203314	0.545037	FALSE	0.194	0.177	-0.017	-0.302	-0.7	0.1	0.115416	0.480521	FALSE	0.099	0.109	0.01	-0.351	-0.8	0.1	0.125067	0.374608	FALSE	0.15	0.135	-0.015	-0.359	-0.7	-0.1	0.0202394	0.145773	FALSE	0.178	0.153	-0.025
637	AL078459.1	0.129	0.171	0.042	-0.481	-1.1	0.1	0.110846	0.323097	FALSE	0.19	0.238	0.048	-0.447	-1	0.2	0.139392	0.471813	FALSE	0.161	0.253	0.092	-0.911	-1.5	-0.3	0.00374825	0.152353	FALSE	0.307	0.345	0.038	-0.007	-0.5	0.4	0.977007	0.989731	FALSE	0.179	0.223	0.044	-0.145	-0.6	0.3	0.547728	0.755516	FALSE	0.16	0.243	0.083
638	AL078590.2	NA	NA	NA	NA	NA	NA	NA	NA	NA	NA	NA	NA	NA	NA	NA	NA	NA	NA	NA	NA	NA	NA	NA	NA	NA	NA	NA	0.123	0.173	0.05	1.083	0.3	1.8	0.00514726	0.0806682	TRUE	NA	NA	NA	NA	NA	NA	NA	NA	NA	NA	NA	NA
639	AL078600.1	NA	NA	NA	NA	NA	NA	NA	NA	NA	0.111	0.137	0.026	-0.029	-0.4	0.4	0.884602	0.959876	FALSE	0.093	0.112	0.019	-0.198	-0.7	0.3	0.450393	0.770192	FALSE	NA	NA	NA	NA	NA	NA	NA	NA	NA	0.061	0.065	0.004	-0.55	-0.9	-0.2	0.0060039	0.0787277	TRUE	NA	NA	NA
640	AL078604.4	0.37	0.446	0.076	-0.28	-1.1	0.6	0.517152	0.723019	FALSE	0.531	0.571	0.04	-0.317	-1.2	0.5	0.459612	0.758959	FALSE	0.554	0.639	0.085	-0.51	-1.5	0.5	0.298878	0.666356	FALSE	0.603	0.64	0.037	0.254	-0.4	0.9	0.4201	0.685488	FALSE	0.479	0.608	0.129	0.439	-0.3	1.1	0.21357	0.477754	FALSE	0.538	0.519	-0.019
641	AL096803.2	NA	NA	NA	NA	NA	NA	NA	NA	NA	0.156	0.172	0.016	-0.151	-0.4	0.1	0.281215	0.620639	FALSE	0.111	0.133	0.022	0.284	-0.2	0.8	0.251038	0.62369	FALSE	0.098	0.092	-0.006	-0.675	-1.1	-0.2	0.00374669	0.0713626	TRUE	0.127	0.135	0.008	-0.315	-0.7	0	0.0665401	0.263911	FALSE	0.107	0.123	0.016
642	AL096870.8	0.136	0.193	0.057	0.361	0	0.7	0.0275952	0.164912	FALSE	0.147	0.206	0.059	-0.023	-0.3	0.2	0.859029	0.952219	FALSE	0.144	0.183	0.039	0.068	-0.2	0.4	0.66318	0.87595	FALSE	0.127	0.194	0.067	0.094	-0.3	0.5	0.663718	0.844499	FALSE	0.087	0.126	0.039	-0.108	-0.4	0.2	0.465821	0.694581	FALSE	0.128	0.156	0.028
643	AL109824.1	NA	NA	NA	NA	NA	NA	NA	NA	NA	0.169	0.176	0.007	0.054	-0.2	0.3	0.677066	0.878772	FALSE	0.125	0.131	0.006	-0.311	-0.7	0	0.0832569	0.433552	FALSE	0.115	0.121	0.006	-0.296	-0.7	0.2	0.19524	0.47076	FALSE	0.116	0.141	0.025	-0.092	-0.4	0.2	0.575621	0.778006	FALSE	0.14	0.141	0.001
644	AL110114.1	0.047	0.053	0.006	-0.181	-0.6	0.2	0.354583	0.593111	FALSE	0.111	0.121	0.01	0.025	-0.3	0.4	0.881103	0.95848	FALSE	0.075	0.089	0.014	-0.13	-0.6	0.3	0.539337	0.820105	FALSE	NA	NA	NA	NA	NA	NA	NA	NA	NA	0.064	0.05	-0.014	-0.154	-0.5	0.2	0.390562	0.638028	FALSE	NA	NA	NA
645	AL117335.1	NA	NA	NA	NA	NA	NA	NA	NA	NA	0.108	0.143	0.035	0.132	-0.2	0.5	0.488714	0.778575	FALSE	0.11	0.159	0.049	-0.083	-0.6	0.4	0.746005	0.913615	FALSE	0.085	0.098	0.013	0.189	-0.3	0.6	0.390313	0.661531	FALSE	0.096	0.104	0.008	-0.04	-0.4	0.3	0.834129	0.926529	FALSE	NA	NA	NA
646	AL117336.2	0.101	0.135	0.034	-0.414	-0.9	0	0.0748275	0.264513	FALSE	0.254	0.281	0.027	-0.315	-0.6	0	0.0245923	0.23766	FALSE	0.174	0.236	0.062	-0.465	-0.9	0	0.0407483	0.325519	FALSE	0.202	0.197	-0.005	-0.185	-0.6	0.2	0.342109	0.621316	FALSE	0.158	0.201	0.043	-0.3	-0.6	0	0.0706702	0.272104	FALSE	0.188	0.206	0.018
647	AL117381.1	0.094	0.113	0.019	0.096	-0.4	0.6	0.721908	0.85634	FALSE	0.277	0.299	0.022	0.047	-0.3	0.4	0.77652	0.918657	FALSE	0.181	0.228	0.047	-0.006	-0.5	0.5	0.98194	0.994291	FALSE	0.155	0.142	-0.013	0.125	-0.3	0.6	0.571782	0.7887	FALSE	0.148	0.148	0	-0.026	-0.4	0.3	0.889465	0.950396	FALSE	0.172	0.196	0.024
648	AL118506.1	NA	NA	NA	NA	NA	NA	NA	NA	NA	0.11	0.125	0.015	0.17	-0.2	0.5	0.337973	0.672202	FALSE	0.097	0.113	0.016	0.044	-0.4	0.5	0.845957	0.952091	FALSE	NA	NA	NA	NA	NA	NA	NA	NA	NA	0.112	0.13	0.018	0.009	-0.4	0.4	0.959634	0.980941	FALSE	NA	NA	NA
649	AL118516.1	0.097	0.15	0.053	0.597	-0.1	1.3	0.0827929	0.277675	FALSE	0.092	0.13	0.038	0.017	-0.5	0.6	0.953062	0.986597	FALSE	0.097	0.182	0.085	-0.052	-0.9	0.8	0.899237	0.970927	FALSE	0.304	0.395	0.091	0.763	0.3	1.2	0.0011268	0.0433561	TRUE	NA	NA	NA	NA	NA	NA	NA	NA	NA	NA	NA	NA
650	AL121603.2	NA	NA	NA	NA	NA	NA	NA	NA	NA	NA	NA	NA	NA	NA	NA	NA	NA	NA	0.081	0.111	0.03	-0.358	-0.8	0.1	0.0956772	0.45247	FALSE	NA	NA	NA	NA	NA	NA	NA	NA	NA	NA	NA	NA	NA	NA	NA	NA	NA	NA	NA	NA	NA
651	AL121933.2	0.143	0.186	0.043	-0.142	-0.6	0.3	0.537702	0.738934	FALSE	0.185	0.217	0.032	-0.164	-0.5	0.2	0.387084	0.710134	FALSE	0.155	0.181	0.026	-0.718	-1.2	-0.2	0.0039443	0.153746	FALSE	0.191	0.249	0.058	0.012	-0.5	0.5	0.959477	0.984147	FALSE	0.088	0.089	0.001	0.074	-0.3	0.4	0.67406	0.837527	FALSE	0.141	0.148	0.007
652	AL121944.1	0.063	0.114	0.051	0.552	0.1	1.1	0.0314477	0.173576	FALSE	0.06	0.099	0.039	0.398	0	0.8	0.0450831	0.301056	FALSE	0.054	0.102	0.048	0.245	-0.3	0.8	0.359531	0.713018	FALSE	0.096	0.131	0.035	0.394	0	0.8	0.0534353	0.244347	FALSE	NA	NA	NA	NA	NA	NA	NA	NA	NA	NA	NA	NA
653	AL121985.1	NA	NA	NA	NA	NA	NA	NA	NA	NA	0.111	0.119	0.008	-0.968	-1.5	-0.5	0.000492924	0.0549532	TRUE	0.109	0.115	0.006	-1.104	-1.8	-0.4	0.00238659	0.122891	FALSE	NA	NA	NA	NA	NA	NA	NA	NA	NA	NA	NA	NA	NA	NA	NA	NA	NA	NA	NA	NA	NA
654	AL122035.1	NA	NA	NA	NA	NA	NA	NA	NA	NA	0.067	0.076	0.009	-0.075	-0.3	0.2	0.575437	0.826223	FALSE	NA	NA	NA	NA	NA	NA	NA	NA	NA	NA	NA	NA	NA	NA	NA	NA	NA	NA	NA	NA	NA	NA	NA	NA	NA	NA	NA	NA	NA	NA
655	AL132800.1	NA	NA	NA	NA	NA	NA	NA	NA	NA	0.037	0.047	0.01	0.219	-0.2	0.6	0.303779	0.642774	FALSE	NA	NA	NA	NA	NA	NA	NA	NA	NA	NA	NA	NA	NA	NA	NA	NA	NA	NA	NA	NA	NA	NA	NA	NA	NA	NA	NA	NA	NA	NA
656	AL133243.3	NA	NA	NA	NA	NA	NA	NA	NA	NA	0.084	0.101	0.017	-0.007	-0.3	0.3	0.960211	0.988872	FALSE	NA	NA	NA	NA	NA	NA	NA	NA	NA	NA	NA	NA	NA	NA	NA	NA	NA	NA	NA	NA	NA	NA	NA	NA	NA	NA	NA	NA	NA	NA
657	AL133330.1	NA	NA	NA	NA	NA	NA	NA	NA	NA	0.153	0.163	0.01	-0.297	-0.6	0	0.085539	0.387487	FALSE	0.187	0.201	0.014	-0.371	-0.8	0.1	0.111699	0.474935	FALSE	0.147	0.16	0.013	-0.232	-0.7	0.2	0.276756	0.561067	FALSE	0.184	0.18	-0.004	-0.098	-0.4	0.2	0.528057	0.740884	FALSE	NA	NA	NA
658	AL133415.1	NA	NA	NA	NA	NA	NA	NA	NA	NA	0.118	0.143	0.025	0.112	-0.3	0.6	0.626576	0.854624	FALSE	0.133	0.129	-0.004	0.118	-0.5	0.7	0.69885	0.895065	FALSE	NA	NA	NA	NA	NA	NA	NA	NA	NA	0.117	0.147	0.03	0.459	0	0.9	0.0308602	0.177729	FALSE	NA	NA	NA
659	AL133453.1	0.162	0.184	0.022	0.152	-0.1	0.4	0.215356	0.457418	FALSE	0.185	0.207	0.022	0.113	-0.1	0.4	0.380458	0.70455	FALSE	0.19	0.209	0.019	0.097	-0.2	0.4	0.531182	0.813983	FALSE	0.107	0.133	0.026	0.244	-0.1	0.6	0.159175	0.423488	FALSE	0.152	0.166	0.014	0.146	-0.1	0.4	0.317588	0.580735	FALSE	0.151	0.17	0.019
660	AL135978.2	NA	NA	NA	NA	NA	NA	NA	NA	NA	0.165	0.19	0.025	-0.131	-0.5	0.2	0.420295	0.732559	FALSE	0.102	0.151	0.049	-0.428	-0.9	0	0.0585485	0.372061	FALSE	0.116	0.135	0.019	-0.026	-0.4	0.4	0.89143	0.956207	FALSE	NA	NA	NA	NA	NA	NA	NA	NA	NA	NA	NA	NA
661	AL136038.5	0.117	0.196	0.079	0.528	0.1	0.9	0.0123545	0.111671	FALSE	0.142	0.229	0.087	0.155	-0.2	0.5	0.348424	0.680158	FALSE	0.127	0.214	0.087	0.222	-0.2	0.7	0.303421	0.669428	FALSE	0.137	0.2	0.063	0.223	-0.1	0.6	0.197172	0.472665	FALSE	0.096	0.141	0.045	0.272	-0.1	0.6	0.110856	0.337444	FALSE	0.135	0.209	0.074
662	AL136419.3	NA	NA	NA	NA	NA	NA	NA	NA	NA	0.034	0.031	-0.003	-1.091	-1.7	-0.5	0.000446991	0.0532111	TRUE	NA	NA	NA	NA	NA	NA	NA	NA	NA	NA	NA	NA	NA	NA	NA	NA	NA	NA	NA	NA	NA	NA	NA	NA	NA	NA	NA	NA	NA	NA
663	AL136962.1	NA	NA	NA	NA	NA	NA	NA	NA	NA	NA	NA	NA	NA	NA	NA	NA	NA	NA	NA	NA	NA	NA	NA	NA	NA	NA	NA	0.089	0.072	-0.017	-0.834	-1.7	0	0.0576846	0.254519	FALSE	NA	NA	NA	NA	NA	NA	NA	NA	NA	NA	NA	NA
664	AL138720.1	NA	NA	NA	NA	NA	NA	NA	NA	NA	NA	NA	NA	NA	NA	NA	NA	NA	NA	NA	NA	NA	NA	NA	NA	NA	NA	NA	0.116	0.198	0.082	0.767	0.1	1.5	0.0298442	0.185744	FALSE	0.13	0.238	0.108	0.464	-0.2	1.1	0.137608	0.377334	FALSE	NA	NA	NA
665	AL138756.1	0.148	0.153	0.005	-0.137	-0.5	0.3	0.497019	0.708444	FALSE	0.241	0.283	0.042	0.26	-0.2	0.7	0.242588	0.58339	FALSE	0.199	0.248	0.049	0.115	-0.4	0.6	0.63818	0.863484	FALSE	0.121	0.146	0.025	0.019	-0.4	0.4	0.921013	0.969193	FALSE	0.091	0.104	0.013	0.03	-0.4	0.5	0.889025	0.950361	FALSE	0.173	0.148	-0.025
666	AL138787.2	NA	NA	NA	NA	NA	NA	NA	NA	NA	0.093	0.114	0.021	0.311	0	0.7	0.0785388	0.376042	FALSE	NA	NA	NA	NA	NA	NA	NA	NA	NA	NA	NA	NA	NA	NA	NA	NA	NA	NA	NA	NA	NA	NA	NA	NA	NA	NA	NA	NA	NA	NA
667	AL138828.1	0.197	0.284	0.087	-0.192	-1	0.6	0.634034	0.804607	FALSE	0.242	0.274	0.032	-0.838	-1.6	-0.1	0.0264694	0.243793	FALSE	0.204	0.286	0.082	-0.673	-1.5	0.2	0.123215	0.488968	FALSE	0.383	0.446	0.063	0.13	-0.7	0.9	0.742042	0.889537	FALSE	NA	NA	NA	NA	NA	NA	NA	NA	NA	NA	NA	NA
668	AL139260.1	0.312	0.352	0.04	-0.461	-0.7	-0.2	0.00160201	0.0469587	TRUE	0.523	0.54	0.017	-0.245	-0.5	0	0.0281653	0.251304	FALSE	0.425	0.483	0.058	-0.441	-0.8	-0.1	0.010415	0.211343	FALSE	0.407	0.392	-0.015	-0.396	-0.7	-0.1	0.00446775	0.077075	TRUE	0.375	0.448	0.073	-0.106	-0.3	0.1	0.384224	0.632858	FALSE	0.423	0.45	0.027
669	AL139294.1	0.121	0.137	0.016	-0.572	-1.1	0	0.0350636	0.182936	FALSE	0.304	0.326	0.022	-0.248	-0.6	0.1	0.188903	0.53026	FALSE	0.19	0.224	0.034	-0.773	-1.3	-0.3	0.00296619	0.137393	FALSE	0.172	0.153	-0.019	-0.525	-1	0	0.0348737	0.198392	FALSE	0.127	0.122	-0.005	-0.125	-0.6	0.4	0.618339	0.803479	FALSE	0.252	0.246	-0.006
670	AL139384.1	0.043	0.029	-0.014	-0.649	-1.2	-0.1	0.0235178	0.153648	FALSE	0.05	0.046	-0.004	-0.599	-1.1	-0.1	0.012903	0.181723	FALSE	0.051	0.043	-0.008	-0.157	-0.7	0.4	0.590984	0.843564	FALSE	NA	NA	NA	NA	NA	NA	NA	NA	NA	NA	NA	NA	NA	NA	NA	NA	NA	NA	NA	NA	NA
671	AL157388.1	0.062	0.101	0.039	-0.46	-1.2	0.3	0.226922	0.470379	FALSE	0.075	0.097	0.022	-0.246	-0.9	0.4	0.460769	0.75927	FALSE	0.061	0.094	0.033	-0.45	-1.1	0.2	0.184876	0.554094	FALSE	0.108	0.167	0.059	0.439	-0.2	1	0.144546	0.40295	FALSE	NA	NA	NA	NA	NA	NA	NA	NA	NA	NA	NA	NA
672	AL157392.2	NA	NA	NA	NA	NA	NA	NA	NA	NA	0.092	0.083	-0.009	0.105	-0.4	0.6	0.68899	0.88336	FALSE	0.074	0.078	0.004	0.27	-0.4	1	0.451847	0.770859	FALSE	NA	NA	NA	NA	NA	NA	NA	NA	NA	NA	NA	NA	NA	NA	NA	NA	NA	NA	NA	NA	NA
673	AL157392.3	0.073	0.074	0.001	-0.164	-0.5	0.2	0.354174	0.592904	FALSE	0.175	0.197	0.022	-0.086	-0.3	0.1	0.413457	0.729131	FALSE	0.136	0.156	0.02	-0.033	-0.4	0.3	0.848249	0.952398	FALSE	0.091	0.079	-0.012	-0.431	-0.8	0	0.0286296	0.182316	FALSE	0.094	0.098	0.004	-0.37	-0.7	-0.1	0.0162121	0.135058	FALSE	0.118	0.116	-0.002
674	AL157402.2	NA	NA	NA	NA	NA	NA	NA	NA	NA	0.12	0.112	-0.008	-0.249	-0.6	0.1	0.126357	0.454646	FALSE	NA	NA	NA	NA	NA	NA	NA	NA	NA	NA	NA	NA	NA	NA	NA	NA	NA	NA	NA	NA	NA	NA	NA	NA	NA	NA	NA	NA	NA	NA
675	AL157786.1	0.1	0.131	0.031	-0.098	-0.6	0.4	0.678828	0.831839	FALSE	0.27	0.31	0.04	0.225	-0.1	0.6	0.189488	0.531034	FALSE	0.279	0.341	0.062	-0.133	-0.6	0.3	0.540766	0.821802	FALSE	0.23	0.245	0.015	-0.025	-0.5	0.4	0.913605	0.966464	FALSE	0.245	0.297	0.052	0.407	0	0.8	0.0481879	0.221531	FALSE	0.211	0.222	0.011
676	AL157871.4	0.046	0.066	0.02	-0.552	-1.4	0.3	0.18118	0.417643	FALSE	0.128	0.154	0.026	-0.273	-1	0.5	0.470977	0.76604	FALSE	0.107	0.131	0.024	-0.312	-1.2	0.6	0.505571	0.79983	FALSE	0.063	0.065	0.002	-0.858	-1.6	-0.1	0.0246056	0.171512	FALSE	0.068	0.111	0.043	-0.548	-1.3	0.2	0.146	0.389468	FALSE	0.079	0.089	0.01
677	AL157938.2	NA	NA	NA	NA	NA	NA	NA	NA	NA	0.172	0.16	-0.012	0.056	-0.2	0.3	0.680951	0.879994	FALSE	0.139	0.129	-0.01	-0.103	-0.5	0.3	0.605178	0.849029	FALSE	NA	NA	NA	NA	NA	NA	NA	NA	NA	0.137	0.172	0.035	0.232	-0.1	0.6	0.182508	0.436224	FALSE	0.134	0.143	0.009
678	AL158152.1	0.167	0.219	0.052	-0.192	-0.5	0.1	0.168013	0.402613	FALSE	0.391	0.437	0.046	-0.062	-0.3	0.2	0.592295	0.836791	FALSE	0.253	0.282	0.029	-0.252	-0.6	0.1	0.108603	0.471189	FALSE	0.357	0.37	0.013	0.042	-0.3	0.4	0.794447	0.915899	FALSE	0.225	0.326	0.101	-0.017	-0.2	0.2	0.873628	0.942679	FALSE	0.265	0.302	0.037
679	AL160272.1	NA	NA	NA	NA	NA	NA	NA	NA	NA	0.068	0.085	0.017	0.326	-0.2	0.9	0.242894	0.58386	FALSE	NA	NA	NA	NA	NA	NA	NA	NA	NA	0.063	0.097	0.034	0.445	-0.3	1.2	0.243807	0.526792	FALSE	NA	NA	NA	NA	NA	NA	NA	NA	NA	NA	NA	NA
680	AL161740.1	NA	NA	NA	NA	NA	NA	NA	NA	NA	0.095	0.142	0.047	0.658	-0.5	1.8	0.266805	0.606771	FALSE	NA	NA	NA	NA	NA	NA	NA	NA	NA	NA	NA	NA	NA	NA	NA	NA	NA	NA	NA	NA	NA	NA	NA	NA	NA	NA	NA	NA	NA	NA
681	AL162253.2	0.089	0.108	0.019	-0.52	-0.9	-0.2	0.00392187	0.0694192	TRUE	0.197	0.205	0.008	-0.482	-0.7	-0.2	0.000454522	0.0532111	TRUE	0.148	0.163	0.015	-0.449	-0.8	-0.1	0.0086271	0.194586	FALSE	0.123	0.143	0.02	-0.024	-0.4	0.4	0.904136	0.962034	FALSE	0.103	0.128	0.025	-0.544	-0.9	-0.2	0.00590691	0.078013	TRUE	0.136	0.134	-0.002
682	AL162431.1	NA	NA	NA	NA	NA	NA	NA	NA	NA	0.043	0.059	0.016	-0.24	-0.8	0.3	0.354866	0.684431	FALSE	NA	NA	NA	NA	NA	NA	NA	NA	NA	NA	NA	NA	NA	NA	NA	NA	NA	NA	NA	NA	NA	NA	NA	NA	NA	NA	NA	NA	NA	NA
683	AL163541.1	0.124	0.09	-0.034	-1.391	-2.6	-0.2	0.0221147	0.149989	FALSE	0.224	0.182	-0.042	-1.754	-3	-0.6	0.00513425	0.125211	FALSE	0.173	0.125	-0.048	-2.07	-3.5	-0.7	0.00423304	0.155642	FALSE	0.194	0.173	-0.021	-0.738	-1.7	0.2	0.122404	0.371018	FALSE	0.139	0.102	-0.037	-1.887	-3	-0.8	0.00160933	0.0409655	TRUE	0.162	0.11	-0.052
684	AL353807.5	NA	NA	NA	NA	NA	NA	NA	NA	NA	0.044	0.092	0.048	0.197	-0.3	0.7	0.463648	0.761082	FALSE	NA	NA	NA	NA	NA	NA	NA	NA	NA	NA	NA	NA	NA	NA	NA	NA	NA	NA	NA	NA	NA	NA	NA	NA	NA	NA	NA	NA	NA	NA
685	AL354733.3	NA	NA	NA	NA	NA	NA	NA	NA	NA	0.121	0.154	0.033	0.112	-0.3	0.6	0.615669	0.851024	FALSE	0.084	0.139	0.055	-0.035	-0.7	0.6	0.911432	0.974962	FALSE	0.09	0.11	0.02	0.065	-0.5	0.6	0.818904	0.927969	FALSE	NA	NA	NA	NA	NA	NA	NA	NA	NA	NA	NA	NA
686	AL354740.1	0.106	0.132	0.026	-0.113	-0.4	0.2	0.425812	0.653974	FALSE	0.182	0.184	0.002	-0.295	-0.5	-0.1	0.00655887	0.135907	FALSE	0.14	0.187	0.047	-0.233	-0.5	0.1	0.104422	0.466222	FALSE	0.177	0.201	0.024	0.059	-0.4	0.5	0.784701	0.911866	FALSE	0.134	0.17	0.036	-0.035	-0.3	0.2	0.782711	0.902469	FALSE	0.146	0.179	0.033
687	AL354822.1	NA	NA	NA	NA	NA	NA	NA	NA	NA	0.075	0.097	0.022	-0.372	-0.9	0.2	0.182249	0.522241	FALSE	NA	NA	NA	NA	NA	NA	NA	NA	NA	NA	NA	NA	NA	NA	NA	NA	NA	NA	NA	NA	NA	NA	NA	NA	NA	NA	NA	NA	NA	NA
688	AL355075.4	NA	NA	NA	NA	NA	NA	NA	NA	NA	NA	NA	NA	NA	NA	NA	NA	NA	NA	NA	NA	NA	NA	NA	NA	NA	NA	NA	0.089	0.164	0.075	0.632	-0.1	1.4	0.104806	0.341693	FALSE	NA	NA	NA	NA	NA	NA	NA	NA	NA	NA	NA	NA
689	AL355303.1	NA	NA	NA	NA	NA	NA	NA	NA	NA	0.115	0.113	-0.002	0.054	-0.6	0.7	0.866208	0.953675	FALSE	NA	NA	NA	NA	NA	NA	NA	NA	NA	NA	NA	NA	NA	NA	NA	NA	NA	NA	NA	NA	NA	NA	NA	NA	NA	NA	NA	NA	NA	NA
690	AL355512.1	NA	NA	NA	NA	NA	NA	NA	NA	NA	0.103	0.134	0.031	0.43	-0.1	0.9	0.0794126	0.377689	FALSE	NA	NA	NA	NA	NA	NA	NA	NA	NA	0.111	0.154	0.043	0.634	0.3	1	0.000813341	0.0366915	TRUE	0.123	0.156	0.033	0.706	0.3	1.1	0.00070652	0.0266593	TRUE	NA	NA	NA
691	AL355574.1	NA	NA	NA	NA	NA	NA	NA	NA	NA	0.157	0.218	0.061	-0.119	-0.3	0.1	0.28184	0.621222	FALSE	0.143	0.185	0.042	-0.18	-0.5	0.2	0.310334	0.677142	FALSE	0.111	0.122	0.011	-0.287	-0.6	0	0.0631426	0.265683	FALSE	0.116	0.152	0.036	-0.024	-0.4	0.3	0.887897	0.949996	FALSE	0.135	0.145	0.01
692	AL356124.1	0.172	0.201	0.029	-0.853	-1.4	-0.3	0.00236082	0.0534226	TRUE	0.413	0.477	0.064	-0.527	-0.9	-0.1	0.00888023	0.154181	FALSE	0.235	0.304	0.069	-0.512	-1.1	0.1	0.0741223	0.408765	FALSE	0.333	0.359	0.026	-0.239	-0.5	0	0.066017	0.272132	FALSE	0.262	0.268	0.006	-0.582	-0.9	-0.2	0.00219637	0.047669	TRUE	0.258	0.31	0.052
693	AL356417.3	0.092	0.103	0.011	-0.176	-1.3	0.9	0.742922	0.867325	FALSE	0.135	0.138	0.003	-0.026	-1.2	1.2	0.966273	0.990592	FALSE	0.11	0.107	-0.003	0.117	-1.1	1.3	0.843087	0.950818	FALSE	0.104	0.119	0.015	-0.102	-0.9	0.7	0.794009	0.915704	FALSE	0.076	0.09	0.014	-0.042	-1.1	1	0.933634	0.970866	FALSE	NA	NA	NA
694	AL356599.1	NA	NA	NA	NA	NA	NA	NA	NA	NA	0.163	0.194	0.031	0.022	-0.3	0.3	0.885404	0.960274	FALSE	0.129	0.149	0.02	-0.401	-0.8	0	0.058796	0.372061	FALSE	0.13	0.147	0.017	-0.174	-0.6	0.2	0.363917	0.640463	FALSE	0.105	0.113	0.008	-0.056	-0.4	0.3	0.749825	0.883953	FALSE	0.131	0.143	0.012
695	AL357153.2	NA	NA	NA	NA	NA	NA	NA	NA	NA	0.119	0.128	0.009	0.186	-0.5	0.8	0.569476	0.822595	FALSE	0.072	0.093	0.021	-0.064	-0.9	0.8	0.876837	0.96374	FALSE	0.067	0.061	-0.006	-0.514	-1	0	0.0397815	0.210324	FALSE	NA	NA	NA	NA	NA	NA	NA	NA	NA	NA	NA	NA
696	AL359644.1	NA	NA	NA	NA	NA	NA	NA	NA	NA	0.064	0.061	-0.003	0.393	0	0.8	0.0487374	0.313741	FALSE	NA	NA	NA	NA	NA	NA	NA	NA	NA	NA	NA	NA	NA	NA	NA	NA	NA	NA	NA	NA	NA	NA	NA	NA	NA	NA	NA	NA	NA	NA
697	AL359762.1	0.104	0.113	0.009	-0.628	-1	-0.3	0.00116173	0.0400367	TRUE	0.172	0.169	-0.003	-0.393	-0.7	-0.1	0.00908905	0.155512	FALSE	0.122	0.139	0.017	-0.579	-0.9	-0.2	0.0019754	0.113211	FALSE	0.153	0.172	0.019	-0.398	-0.8	0	0.0487107	0.232817	FALSE	0.126	0.142	0.016	-0.006	-0.4	0.4	0.974269	0.988009	FALSE	0.121	0.136	0.015
698	AL360091.3	NA	NA	NA	NA	NA	NA	NA	NA	NA	0.19	0.213	0.023	0.167	-0.2	0.5	0.322891	0.657769	FALSE	0.124	0.146	0.022	-0.077	-0.4	0.3	0.644052	0.865907	FALSE	0.117	0.105	-0.012	0.103	-0.5	0.7	0.714519	0.874156	FALSE	0.133	0.173	0.04	0.314	0.1	0.6	0.0156906	0.131972	FALSE	0.138	0.154	0.016
699	AL365295.1	0.333	0.286	-0.047	-1.063	-1.6	-0.5	0.000270166	0.0196637	TRUE	0.555	0.479	-0.076	-0.757	-1.2	-0.3	0.00336859	0.106181	FALSE	0.426	0.355	-0.071	-0.878	-1.4	-0.4	0.000918528	0.0922859	TRUE	0.444	0.432	-0.012	-0.694	-1.3	-0.1	0.0223371	0.162749	FALSE	0.155	0.124	-0.031	-1.102	-1.6	-0.6	0.000168376	0.0128606	TRUE	0.446	0.305	-0.141
700	AL365361.1	0.264	0.213	-0.051	0.246	-0.3	0.8	0.395051	0.626798	FALSE	0.348	0.32	-0.028	0.114	-0.4	0.6	0.66102	0.872624	FALSE	0.442	0.384	-0.058	0.24	-0.3	0.8	0.346843	0.703911	FALSE	0.231	0.192	-0.039	-0.065	-0.6	0.4	0.79207	0.914999	FALSE	NA	NA	NA	NA	NA	NA	NA	NA	NA	0.272	0.171	-0.101
701	AL365434.2	NA	NA	NA	NA	NA	NA	NA	NA	NA	NA	NA	NA	NA	NA	NA	NA	NA	NA	NA	NA	NA	NA	NA	NA	NA	NA	NA	NA	NA	NA	NA	NA	NA	NA	NA	NA	0.06	0.112	0.052	1.099	0.4	1.8	0.00207523	0.0468132	TRUE	NA	NA	NA
702	AL390066.1	NA	NA	NA	NA	NA	NA	NA	NA	NA	0.113	0.129	0.016	-0.061	-0.4	0.3	0.711483	0.891648	FALSE	0.102	0.121	0.019	0.049	-0.4	0.5	0.835831	0.948716	FALSE	NA	NA	NA	NA	NA	NA	NA	NA	NA	0.084	0.117	0.033	0.122	-0.2	0.4	0.452459	0.684738	FALSE	NA	NA	NA
703	AL390728.6	NA	NA	NA	NA	NA	NA	NA	NA	NA	0.101	0.114	0.013	0.03	-0.3	0.3	0.848909	0.948597	FALSE	0.077	0.085	0.008	0.119	-0.3	0.5	0.576289	0.837158	FALSE	NA	NA	NA	NA	NA	NA	NA	NA	NA	NA	NA	NA	NA	NA	NA	NA	NA	NA	NA	NA	NA
704	AL392086.3	NA	NA	NA	NA	NA	NA	NA	NA	NA	0.152	0.116	-0.036	-0.308	-1.1	0.5	0.444345	0.749465	FALSE	0.151	0.139	-0.012	-0.38	-1.3	0.5	0.410106	0.745287	FALSE	0.158	0.179	0.021	0.373	-0.3	1	0.250626	0.534115	FALSE	NA	NA	NA	NA	NA	NA	NA	NA	NA	NA	NA	NA
705	AL392172.1	0.598	0.69	0.092	0.277	-0.1	0.6	0.111165	0.323641	FALSE	0.787	0.815	0.028	0.018	-0.3	0.3	0.892867	0.963181	FALSE	0.664	0.758	0.094	0.004	-0.4	0.4	0.983145	0.994522	FALSE	0.653	0.691	0.038	0.241	0	0.5	0.0732739	0.287555	FALSE	0.546	0.625	0.079	0.084	-0.2	0.4	0.570012	0.773136	FALSE	0.68	0.716	0.036
706	AL441992.1	0.068	0.111	0.043	0.352	-0.1	0.8	0.158261	0.390317	FALSE	0.06	0.096	0.036	0.274	-0.2	0.7	0.245313	0.586612	FALSE	0.068	0.096	0.028	-0.042	-0.6	0.5	0.884587	0.966307	FALSE	NA	NA	NA	NA	NA	NA	NA	NA	NA	NA	NA	NA	NA	NA	NA	NA	NA	NA	NA	NA	NA
707	AL445524.1	0.114	0.198	0.084	0.654	0.3	1	0.000450412	0.0265685	TRUE	0.104	0.181	0.077	0.542	0.2	0.8	0.000837731	0.0691167	TRUE	0.109	0.177	0.068	0.472	0.1	0.9	0.0231633	0.275057	FALSE	0.104	0.163	0.059	0.904	0.6	1.3	4.05909e-06	0.00230509	TRUE	0.105	0.217	0.112	0.619	0.2	1	0.00222987	0.0477909	TRUE	0.094	0.156	0.062
708	AL450326.1	0.028	0.022	-0.006	-0.626	-1.1	-0.2	0.0104543	0.104007	FALSE	NA	NA	NA	NA	NA	NA	NA	NA	NA	NA	NA	NA	NA	NA	NA	NA	NA	NA	NA	NA	NA	NA	NA	NA	NA	NA	NA	NA	NA	NA	NA	NA	NA	NA	NA	NA	NA	NA	NA
709	AL450992.1	NA	NA	NA	NA	NA	NA	NA	NA	NA	NA	NA	NA	NA	NA	NA	NA	NA	NA	NA	NA	NA	NA	NA	NA	NA	NA	NA	0.092	0.147	0.055	0.266	-0.2	0.7	0.214673	0.493794	FALSE	NA	NA	NA	NA	NA	NA	NA	NA	NA	NA	NA	NA
710	AL450998.2	0.082	0.107	0.025	-0.289	-0.6	0	0.0512327	0.220193	FALSE	0.126	0.179	0.053	-0.232	-0.5	0.1	0.115626	0.439515	FALSE	0.124	0.149	0.025	-0.253	-0.6	0.1	0.10969	0.472569	FALSE	0.137	0.172	0.035	-0.175	-0.7	0.3	0.469623	0.718763	FALSE	0.112	0.147	0.035	-0.029	-0.3	0.3	0.852084	0.933475	FALSE	NA	NA	NA
711	AL451123.1	0.09	0.156	0.066	0.255	-0.2	0.7	0.291372	0.536788	FALSE	0.135	0.187	0.052	-0.237	-0.6	0.1	0.201731	0.543233	FALSE	0.104	0.204	0.1	-0.243	-1	0.5	0.499491	0.796134	FALSE	0.211	0.296	0.085	0.771	0.3	1.2	0.00122035	0.0443793	TRUE	NA	NA	NA	NA	NA	NA	NA	NA	NA	NA	NA	NA
712	AL451165.2	0.078	0.138	0.06	0.428	0	0.8	0.0450043	0.2082	FALSE	0.074	0.134	0.06	0.059	-0.3	0.4	0.73564	0.903118	FALSE	0.067	0.123	0.056	0.09	-0.4	0.6	0.702109	0.89613	FALSE	0.091	0.136	0.045	0.465	0.1	0.8	0.0143905	0.130815	FALSE	NA	NA	NA	NA	NA	NA	NA	NA	NA	NA	NA	NA
713	AL512353.1	NA	NA	NA	NA	NA	NA	NA	NA	NA	NA	NA	NA	NA	NA	NA	NA	NA	NA	NA	NA	NA	NA	NA	NA	NA	NA	NA	NA	NA	NA	NA	NA	NA	NA	NA	NA	0.084	0.092	0.008	0.19	-0.2	0.6	0.375935	0.627123	FALSE	NA	NA	NA
714	AL512603.2	0.081	0.069	-0.012	-0.474	-1	0.1	0.0845937	0.281392	FALSE	0.185	0.156	-0.029	-0.379	-0.9	0.2	0.16271	0.500642	FALSE	0.146	0.1	-0.046	-0.214	-0.9	0.5	0.525146	0.810889	FALSE	0.198	0.177	-0.021	-0.354	-0.8	0.1	0.120277	0.367919	FALSE	NA	NA	NA	NA	NA	NA	NA	NA	NA	NA	NA	NA
715	AL512625.3	0.169	0.121	-0.048	-0.57	-1	-0.2	0.00717979	0.0867472	TRUE	0.225	0.192	-0.033	-0.373	-0.7	0	0.051191	0.317649	FALSE	0.206	0.157	-0.049	-0.215	-0.6	0.2	0.3182	0.683612	FALSE	0.123	0.103	-0.02	-0.282	-0.6	0.1	0.113166	0.355286	FALSE	0.154	0.093	-0.061	-0.426	-0.8	0	0.0308419	0.177729	FALSE	0.181	0.128	-0.053
716	AL513327.1	NA	NA	NA	NA	NA	NA	NA	NA	NA	0.146	0.232	0.086	0.051	-0.3	0.4	0.771016	0.917419	FALSE	0.11	0.179	0.069	-0.212	-0.7	0.3	0.42419	0.753812	FALSE	0.129	0.172	0.043	0.23	-0.2	0.7	0.313393	0.595336	FALSE	0.161	0.214	0.053	0.145	-0.3	0.6	0.5131	0.729469	FALSE	NA	NA	NA
717	AL513550.1	NA	NA	NA	NA	NA	NA	NA	NA	NA	0.065	0.084	0.019	-0.056	-0.3	0.2	0.665029	0.875056	FALSE	0.055	0.049	-0.006	0.027	-0.3	0.4	0.87843	0.964267	FALSE	NA	NA	NA	NA	NA	NA	NA	NA	NA	NA	NA	NA	NA	NA	NA	NA	NA	NA	NA	NA	NA
718	AL589935.1	0.186	0.17	-0.016	-1.082	-1.6	-0.6	4.37758e-05	0.00769508	TRUE	0.386	0.392	0.006	-0.656	-1	-0.4	6.43576e-05	0.0252449	TRUE	0.349	0.362	0.013	-0.704	-1.2	-0.2	0.00382928	0.153746	FALSE	0.279	0.29	0.011	-0.632	-1	-0.3	0.0005702	0.0316363	TRUE	0.097	0.112	0.015	-0.215	-0.7	0.2	0.353184	0.610552	FALSE	0.325	0.296	-0.029
719	AL590764.1	0.047	0.058	0.011	-0.154	-0.4	0.1	0.277761	0.52358	FALSE	0.099	0.102	0.003	-0.151	-0.4	0.1	0.259702	0.601467	FALSE	0.062	0.063	0.001	0.136	-0.3	0.5	0.487331	0.789808	FALSE	NA	NA	NA	NA	NA	NA	NA	NA	NA	NA	NA	NA	NA	NA	NA	NA	NA	NA	NA	NA	NA
720	AL591043.2	NA	NA	NA	NA	NA	NA	NA	NA	NA	NA	NA	NA	NA	NA	NA	NA	NA	NA	NA	NA	NA	NA	NA	NA	NA	NA	NA	0.083	0.108	0.025	0.192	-0.3	0.7	0.42386	0.688185	FALSE	NA	NA	NA	NA	NA	NA	NA	NA	NA	NA	NA	NA
721	AL591895.1	0.137	0.124	-0.013	-0.279	-0.6	0	0.0847292	0.281747	FALSE	0.245	0.246	0.001	-0.099	-0.4	0.2	0.477092	0.770602	FALSE	0.17	0.185	0.015	-0.232	-0.6	0.1	0.196528	0.566126	FALSE	0.118	0.122	0.004	0.054	-0.4	0.5	0.79856	0.918196	FALSE	0.086	0.092	0.006	-0.319	-0.8	0.2	0.189222	0.444941	FALSE	0.18	0.184	0.004
722	AL592183.1	0.118	0.196	0.078	-0.163	-1.9	1.6	0.853293	0.92948	FALSE	0.243	0.38	0.137	0.773	-1	2.5	0.382196	0.705836	FALSE	0.18	0.299	0.119	0.847	-1.1	2.8	0.394295	0.735523	FALSE	0.116	0.172	0.056	0.093	-1.1	1.3	0.877737	0.950447	FALSE	0.196	0.309	0.113	0.61	-0.9	2.1	0.408939	0.65189	FALSE	0.173	0.273	0.1
723	AL592429.2	NA	NA	NA	NA	NA	NA	NA	NA	NA	0.068	0.083	0.015	0.285	-0.2	0.8	0.285103	0.625199	FALSE	NA	NA	NA	NA	NA	NA	NA	NA	NA	0.105	0.16	0.055	0.455	-0.2	1.1	0.162591	0.428854	FALSE	NA	NA	NA	NA	NA	NA	NA	NA	NA	NA	NA	NA
724	AL603839.3	0.062	0.063	0.001	-0.225	-0.6	0.2	0.251012	0.494271	FALSE	0.111	0.121	0.01	0.089	-0.2	0.4	0.529442	0.80041	FALSE	0.105	0.101	-0.004	0.174	-0.3	0.6	0.451408	0.770859	FALSE	NA	NA	NA	NA	NA	NA	NA	NA	NA	0.059	0.077	0.018	-0.089	-0.5	0.3	0.641311	0.818721	FALSE	NA	NA	NA
725	AL606489.1	0.068	0.114	0.046	-0.224	-0.6	0.2	0.252558	0.495928	FALSE	0.163	0.191	0.028	-0.107	-0.4	0.2	0.50717	0.788409	FALSE	0.142	0.242	0.1	-0.46	-0.9	0	0.0349831	0.310504	FALSE	0.23	0.289	0.059	-0.164	-0.5	0.2	0.343015	0.622456	FALSE	0.163	0.243	0.08	0.162	-0.2	0.5	0.309792	0.573307	FALSE	NA	NA	NA
726	AL627171.2	0.444	0.621	0.177	0.28	-0.1	0.6	0.123407	0.339612	FALSE	0.572	0.734	0.162	0.419	0	0.9	0.0611951	0.340301	FALSE	0.558	0.729	0.171	0.215	-0.3	0.7	0.398779	0.738447	FALSE	0.574	0.695	0.121	0.564	0.1	1.1	0.025783	0.174083	FALSE	0.587	0.727	0.14	0.33	0	0.7	0.0554336	0.240046	FALSE	0.498	0.679	0.181
727	AL645465.1	NA	NA	NA	NA	NA	NA	NA	NA	NA	0.142	0.188	0.046	-0.173	-0.4	0.1	0.18072	0.520251	FALSE	0.105	0.146	0.041	-0.246	-0.6	0.1	0.172367	0.547087	FALSE	0.156	0.162	0.006	-0.291	-0.7	0.2	0.194965	0.47053	FALSE	0.162	0.198	0.036	0.229	-0.2	0.6	0.246439	0.51396	FALSE	0.106	0.108	0.002
728	AL645568.1	0.032	0.039	0.007	-0.284	-0.7	0.2	0.216364	0.457941	FALSE	0.073	0.084	0.011	-0.048	-0.3	0.2	0.722246	0.896859	FALSE	0.054	0.059	0.005	0.078	-0.3	0.5	0.70797	0.89931	FALSE	NA	NA	NA	NA	NA	NA	NA	NA	NA	NA	NA	NA	NA	NA	NA	NA	NA	NA	NA	NA	NA
729	AL683813.1	NA	NA	NA	NA	NA	NA	NA	NA	NA	0.072	0.084	0.012	-0.115	-0.4	0.2	0.485596	0.776901	FALSE	NA	NA	NA	NA	NA	NA	NA	NA	NA	NA	NA	NA	NA	NA	NA	NA	NA	NA	NA	NA	NA	NA	NA	NA	NA	NA	NA	NA	NA	NA
730	AL691447.2	NA	NA	NA	NA	NA	NA	NA	NA	NA	0.077	0.087	0.01	0.066	-0.5	0.6	0.809691	0.932466	FALSE	NA	NA	NA	NA	NA	NA	NA	NA	NA	NA	NA	NA	NA	NA	NA	NA	NA	NA	NA	NA	NA	NA	NA	NA	NA	NA	NA	NA	NA	NA
731	AL731577.2	0.117	0.145	0.028	-0.428	-0.8	0	0.0398937	0.196606	FALSE	0.33	0.381	0.051	-0.246	-0.5	0	0.0248358	0.238906	FALSE	0.226	0.281	0.055	-0.273	-0.6	0	0.0904569	0.444465	FALSE	0.282	0.267	-0.015	-0.418	-0.8	-0.1	0.0163798	0.139311	FALSE	0.214	0.25	0.036	-0.17	-0.4	0	0.120187	0.353651	FALSE	0.225	0.252	0.027
732	AL732509.1	NA	NA	NA	NA	NA	NA	NA	NA	NA	0.099	0.101	0.002	-0.302	-0.6	0	0.047755	0.31029	FALSE	0.066	0.087	0.021	0.03	-0.3	0.4	0.872582	0.962157	FALSE	NA	NA	NA	NA	NA	NA	NA	NA	NA	0.07	0.065	-0.005	-0.272	-0.6	0	0.0622127	0.254079	FALSE	NA	NA	NA
733	ALAD	0.066	0.088	0.022	-0.059	-0.4	0.3	0.736916	0.863932	FALSE	0.098	0.089	-0.009	-0.352	-0.6	-0.1	0.00684983	0.138493	FALSE	0.069	0.082	0.013	-0.043	-0.4	0.3	0.784772	0.933386	FALSE	0.075	0.111	0.036	0.191	-0.2	0.6	0.381407	0.653783	FALSE	NA	NA	NA	NA	NA	NA	NA	NA	NA	NA	NA	NA
734	ALAS1	0.727	0.778	0.051	-0.192	-0.5	0.1	0.240957	0.484247	FALSE	0.756	0.795	0.039	-0.068	-0.4	0.2	0.65585	0.870199	FALSE	0.745	0.785	0.04	-0.074	-0.4	0.3	0.676696	0.883259	FALSE	0.78	0.808	0.028	-0.255	-0.5	0	0.0535181	0.244401	FALSE	0.657	0.748	0.091	0.087	-0.2	0.4	0.584984	0.782696	FALSE	0.669	0.709	0.04
735	ALCAM	0.904	0.923	0.019	-0.342	-0.8	0.1	0.123149	0.339255	FALSE	0.975	0.97	-0.005	-0.121	-0.5	0.2	0.503079	0.786588	FALSE	0.974	0.976	0.002	-0.296	-0.7	0.1	0.167897	0.541742	FALSE	0.91	0.902	-0.008	-0.284	-0.7	0.1	0.157433	0.421751	FALSE	0.982	0.988	0.006	0.044	-0.2	0.3	0.713284	0.861419	FALSE	0.945	0.964	0.019
736	ALDH16A1	0.143	0.158	0.015	-0.017	-0.3	0.3	0.908936	0.956707	FALSE	0.151	0.157	0.006	0.008	-0.2	0.2	0.948072	0.985275	FALSE	0.155	0.172	0.017	0.043	-0.3	0.4	0.782575	0.932236	FALSE	0.109	0.135	0.026	-0.191	-0.5	0.2	0.28331	0.565332	FALSE	0.129	0.138	0.009	0.113	-0.1	0.4	0.359051	0.614037	FALSE	0.124	0.11	-0.014
737	ALDH1A1	0.775	0.771	-0.004	-0.741	-1.2	-0.3	0.00104654	0.038228	TRUE	0.786	0.75	-0.036	-0.652	-1	-0.3	0.00141433	0.0836823	TRUE	0.737	0.752	0.015	-0.882	-1.4	-0.4	0.00077762	0.0904613	TRUE	0.657	0.695	0.038	-0.237	-0.7	0.2	0.324077	0.604835	FALSE	0.424	0.405	-0.019	-0.883	-1.4	-0.3	0.00241002	0.050302	TRUE	0.704	0.66	-0.044
738	ALDH1A2	0.319	0.384	0.065	-0.37	-0.9	0.1	0.144548	0.372064	FALSE	0.658	0.656	-0.002	-0.047	-0.4	0.3	0.775212	0.917964	FALSE	0.554	0.608	0.054	-0.402	-0.9	0.1	0.08027	0.425422	FALSE	0.633	0.647	0.014	-0.095	-0.5	0.3	0.609207	0.809683	FALSE	0.4	0.403	0.003	-0.212	-0.6	0.2	0.260421	0.525996	FALSE	0.513	0.462	-0.051
739	ALDH2	0.996	0.991	-0.005	0.08	-0.4	0.5	0.722568	0.856595	FALSE	0.987	0.985	-0.002	-0.133	-0.5	0.2	0.460168	0.758959	FALSE	0.994	0.989	-0.005	-0.087	-0.5	0.4	0.693847	0.892368	FALSE	0.962	0.97	0.008	0.187	-0.3	0.6	0.410972	0.678414	FALSE	0.865	0.809	-0.056	-0.541	-0.9	-0.2	0.00496928	0.0707252	TRUE	0.987	0.929	-0.058
740	ALDH3A2	0.574	0.58	0.006	-0.085	-0.4	0.2	0.533759	0.736315	FALSE	0.667	0.678	0.011	-0.032	-0.2	0.2	0.768019	0.916111	FALSE	0.557	0.556	-0.001	-0.089	-0.4	0.2	0.582807	0.840116	FALSE	0.43	0.486	0.056	-0.058	-0.3	0.2	0.633843	0.826015	FALSE	0.401	0.371	-0.03	-0.249	-0.5	0	0.0950873	0.314638	FALSE	0.549	0.542	-0.007
741	ALDH3B1	0.202	0.184	-0.018	0.157	-0.2	0.5	0.345145	0.585629	FALSE	0.268	0.257	-0.011	0.02	-0.3	0.3	0.888374	0.962128	FALSE	0.235	0.187	-0.048	0.08	-0.3	0.5	0.698463	0.895065	FALSE	0.161	0.18	0.019	-0.103	-0.5	0.3	0.57719	0.791729	FALSE	0.146	0.139	-0.007	0.125	-0.2	0.4	0.427829	0.666543	FALSE	0.182	0.155	-0.027
742	ALDH6A1	0.072	0.073	0.001	-0.216	-0.5	0.1	0.163519	0.397211	FALSE	0.089	0.108	0.019	-0.046	-0.4	0.3	0.765176	0.915225	FALSE	0.076	0.083	0.007	-0.067	-0.4	0.3	0.702601	0.896389	FALSE	NA	NA	NA	NA	NA	NA	NA	NA	NA	NA	NA	NA	NA	NA	NA	NA	NA	NA	NA	NA	NA
743	ALDH7A1	0.083	0.096	0.013	-0.142	-0.5	0.3	0.485223	0.701093	FALSE	0.087	0.092	0.005	-0.095	-0.4	0.2	0.564092	0.819407	FALSE	0.077	0.1	0.023	-0.103	-0.5	0.3	0.64016	0.86414	FALSE	NA	NA	NA	NA	NA	NA	NA	NA	NA	NA	NA	NA	NA	NA	NA	NA	NA	NA	NA	NA	NA
744	ALDH9A1	0.393	0.456	0.063	0.169	-0.1	0.4	0.189519	0.42856	FALSE	0.455	0.529	0.074	0.213	0	0.4	0.0498967	0.316252	FALSE	0.39	0.462	0.072	0.307	0	0.6	0.0350681	0.310504	FALSE	0.32	0.387	0.067	0.211	0	0.4	0.0576669	0.254519	FALSE	0.3	0.328	0.028	0.116	-0.1	0.3	0.220794	0.486016	FALSE	0.356	0.401	0.045
745	ALDOA	0.341	0.489	0.148	0.493	0.2	0.8	0.00398662	0.0699307	TRUE	0.35	0.461	0.111	0.307	0	0.6	0.040571	0.288575	FALSE	0.306	0.447	0.141	0.199	-0.2	0.6	0.27774	0.647984	FALSE	0.272	0.41	0.138	0.574	0.3	0.9	0.000466643	0.0285125	TRUE	0.252	0.363	0.111	0.361	0.1	0.6	0.00332843	0.0565833	TRUE	0.295	0.4	0.105
746	ALG1	0.073	0.074	0.001	-0.096	-0.4	0.2	0.498177	0.709406	FALSE	0.083	0.087	0.004	-0.032	-0.3	0.2	0.805959	0.93077	FALSE	0.072	0.072	0	0.158	-0.2	0.5	0.34462	0.702831	FALSE	NA	NA	NA	NA	NA	NA	NA	NA	NA	0.07	0.062	-0.008	-0.11	-0.4	0.2	0.467655	0.69587	FALSE	NA	NA	NA
747	ALG11	0.165	0.221	0.056	0.103	-0.3	0.5	0.573067	0.763645	FALSE	0.242	0.328	0.086	0.149	-0.1	0.4	0.303969	0.642774	FALSE	0.22	0.268	0.048	0.186	-0.2	0.6	0.353969	0.708675	FALSE	0.13	0.159	0.029	0.179	-0.2	0.5	0.330332	0.610202	FALSE	0.211	0.259	0.048	0.02	-0.3	0.3	0.899179	0.955694	FALSE	0.196	0.214	0.018
748	ALG12	NA	NA	NA	NA	NA	NA	NA	NA	NA	0.099	0.117	0.018	-0.271	-0.5	-0.1	0.00583765	0.130693	FALSE	0.097	0.092	-0.005	-0.385	-0.7	-0.1	0.00627095	0.173805	FALSE	NA	NA	NA	NA	NA	NA	NA	NA	NA	0.077	0.069	-0.008	-0.43	-0.8	0	0.0355678	0.190765	FALSE	NA	NA	NA
749	ALG13	0.531	0.587	0.056	0.08	-0.1	0.3	0.442606	0.66709	FALSE	0.614	0.664	0.05	-0.003	-0.2	0.2	0.975291	0.993651	FALSE	0.593	0.68	0.087	0.066	-0.1	0.3	0.512985	0.804409	FALSE	0.448	0.524	0.076	0.051	-0.1	0.2	0.590017	0.80034	FALSE	0.478	0.527	0.049	0.008	-0.1	0.2	0.912631	0.962388	FALSE	0.54	0.564	0.024
750	ALG14	0.18	0.222	0.042	0.088	-0.2	0.4	0.512369	0.720048	FALSE	0.249	0.251	0.002	-0.063	-0.3	0.1	0.526668	0.798903	FALSE	0.21	0.236	0.026	0.002	-0.3	0.3	0.989831	0.996098	FALSE	0.157	0.209	0.052	0.181	-0.2	0.5	0.297783	0.578562	FALSE	0.137	0.123	-0.014	-0.152	-0.4	0.1	0.307635	0.571237	FALSE	0.174	0.175	0.001
751	ALG2	0.449	0.525	0.076	0.097	-0.1	0.3	0.392208	0.624115	FALSE	0.46	0.562	0.102	0.161	0	0.3	0.068487	0.35489	FALSE	0.456	0.565	0.109	0.079	-0.1	0.3	0.481071	0.787221	FALSE	0.32	0.362	0.042	0.107	-0.1	0.3	0.378822	0.652014	FALSE	0.412	0.475	0.063	0.14	0	0.3	0.126266	0.362431	FALSE	0.434	0.494	0.06
752	ALG3	0.23	0.23	0	0.268	-0.1	0.6	0.156797	0.387873	FALSE	0.213	0.241	0.028	0.295	0	0.6	0.0572368	0.334313	FALSE	0.218	0.209	-0.009	0.397	-0.1	0.9	0.0854656	0.437198	FALSE	0.129	0.144	0.015	-0.204	-0.5	0.1	0.126883	0.377257	FALSE	0.208	0.212	0.004	0.05	-0.2	0.3	0.705792	0.856817	FALSE	0.169	0.176	0.007
753	ALG5	0.5	0.565	0.065	0.302	0.1	0.5	0.0150255	0.123957	FALSE	0.493	0.543	0.05	0.145	0	0.3	0.0998139	0.415375	FALSE	0.491	0.525	0.034	0.317	0.1	0.5	0.00759101	0.187241	FALSE	0.346	0.429	0.083	0.26	0	0.6	0.0886682	0.315665	FALSE	0.371	0.418	0.047	0.211	0	0.4	0.0256184	0.162453	FALSE	0.43	0.432	0.002
754	ALG6	0.056	0.067	0.011	0.124	-0.2	0.4	0.447471	0.670897	FALSE	0.101	0.127	0.026	0.279	0	0.6	0.045536	0.303125	FALSE	0.092	0.071	-0.021	0.18	-0.2	0.6	0.394857	0.735886	FALSE	NA	NA	NA	NA	NA	NA	NA	NA	NA	0.063	0.06	-0.003	0.174	-0.1	0.5	0.216346	0.481091	FALSE	NA	NA	NA
755	ALG8	0.184	0.202	0.018	0.145	-0.1	0.4	0.208964	0.45182	FALSE	0.245	0.288	0.043	0.164	0	0.3	0.0263499	0.243793	FALSE	0.22	0.24	0.02	0.296	0	0.5	0.023292	0.275057	FALSE	0.124	0.149	0.025	0.207	-0.1	0.5	0.168514	0.436852	FALSE	0.183	0.175	-0.008	0.061	-0.2	0.3	0.568591	0.771866	FALSE	0.176	0.187	0.011
756	ALG9	0.457	0.461	0.004	0.474	0	0.9	0.0497816	0.217138	FALSE	0.611	0.617	0.006	0.372	0	0.8	0.0775633	0.374614	FALSE	0.438	0.457	0.019	0.21	-0.2	0.6	0.261564	0.633947	FALSE	0.366	0.421	0.055	0.313	0	0.6	0.0453329	0.223653	FALSE	0.277	0.271	-0.006	-0.144	-0.4	0.1	0.308042	0.571426	FALSE	0.484	0.468	-0.016
757	ALK	0.129	0.139	0.01	0.192	-0.3	0.6	0.401102	0.633103	FALSE	0.265	0.282	0.017	0.395	0.1	0.7	0.013507	0.185818	FALSE	0.155	0.178	0.023	-0.057	-0.5	0.4	0.786248	0.934251	FALSE	0.138	0.123	-0.015	-0.077	-0.7	0.5	0.799875	0.918738	FALSE	0.109	0.111	0.002	0.291	-0.1	0.7	0.130325	0.367737	FALSE	0.202	0.201	-0.001
758	ALKBH1	0.199	0.217	0.018	-0.267	-0.4	-0.1	0.00300598	0.0601997	TRUE	0.366	0.378	0.012	-0.226	-0.4	-0.1	0.00549855	0.128379	FALSE	0.28	0.3	0.02	-0.282	-0.5	-0.1	0.00397778	0.153746	FALSE	0.2	0.178	-0.022	-0.308	-0.6	0	0.0355232	0.198691	FALSE	0.276	0.277	0.001	-0.319	-0.5	-0.1	0.00136631	0.0377332	TRUE	0.265	0.261	-0.004
759	ALKBH2	0.046	0.048	0.002	0.075	-0.3	0.4	0.68537	0.835472	FALSE	0.047	0.056	0.009	0.144	-0.2	0.5	0.37955	0.703871	FALSE	NA	NA	NA	NA	NA	NA	NA	NA	NA	NA	NA	NA	NA	NA	NA	NA	NA	NA	NA	NA	NA	NA	NA	NA	NA	NA	NA	NA	NA	NA
760	ALKBH3	0.253	0.262	0.009	0.062	-0.2	0.3	0.619818	0.794885	FALSE	0.302	0.331	0.029	-0.024	-0.2	0.2	0.806781	0.931009	FALSE	0.276	0.286	0.01	0.03	-0.2	0.3	0.82012	0.945089	FALSE	0.174	0.199	0.025	0.062	-0.3	0.4	0.72586	0.880113	FALSE	0.173	0.191	0.018	-0.1	-0.3	0.1	0.323863	0.585928	FALSE	0.247	0.259	0.012
761	ALKBH4	0.081	0.082	0.001	-0.156	-0.6	0.3	0.480049	0.697441	FALSE	0.093	0.108	0.015	0.151	-0.2	0.5	0.370987	0.696282	FALSE	0.074	0.099	0.025	0.415	0	0.8	0.042509	0.330177	FALSE	NA	NA	NA	NA	NA	NA	NA	NA	NA	0.07	0.077	0.007	-0.303	-0.6	0	0.0511538	0.23006	FALSE	NA	NA	NA
762	ALKBH5	0.38	0.423	0.043	-0.039	-0.3	0.2	0.714	0.852628	FALSE	0.49	0.523	0.033	0.011	-0.1	0.2	0.88331	0.959252	FALSE	0.397	0.456	0.059	0.002	-0.2	0.2	0.986704	0.995537	FALSE	0.318	0.352	0.034	-0.055	-0.3	0.2	0.631382	0.823646	FALSE	0.357	0.391	0.034	0.001	-0.2	0.2	0.990794	0.994619	FALSE	0.403	0.405	0.002
763	ALKBH7	0.718	0.735	0.017	-0.056	-0.4	0.3	0.746381	0.869188	FALSE	0.668	0.667	-0.001	-0.151	-0.5	0.2	0.383434	0.707237	FALSE	0.663	0.675	0.012	-0.141	-0.5	0.2	0.468397	0.780584	FALSE	0.667	0.696	0.029	-0.106	-0.5	0.3	0.558653	0.780986	FALSE	0.508	0.549	0.041	-0.005	-0.3	0.3	0.972723	0.987189	FALSE	0.66	0.679	0.019
764	ALKBH8	0.051	0.059	0.008	0.023	-0.3	0.4	0.897605	0.951225	FALSE	0.101	0.109	0.008	-0.048	-0.4	0.3	0.756891	0.912051	FALSE	0.08	0.067	-0.013	0.098	-0.4	0.6	0.710522	0.89993	FALSE	NA	NA	NA	NA	NA	NA	NA	NA	NA	NA	NA	NA	NA	NA	NA	NA	NA	NA	NA	NA	NA
765	ALMS1	0.15	0.167	0.017	-0.281	-0.6	0	0.0869339	0.285862	FALSE	0.31	0.361	0.051	-0.003	-0.2	0.2	0.974391	0.993649	FALSE	0.253	0.297	0.044	-0.069	-0.4	0.2	0.662859	0.875917	FALSE	0.154	0.156	0.002	-0.542	-1	-0.1	0.0203706	0.153879	FALSE	0.209	0.231	0.022	-0.337	-0.6	-0.1	0.00641386	0.0815247	TRUE	0.249	0.262	0.013
766	ALOX12-AS1	0.231	0.269	0.038	-0.333	-0.6	-0.1	0.0170908	0.132396	FALSE	0.353	0.378	0.025	-0.181	-0.4	0	0.0589849	0.337331	FALSE	0.31	0.308	-0.002	-0.301	-0.6	0	0.0214084	0.26679	FALSE	0.281	0.272	-0.009	-0.21	-0.5	0	0.102343	0.338153	FALSE	0.27	0.326	0.056	-0.128	-0.3	0.1	0.226664	0.491772	FALSE	0.273	0.303	0.03
767	ALOX5	0.752	0.753	0.001	-0.036	-0.5	0.5	0.885052	0.944798	FALSE	0.816	0.841	0.025	-0.167	-0.5	0.2	0.376511	0.701676	FALSE	0.748	0.726	-0.022	-0.283	-0.9	0.4	0.377424	0.727778	FALSE	0.751	0.791	0.04	0.225	-0.1	0.5	0.1676	0.435534	FALSE	0.478	0.415	-0.063	-0.907	-1.3	-0.5	1.27346e-05	0.0039736	TRUE	0.699	0.622	-0.077
768	ALOX5AP	0.995	0.995	0	0.238	-0.3	0.8	0.356626	0.594994	FALSE	0.987	0.982	-0.005	-0.087	-0.5	0.3	0.657336	0.870322	FALSE	0.984	0.981	-0.003	-0.338	-0.8	0.2	0.175782	0.548733	FALSE	0.973	0.971	-0.002	0.464	-0.2	1.1	0.1452	0.403848	FALSE	0.798	0.773	-0.025	0.055	-0.4	0.5	0.822565	0.922139	FALSE	0.984	0.88	-0.104
769	ALPK1	0.172	0.174	0.002	-0.554	-1	-0.1	0.0249	0.157623	FALSE	0.292	0.28	-0.012	-0.265	-0.7	0.2	0.243004	0.583992	FALSE	0.278	0.258	-0.02	-0.177	-0.7	0.4	0.526215	0.810889	FALSE	0.19	0.242	0.052	-0.433	-1	0.1	0.108633	0.34743	FALSE	0.179	0.143	-0.036	-0.478	-0.9	0	0.0397472	0.201713	FALSE	0.174	0.16	-0.014
770	ALPK3	0.167	0.192	0.025	-0.691	-1.2	-0.2	0.00527643	0.0770187	TRUE	0.322	0.35	0.028	-0.572	-1	-0.2	0.00612156	0.13329	FALSE	0.16	0.188	0.028	-0.913	-1.5	-0.3	0.00524963	0.163003	FALSE	0.292	0.301	0.009	-0.596	-1	-0.2	0.00161965	0.0497963	TRUE	NA	NA	NA	NA	NA	NA	NA	NA	NA	0.205	0.186	-0.019
771	ALS2	0.153	0.156	0.003	-0.063	-0.4	0.3	0.703887	0.847323	FALSE	0.288	0.337	0.049	0.129	-0.1	0.4	0.29253	0.632799	FALSE	0.221	0.231	0.01	0.155	-0.2	0.5	0.356658	0.711213	FALSE	0.109	0.093	-0.016	-0.531	-0.9	-0.1	0.012611	0.123999	FALSE	0.256	0.259	0.003	-0.236	-0.5	0.1	0.129241	0.366295	FALSE	0.213	0.222	0.009
772	ALYREF	0.487	0.571	0.084	0.539	0.2	0.9	0.00231503	0.0527858	TRUE	0.453	0.573	0.12	0.362	0.1	0.6	0.00657676	0.135907	FALSE	0.459	0.577	0.118	0.474	0.2	0.8	0.00228418	0.12063	FALSE	0.364	0.457	0.093	0.388	0.1	0.7	0.0148164	0.131537	FALSE	0.469	0.526	0.057	0.42	0.2	0.6	0.000248129	0.0160235	TRUE	0.425	0.507	0.082
773	AMACR	NA	NA	NA	NA	NA	NA	NA	NA	NA	0.049	0.056	0.007	-0.24	-0.6	0.1	0.174888	0.513478	FALSE	0.052	0.049	-0.003	-0.023	-0.5	0.4	0.913428	0.976021	FALSE	NA	NA	NA	NA	NA	NA	NA	NA	NA	NA	NA	NA	NA	NA	NA	NA	NA	NA	NA	NA	NA
774	AMBRA1	0.495	0.545	0.05	-0.231	-0.4	0	0.0252263	0.157968	FALSE	0.765	0.791	0.026	-0.192	-0.4	0	0.0228824	0.231558	FALSE	0.688	0.724	0.036	-0.194	-0.4	0	0.0717796	0.404743	FALSE	0.582	0.558	-0.024	-0.454	-0.7	-0.2	0.000759589	0.0345899	TRUE	0.612	0.606	-0.006	-0.235	-0.4	-0.1	0.0048301	0.0692983	TRUE	0.645	0.653	0.008
775	AMD1	0.833	0.915	0.082	0.343	0.1	0.6	0.0169886	0.131814	FALSE	0.885	0.932	0.047	0.171	-0.1	0.4	0.155578	0.49274	FALSE	0.837	0.926	0.089	0.045	-0.3	0.3	0.76046	0.91944	FALSE	0.894	0.939	0.045	0.375	0.1	0.6	0.00438919	0.0766242	TRUE	0.731	0.821	0.09	0.239	0	0.4	0.0242426	0.158251	FALSE	0.852	0.901	0.049
776	AMDHD2	0.148	0.17	0.022	-0.163	-0.5	0.2	0.310707	0.553914	FALSE	0.191	0.202	0.011	-0.134	-0.4	0.2	0.357799	0.687145	FALSE	0.149	0.146	-0.003	-0.154	-0.6	0.3	0.447965	0.76862	FALSE	0.131	0.155	0.024	-0.299	-0.6	0	0.0623892	0.263591	FALSE	0.163	0.161	-0.002	0.049	-0.2	0.3	0.695244	0.848939	FALSE	0.12	0.113	-0.007
777	AMFR	0.518	0.581	0.063	0.156	-0.1	0.4	0.145502	0.37286	FALSE	0.709	0.768	0.059	0.064	-0.1	0.2	0.456186	0.757878	FALSE	0.595	0.682	0.087	0.059	-0.2	0.3	0.578417	0.837632	FALSE	0.499	0.534	0.035	0.007	-0.2	0.2	0.948974	0.98065	FALSE	0.493	0.514	0.021	-0.103	-0.3	0.1	0.352044	0.60902	FALSE	0.595	0.634	0.039
778	AMIGO2	0.697	0.724	0.027	0.071	-0.3	0.4	0.683577	0.834932	FALSE	0.8	0.81	0.01	-0.028	-0.3	0.3	0.847545	0.947772	FALSE	0.794	0.823	0.029	0.012	-0.4	0.4	0.956051	0.98932	FALSE	0.702	0.769	0.067	0.032	-0.2	0.3	0.783299	0.91152	FALSE	0.43	0.466	0.036	0.045	-0.4	0.5	0.842992	0.930085	FALSE	0.756	0.714	-0.042
779	AMMECR1	0.097	0.115	0.018	-0.02	-0.3	0.3	0.892254	0.948388	FALSE	0.216	0.224	0.008	-0.133	-0.3	0.1	0.21384	0.553481	FALSE	0.16	0.16	0	-0.106	-0.4	0.2	0.481232	0.787241	FALSE	0.103	0.099	-0.004	-0.275	-0.6	0	0.0909873	0.32023	FALSE	0.155	0.178	0.023	0.017	-0.2	0.3	0.885995	0.948703	FALSE	0.138	0.14	0.002
780	AMMECR1L	0.191	0.259	0.068	0.181	0	0.4	0.112968	0.326252	FALSE	0.336	0.428	0.092	-0.037	-0.2	0.1	0.649767	0.866601	FALSE	0.267	0.376	0.109	0.039	-0.2	0.3	0.715394	0.902382	FALSE	0.232	0.271	0.039	0.11	-0.2	0.5	0.520884	0.757207	FALSE	0.249	0.325	0.076	0.009	-0.2	0.2	0.932205	0.970325	FALSE	0.261	0.322	0.061
781	AMN1	0.112	0.121	0.009	-0.106	-0.3	0.1	0.374261	0.608273	FALSE	0.167	0.16	-0.007	-0.387	-0.6	-0.2	2.30303e-05	0.0120214	TRUE	0.138	0.181	0.043	-0.09	-0.4	0.2	0.552704	0.825962	FALSE	0.122	0.164	0.042	-0.023	-0.3	0.3	0.883336	0.953326	FALSE	0.138	0.199	0.061	-0.107	-0.4	0.2	0.427078	0.666209	FALSE	0.129	0.139	0.01
782	AMOTL1	0.193	0.238	0.045	-0.351	-0.6	-0.1	0.0134061	0.116609	FALSE	0.361	0.419	0.058	-0.169	-0.4	0.1	0.185195	0.525336	FALSE	0.237	0.295	0.058	-0.266	-0.6	0.1	0.124789	0.489477	FALSE	0.237	0.266	0.029	-0.045	-0.4	0.3	0.793766	0.915704	FALSE	NA	NA	NA	NA	NA	NA	NA	NA	NA	0.258	0.288	0.03
783	AMPD3	0.09	0.122	0.032	0.197	-0.4	0.8	0.50176	0.711745	FALSE	0.116	0.172	0.056	0.094	-0.6	0.8	0.774795	0.91788	FALSE	0.274	0.351	0.077	0.138	-0.4	0.7	0.624509	0.858385	FALSE	0.112	0.149	0.037	0.21	-0.5	0.9	0.556083	0.778484	FALSE	0.646	0.721	0.075	0.236	-0.1	0.6	0.176182	0.427655	FALSE	0.096	0.152	0.056
784	AMY2B	NA	NA	NA	NA	NA	NA	NA	NA	NA	0.082	0.108	0.026	-0.051	-0.4	0.3	0.737918	0.903606	FALSE	0.066	0.08	0.014	0.026	-0.4	0.5	0.906614	0.973092	FALSE	NA	NA	NA	NA	NA	NA	NA	NA	NA	NA	NA	NA	NA	NA	NA	NA	NA	NA	NA	NA	NA
785	AMZ1	0.277	0.563	0.286	1.461	0.5	2.4	0.00376224	0.0680271	TRUE	0.457	0.734	0.277	1.223	0.4	2.1	0.00706164	0.140582	FALSE	0.399	0.681	0.282	0.987	0.1	1.9	0.0380902	0.315947	FALSE	0.311	0.494	0.183	0.785	0.2	1.4	0.0127192	0.123999	FALSE	0.34	0.513	0.173	0.735	0.1	1.4	0.0315355	0.17976	FALSE	0.377	0.573	0.196
786	AMZ2	0.227	0.259	0.032	0.071	-0.2	0.4	0.62121	0.795309	FALSE	0.235	0.288	0.053	0.135	0	0.3	0.133765	0.464604	FALSE	0.21	0.263	0.053	0.198	0	0.4	0.0683858	0.396219	FALSE	0.184	0.239	0.055	0.143	-0.2	0.4	0.33478	0.61381	FALSE	0.176	0.193	0.017	-0.032	-0.3	0.2	0.786048	0.903303	FALSE	0.192	0.21	0.018
787	ANAPC1	0.16	0.182	0.022	0.164	-0.1	0.4	0.149846	0.37888	FALSE	0.299	0.331	0.032	0.204	0	0.4	0.0234566	0.233796	FALSE	0.227	0.248	0.021	0.178	-0.1	0.5	0.229207	0.600002	FALSE	0.134	0.122	-0.012	0.07	-0.3	0.4	0.66551	0.846152	FALSE	0.207	0.206	-0.001	-0.009	-0.2	0.2	0.93642	0.972187	FALSE	0.209	0.217	0.008
788	ANAPC10	0.515	0.538	0.023	0.194	0	0.4	0.105986	0.314178	FALSE	0.65	0.697	0.047	0.044	-0.1	0.2	0.596857	0.840712	FALSE	0.6	0.599	-0.001	0.145	-0.1	0.4	0.200267	0.570379	FALSE	0.388	0.398	0.01	-0.11	-0.3	0.1	0.355373	0.63504	FALSE	0.508	0.513	0.005	-0.043	-0.2	0.1	0.616997	0.803022	FALSE	0.56	0.521	-0.039
789	ANAPC11	0.833	0.846	0.013	0.222	-0.1	0.5	0.135422	0.359707	FALSE	0.814	0.82	0.006	0.062	-0.2	0.3	0.630819	0.8561	FALSE	0.804	0.84	0.036	0.163	-0.1	0.4	0.243289	0.614602	FALSE	0.718	0.744	0.026	0.09	-0.2	0.4	0.528409	0.761813	FALSE	0.701	0.721	0.02	0.185	-0.1	0.4	0.133974	0.37216	FALSE	0.777	0.779	0.002
790	ANAPC13	0.325	0.44	0.115	0.367	0	0.7	0.0367201	0.188589	FALSE	0.313	0.426	0.113	0.16	-0.1	0.5	0.275704	0.615761	FALSE	0.32	0.423	0.103	0.358	0	0.7	0.0349715	0.310504	FALSE	0.255	0.394	0.139	0.404	0.1	0.7	0.00910738	0.106702	FALSE	0.247	0.333	0.086	0.354	0	0.7	0.0335136	0.185217	FALSE	0.284	0.357	0.073
791	ANAPC15	0.46	0.553	0.093	0.229	-0.2	0.7	0.31569	0.558752	FALSE	0.426	0.491	0.065	-0.175	-0.5	0.2	0.345642	0.678559	FALSE	0.395	0.458	0.063	-0.165	-0.6	0.3	0.457143	0.773669	FALSE	0.41	0.546	0.136	0.367	-0.1	0.9	0.143664	0.402131	FALSE	0.274	0.315	0.041	0.169	-0.2	0.5	0.37115	0.624187	FALSE	0.394	0.484	0.09
792	ANAPC16	0.722	0.775	0.053	0.323	0.1	0.6	0.0159123	0.127731	FALSE	0.73	0.794	0.064	0.125	-0.1	0.3	0.179978	0.519798	FALSE	0.717	0.77	0.053	0.199	0	0.4	0.0717276	0.404743	FALSE	0.655	0.726	0.071	0.293	0	0.6	0.0325223	0.192455	FALSE	0.55	0.57	0.02	0.14	-0.1	0.3	0.163045	0.41138	FALSE	0.674	0.723	0.049
793	ANAPC4	0.247	0.236	-0.011	-0.117	-0.4	0.1	0.353795	0.592676	FALSE	0.416	0.448	0.032	0.027	-0.2	0.2	0.763819	0.9147	FALSE	0.328	0.337	0.009	-0.027	-0.3	0.3	0.849098	0.952398	FALSE	0.178	0.171	-0.007	-0.4	-0.7	-0.1	0.0074807	0.0974081	TRUE	0.258	0.271	0.013	-0.022	-0.2	0.2	0.830929	0.925277	FALSE	0.306	0.29	-0.016
794	ANAPC5	0.403	0.428	0.025	-0.07	-0.3	0.1	0.510516	0.719102	FALSE	0.513	0.552	0.039	0.018	-0.1	0.2	0.796433	0.927561	FALSE	0.473	0.454	-0.019	0.061	-0.1	0.3	0.53923	0.820105	FALSE	0.286	0.323	0.037	0.029	-0.2	0.3	0.810374	0.924995	FALSE	0.385	0.411	0.026	0.019	-0.1	0.2	0.812061	0.916632	FALSE	0.438	0.402	-0.036
795	ANAPC7	0.247	0.224	-0.023	-0.34	-0.6	-0.1	0.00936768	0.0981342	TRUE	0.43	0.412	-0.018	-0.073	-0.3	0.1	0.500565	0.78507	FALSE	0.364	0.316	-0.048	-0.016	-0.3	0.3	0.909211	0.974164	FALSE	0.176	0.163	-0.013	-0.297	-0.6	0	0.0490365	0.233511	FALSE	0.309	0.24	-0.069	-0.139	-0.4	0.1	0.288695	0.554736	FALSE	0.292	0.259	-0.033
796	ANGEL1	0.123	0.13	0.007	-0.324	-0.7	0	0.0512903	0.220193	FALSE	0.249	0.247	-0.002	-0.28	-0.6	0	0.0816016	0.381669	FALSE	0.169	0.18	0.011	-0.134	-0.5	0.3	0.517842	0.807239	FALSE	0.091	0.078	-0.013	-0.473	-0.9	0	0.029729	0.185403	FALSE	0.101	0.09	-0.011	-0.614	-1	-0.2	0.00259371	0.0512458	TRUE	0.161	0.118	-0.043
797	ANGEL2	0.228	0.271	0.043	0.046	-0.2	0.3	0.685908	0.835895	FALSE	0.342	0.421	0.079	0.124	0	0.3	0.130646	0.460303	FALSE	0.322	0.345	0.023	0.205	0	0.5	0.103178	0.464625	FALSE	0.167	0.188	0.021	-0.065	-0.3	0.2	0.644997	0.833826	FALSE	0.27	0.26	-0.01	-0.045	-0.3	0.2	0.677253	0.839213	FALSE	0.266	0.306	0.04
798	ANGPT2	0.227	0.293	0.066	0.013	-0.4	0.4	0.943159	0.972988	FALSE	0.386	0.439	0.053	0.159	-0.2	0.5	0.339797	0.673071	FALSE	0.232	0.261	0.029	-0.088	-0.5	0.3	0.664371	0.876589	FALSE	0.232	0.296	0.064	0.132	-0.2	0.5	0.440412	0.69953	FALSE	0.142	0.154	0.012	-0.198	-0.5	0.1	0.247695	0.515201	FALSE	0.261	0.314	0.053
799	ANK2	0.101	0.093	-0.008	-0.986	-1.9	-0.1	0.0389574	0.1943	FALSE	0.217	0.201	-0.016	-0.482	-1.4	0.4	0.268567	0.608297	FALSE	0.143	0.128	-0.015	-0.528	-1.6	0.5	0.316497	0.682623	FALSE	0.114	0.101	-0.013	-0.537	-1.3	0.3	0.182605	0.454231	FALSE	NA	NA	NA	NA	NA	NA	NA	NA	NA	0.151	0.121	-0.03
800	ANK3	NA	NA	NA	NA	NA	NA	NA	NA	NA	NA	NA	NA	NA	NA	NA	NA	NA	NA	NA	NA	NA	NA	NA	NA	NA	NA	NA	NA	NA	NA	NA	NA	NA	NA	NA	NA	NA	NA	NA	NA	NA	NA	NA	NA	NA	NA	NA	NA
801	ANKAR	0.098	0.111	0.013	-0.125	-0.5	0.2	0.452358	0.675731	FALSE	0.202	0.233	0.031	0.045	-0.2	0.3	0.695542	0.884488	FALSE	0.178	0.163	-0.015	0.139	-0.1	0.4	0.324348	0.688699	FALSE	0.086	0.078	-0.008	-0.155	-0.5	0.2	0.363667	0.640313	FALSE	0.136	0.155	0.019	-0.146	-0.4	0.1	0.287466	0.553643	FALSE	0.156	0.149	-0.007
802	ANKDD1A	0.089	0.114	0.025	0.191	-0.5	0.8	0.560464	0.756254	FALSE	0.194	0.178	-0.016	-0.176	-0.6	0.3	0.42127	0.733224	FALSE	0.125	0.134	0.009	-0.192	-0.7	0.3	0.467346	0.780115	FALSE	0.169	0.209	0.04	0.393	-0.1	0.9	0.134992	0.389019	FALSE	0.13	0.123	-0.007	-0.111	-0.4	0.2	0.503213	0.72302	FALSE	0.125	0.12	-0.005
803	ANKFY1	0.308	0.287	-0.021	-0.262	-0.7	0.2	0.212114	0.454563	FALSE	0.538	0.58	0.042	-0.022	-0.3	0.3	0.886795	0.961118	FALSE	0.473	0.466	-0.007	0.011	-0.4	0.5	0.962339	0.990761	FALSE	0.21	0.175	-0.035	-0.558	-0.9	-0.2	0.00609753	0.0891902	TRUE	0.399	0.401	0.002	-0.082	-0.4	0.2	0.579453	0.780226	FALSE	0.393	0.338	-0.055
804	ANKH	0.091	0.119	0.028	0.209	-0.2	0.6	0.296112	0.541733	FALSE	0.188	0.226	0.038	0.044	-0.3	0.4	0.783899	0.920735	FALSE	0.127	0.157	0.03	0.203	-0.2	0.6	0.315303	0.682047	FALSE	0.164	0.183	0.019	0.099	-0.3	0.5	0.649985	0.837471	FALSE	0.218	0.259	0.041	0.141	-0.2	0.5	0.453016	0.684746	FALSE	0.112	0.165	0.053
805	ANKHD1	0.758	0.778	0.02	-0.411	-0.6	-0.2	0.000476922	0.0270538	TRUE	0.931	0.934	0.003	-0.219	-0.4	-0.1	0.010501	0.166182	FALSE	0.875	0.883	0.008	-0.283	-0.5	-0.1	0.0121789	0.218446	FALSE	0.809	0.796	-0.013	-0.276	-0.5	-0.1	0.0177684	0.144027	FALSE	0.886	0.885	-0.001	-0.232	-0.4	-0.1	0.00288721	0.0532198	TRUE	0.847	0.838	-0.009
806	ANKIB1	0.488	0.466	-0.022	-0.431	-0.7	-0.1	0.00838322	0.092674	TRUE	0.763	0.797	0.034	-0.041	-0.2	0.2	0.677758	0.879005	FALSE	0.637	0.66	0.023	-0.136	-0.4	0.1	0.299133	0.666462	FALSE	0.423	0.414	-0.009	-0.356	-0.7	0	0.0353518	0.198563	FALSE	0.584	0.578	-0.006	-0.215	-0.4	0	0.0414069	0.205768	FALSE	0.607	0.633	0.026
807	ANKLE2	0.697	0.763	0.066	0.068	-0.2	0.3	0.564383	0.759017	FALSE	0.834	0.852	0.018	-0.13	-0.3	0.1	0.153949	0.491435	FALSE	0.815	0.862	0.047	-0.138	-0.4	0.1	0.282311	0.651596	FALSE	0.695	0.678	-0.017	0.282	0	0.6	0.0562094	0.251808	FALSE	0.76	0.778	0.018	0.026	-0.2	0.2	0.797858	0.909187	FALSE	0.779	0.798	0.019
808	ANKMY1	0.12	0.104	-0.016	-0.406	-0.8	0	0.0410939	0.1989	FALSE	0.27	0.272	0.002	-0.082	-0.4	0.2	0.585934	0.832785	FALSE	0.164	0.161	-0.003	-0.247	-0.7	0.2	0.300016	0.66674	FALSE	0.12	0.107	-0.013	-0.666	-1	-0.3	0.00104439	0.0418361	TRUE	0.144	0.171	0.027	-0.101	-0.4	0.2	0.436969	0.674017	FALSE	0.163	0.174	0.011
809	ANKMY2	0.243	0.305	0.062	0.058	-0.2	0.3	0.588464	0.773916	FALSE	0.391	0.456	0.065	0.048	-0.1	0.2	0.601469	0.843827	FALSE	0.29	0.351	0.061	0.075	-0.2	0.3	0.541499	0.82267	FALSE	0.305	0.337	0.032	-0.09	-0.3	0.1	0.451587	0.706879	FALSE	0.221	0.286	0.065	-0.082	-0.4	0.2	0.613446	0.800675	FALSE	0.298	0.38	0.082
810	ANKRA2	0.164	0.205	0.041	0.068	-0.2	0.3	0.620593	0.795168	FALSE	0.215	0.257	0.042	0.254	0	0.5	0.0527106	0.320834	FALSE	0.199	0.239	0.04	0.159	-0.2	0.5	0.332997	0.695618	FALSE	0.13	0.142	0.012	0.066	-0.2	0.4	0.674893	0.851888	FALSE	0.176	0.202	0.026	-0.011	-0.2	0.2	0.923076	0.96731	FALSE	0.176	0.192	0.016
811	ANKRD10	0.478	0.621	0.143	0.142	-0.1	0.4	0.262345	0.505942	FALSE	0.68	0.773	0.093	-0.028	-0.2	0.2	0.752196	0.909792	FALSE	0.588	0.722	0.134	0.008	-0.2	0.2	0.948903	0.986607	FALSE	0.649	0.709	0.06	0.258	-0.1	0.6	0.108278	0.347281	FALSE	0.626	0.696	0.07	0.111	-0.1	0.3	0.269969	0.535927	FALSE	0.598	0.683	0.085
812	ANKRD10-IT1	NA	NA	NA	NA	NA	NA	NA	NA	NA	0.079	0.1	0.021	-0.113	-0.4	0.2	0.441509	0.74821	FALSE	NA	NA	NA	NA	NA	NA	NA	NA	NA	NA	NA	NA	NA	NA	NA	NA	NA	NA	NA	NA	NA	NA	NA	NA	NA	NA	NA	NA	NA	NA
813	ANKRD11	0.787	0.813	0.026	-0.303	-0.5	-0.1	0.00520792	0.0766106	TRUE	0.959	0.972	0.013	-0.12	-0.3	0	0.0955497	0.40689	FALSE	0.913	0.921	0.008	-0.257	-0.5	-0.1	0.0111657	0.21629	FALSE	0.856	0.85	-0.006	-0.097	-0.4	0.2	0.457915	0.711756	FALSE	0.897	0.916	0.019	-0.122	-0.3	0	0.0859208	0.300254	FALSE	0.893	0.887	-0.006
814	ANKRD12	0.938	0.941	0.003	-0.261	-0.5	0	0.0469955	0.212493	FALSE	0.989	0.988	-0.001	-0.173	-0.3	0	0.0381876	0.282373	FALSE	0.983	0.987	0.004	-0.117	-0.4	0.1	0.341608	0.700478	FALSE	0.942	0.932	-0.01	-0.163	-0.4	0	0.127815	0.378969	FALSE	0.968	0.973	0.005	-0.047	-0.2	0.1	0.512179	0.728914	FALSE	0.977	0.962	-0.015
815	ANKRD13A	0.249	0.28	0.031	-0.425	-0.7	-0.1	0.00581964	0.0803952	TRUE	0.379	0.415	0.036	-0.256	-0.5	0	0.0333188	0.268922	FALSE	0.365	0.372	0.007	-0.25	-0.6	0.1	0.102086	0.462446	FALSE	0.245	0.26	0.015	-0.128	-0.4	0.2	0.369305	0.644859	FALSE	0.3	0.288	-0.012	-0.394	-0.6	-0.2	0.000992944	0.0322774	TRUE	0.293	0.323	0.03
816	ANKRD13C	0.315	0.307	-0.008	-0.119	-0.4	0.2	0.385865	0.618026	FALSE	0.527	0.568	0.041	0.063	-0.1	0.3	0.506188	0.78761	FALSE	0.438	0.422	-0.016	-0.011	-0.3	0.3	0.939793	0.984129	FALSE	0.243	0.225	-0.018	-0.274	-0.6	0.1	0.104804	0.341693	FALSE	0.409	0.415	0.006	-0.097	-0.3	0.1	0.284679	0.550368	FALSE	0.394	0.4	0.006
817	ANKRD13D	0.187	0.223	0.036	0.066	-0.2	0.3	0.614308	0.790988	FALSE	0.235	0.316	0.081	0.004	-0.3	0.3	0.975015	0.993651	FALSE	0.164	0.222	0.058	0.217	-0.1	0.6	0.217895	0.59035	FALSE	0.179	0.207	0.028	-0.051	-0.3	0.2	0.706879	0.869669	FALSE	0.161	0.165	0.004	-0.076	-0.3	0.2	0.506826	0.724987	FALSE	0.186	0.242	0.056
818	ANKRD16	NA	NA	NA	NA	NA	NA	NA	NA	NA	0.054	0.07	0.016	0.224	-0.2	0.6	0.253644	0.594494	FALSE	NA	NA	NA	NA	NA	NA	NA	NA	NA	NA	NA	NA	NA	NA	NA	NA	NA	NA	NA	NA	NA	NA	NA	NA	NA	NA	NA	NA	NA	NA
819	ANKRD17	0.76	0.785	0.025	-0.35	-0.6	-0.1	0.0231419	0.153123	FALSE	0.965	0.959	-0.006	-0.133	-0.3	0	0.0946099	0.406259	FALSE	0.914	0.932	0.018	-0.225	-0.4	0	0.0414844	0.32723	FALSE	0.791	0.751	-0.04	-0.396	-0.7	-0.1	0.0107072	0.115916	FALSE	0.914	0.89	-0.024	-0.16	-0.3	0	0.0565212	0.242248	FALSE	0.898	0.882	-0.016
820	ANKRD26	0.132	0.129	-0.003	-0.194	-0.5	0.1	0.244193	0.487038	FALSE	0.219	0.248	0.029	0.058	-0.2	0.3	0.587799	0.833786	FALSE	0.237	0.248	0.011	0.044	-0.3	0.4	0.785374	0.93354	FALSE	0.137	0.159	0.022	-0.394	-0.7	-0.1	0.00838983	0.102521	FALSE	0.155	0.174	0.019	-0.228	-0.5	0	0.0804842	0.289435	FALSE	0.151	0.187	0.036
821	ANKRD27	0.251	0.256	0.005	-0.11	-0.4	0.2	0.442223	0.667027	FALSE	0.443	0.481	0.038	-0.006	-0.2	0.2	0.956297	0.987548	FALSE	0.363	0.397	0.034	-0.013	-0.3	0.3	0.938864	0.983868	FALSE	0.261	0.233	-0.028	-0.21	-0.6	0.2	0.295771	0.57661	FALSE	0.307	0.35	0.043	0.071	-0.2	0.3	0.530814	0.742989	FALSE	0.355	0.36	0.005
822	ANKRD28	0.654	0.667	0.013	-0.046	-0.4	0.3	0.806664	0.90409	FALSE	0.857	0.85	-0.007	-0.113	-0.4	0.2	0.435842	0.744011	FALSE	0.818	0.824	0.006	-0.157	-0.6	0.3	0.449631	0.76941	FALSE	0.753	0.752	-0.001	-0.201	-0.5	0.1	0.162611	0.428854	FALSE	0.805	0.799	-0.006	-0.004	-0.4	0.4	0.982677	0.991435	FALSE	0.766	0.746	-0.02
823	ANKRD29	0.078	0.071	-0.007	-0.42	-1.1	0.3	0.228275	0.471151	FALSE	0.113	0.09	-0.023	-0.299	-1.1	0.5	0.447827	0.752011	FALSE	0.08	0.072	-0.008	-0.393	-1.2	0.4	0.350948	0.706939	FALSE	NA	NA	NA	NA	NA	NA	NA	NA	NA	NA	NA	NA	NA	NA	NA	NA	NA	NA	NA	NA	NA
824	ANKRD33B	NA	NA	NA	NA	NA	NA	NA	NA	NA	NA	NA	NA	NA	NA	NA	NA	NA	NA	NA	NA	NA	NA	NA	NA	NA	NA	NA	NA	NA	NA	NA	NA	NA	NA	NA	NA	NA	NA	NA	NA	NA	NA	NA	NA	NA	NA	NA	NA
825	ANKRD36	0.098	0.182	0.084	0.115	-0.2	0.4	0.476001	0.694663	FALSE	0.219	0.362	0.143	0.515	0.3	0.8	0.000170631	0.0392859	TRUE	0.157	0.295	0.138	0.359	0	0.8	0.0746401	0.410157	FALSE	0.171	0.224	0.053	0.535	0	1	0.0345572	0.197523	FALSE	0.168	0.226	0.058	0.201	-0.1	0.6	0.254851	0.521363	FALSE	0.166	0.272	0.106
826	ANKRD36B	NA	NA	NA	NA	NA	NA	NA	NA	NA	0.098	0.17	0.072	0.009	-0.4	0.4	0.965433	0.990398	FALSE	0.073	0.162	0.089	0.094	-0.6	0.7	0.770861	0.925508	FALSE	0.087	0.133	0.046	0.152	-0.3	0.6	0.491508	0.736004	FALSE	NA	NA	NA	NA	NA	NA	NA	NA	NA	NA	NA	NA
827	ANKRD36C	NA	NA	NA	NA	NA	NA	NA	NA	NA	0.169	0.252	0.083	0.093	-0.2	0.4	0.528527	0.800118	FALSE	0.122	0.198	0.076	-0.128	-0.6	0.3	0.546629	0.824144	FALSE	0.128	0.164	0.036	-0.023	-0.4	0.4	0.911717	0.965517	FALSE	0.113	0.137	0.024	-0.284	-0.7	0.1	0.160673	0.407673	FALSE	0.121	0.21	0.089
828	ANKRD37	0.09	0.143	0.053	0.415	-0.2	1	0.146151	0.373634	FALSE	0.086	0.129	0.043	0.551	0	1.1	0.0501678	0.316653	FALSE	0.077	0.145	0.068	0.067	-0.7	0.8	0.860486	0.956368	FALSE	0.179	0.229	0.05	0.149	-0.2	0.5	0.453867	0.708842	FALSE	0.096	0.156	0.06	0.423	-0.1	0.9	0.101112	0.324193	FALSE	0.084	0.182	0.098
829	ANKRD39	0.273	0.296	0.023	0.209	-0.1	0.6	0.245672	0.488988	FALSE	0.248	0.304	0.056	0.038	-0.3	0.4	0.841597	0.945027	FALSE	0.266	0.253	-0.013	0.102	-0.4	0.6	0.680667	0.886276	FALSE	0.13	0.153	0.023	0.046	-0.4	0.4	0.81896	0.927969	FALSE	0.175	0.163	-0.012	0.001	-0.3	0.3	0.993347	0.996557	FALSE	0.227	0.245	0.018
830	ANKRD40	0.368	0.445	0.077	0.391	0.2	0.6	5.77103e-05	0.00879452	TRUE	0.514	0.597	0.083	0.235	0.1	0.4	0.00255935	0.097312	TRUE	0.447	0.509	0.062	0.356	0.2	0.5	0.000364165	0.0805566	TRUE	0.303	0.322	0.019	0.221	0	0.5	0.0656893	0.271591	FALSE	0.351	0.43	0.079	0.224	0	0.4	0.0226908	0.152465	FALSE	0.429	0.443	0.014
831	ANKRD42	0.098	0.144	0.046	-0.035	-0.3	0.2	0.752617	0.871951	FALSE	0.16	0.206	0.046	-0.122	-0.3	0.1	0.267579	0.607137	FALSE	0.124	0.168	0.044	-0.207	-0.5	0.1	0.192869	0.563124	FALSE	0.153	0.186	0.033	-0.044	-0.4	0.3	0.796106	0.916672	FALSE	0.098	0.114	0.016	-0.444	-0.8	-0.1	0.0141085	0.124658	FALSE	0.138	0.187	0.049
832	ANKRD44	0.254	0.315	0.061	-0.456	-0.8	-0.1	0.0202246	0.143019	FALSE	0.497	0.561	0.064	-0.222	-0.5	0.1	0.164468	0.501573	FALSE	0.392	0.47	0.078	-0.254	-0.6	0.1	0.18177	0.554059	FALSE	0.379	0.409	0.03	-0.29	-0.6	0	0.0677174	0.275725	FALSE	0.427	0.451	0.024	-0.277	-0.6	0	0.0748699	0.27947	FALSE	0.393	0.478	0.085
833	ANKRD46	0.055	0.064	0.009	-0.039	-0.4	0.3	0.827815	0.916942	FALSE	0.096	0.104	0.008	0.02	-0.2	0.3	0.869792	0.954905	FALSE	0.08	0.096	0.016	0.035	-0.3	0.4	0.849482	0.952398	FALSE	NA	NA	NA	NA	NA	NA	NA	NA	NA	0.061	0.058	-0.003	0.013	-0.3	0.3	0.926716	0.968829	FALSE	NA	NA	NA
834	ANKRD49	0.292	0.421	0.129	0.688	0.3	1	0.000187311	0.0163342	TRUE	0.332	0.485	0.153	0.451	0.2	0.7	0.00161096	0.0845044	TRUE	0.317	0.435	0.118	0.359	0	0.7	0.0486648	0.346077	FALSE	0.178	0.201	0.023	0.398	0	0.8	0.0590554	0.257102	FALSE	0.28	0.363	0.083	0.519	0.3	0.8	0.000115105	0.0104485	TRUE	0.288	0.382	0.094
835	ANKRD50	0.147	0.213	0.066	0.072	-0.3	0.5	0.712685	0.851838	FALSE	0.247	0.336	0.089	-0.123	-0.4	0.2	0.415239	0.72915	FALSE	0.206	0.27	0.064	-0.422	-0.8	0	0.0500411	0.348408	FALSE	0.194	0.248	0.054	0.168	-0.2	0.5	0.37111	0.646347	FALSE	0.218	0.228	0.01	-0.221	-0.5	0.1	0.16379	0.412097	FALSE	0.211	0.29	0.079
836	ANKRD52	0.117	0.154	0.037	0.016	-0.3	0.3	0.912069	0.958641	FALSE	0.21	0.254	0.044	0.059	-0.2	0.3	0.579841	0.829429	FALSE	0.175	0.242	0.067	0.103	-0.2	0.4	0.52577	0.810889	FALSE	0.089	0.096	0.007	0.059	-0.4	0.5	0.779942	0.909367	FALSE	0.169	0.223	0.054	0.053	-0.2	0.3	0.688867	0.845268	FALSE	0.16	0.202	0.042
837	ANKRD54	0.118	0.157	0.039	0.219	0	0.5	0.0658601	0.24883	FALSE	0.176	0.239	0.063	0.213	0	0.4	0.0334903	0.268922	FALSE	0.146	0.197	0.051	0.241	0	0.5	0.0998767	0.459687	FALSE	0.119	0.116	-0.003	0.119	-0.2	0.5	0.492176	0.736433	FALSE	0.113	0.138	0.025	0.199	-0.1	0.5	0.148117	0.392071	FALSE	0.142	0.237	0.095
838	ANKRD6	0.18	0.205	0.025	-0.139	-0.5	0.2	0.462766	0.68322	FALSE	0.375	0.41	0.035	-0.075	-0.4	0.2	0.60332	0.844049	FALSE	0.271	0.321	0.05	-0.068	-0.4	0.3	0.713645	0.901858	FALSE	0.18	0.168	-0.012	-0.341	-0.8	0.1	0.138439	0.394937	FALSE	0.222	0.217	-0.005	-0.111	-0.5	0.3	0.553353	0.759864	FALSE	0.285	0.305	0.02
839	ANKRD9	0.125	0.203	0.078	0.113	-0.3	0.5	0.582564	0.770947	FALSE	0.119	0.174	0.055	-0.258	-0.6	0.1	0.123204	0.45057	FALSE	0.109	0.163	0.054	-0.139	-0.5	0.2	0.444175	0.766668	FALSE	0.083	0.115	0.032	0.213	-0.2	0.6	0.270359	0.556102	FALSE	0.105	0.14	0.035	-0.064	-0.4	0.3	0.733693	0.874722	FALSE	0.114	0.168	0.054
840	ANKS1A	0.404	0.406	0.002	-0.539	-0.9	-0.2	0.0015074	0.045236	TRUE	0.714	0.752	0.038	-0.009	-0.3	0.3	0.946513	0.984727	FALSE	0.5	0.522	0.022	-0.264	-0.6	0	0.0926367	0.449666	FALSE	0.383	0.371	-0.012	-0.361	-0.7	0	0.0365191	0.2019	FALSE	0.408	0.409	0.001	-0.292	-0.5	0	0.0239259	0.157348	FALSE	0.528	0.51	-0.018
841	ANKS3	0.097	0.093	-0.004	-0.281	-0.6	0	0.0889646	0.288839	FALSE	0.177	0.218	0.041	0.1	-0.1	0.3	0.35249	0.682509	FALSE	0.147	0.148	0.001	0.148	-0.2	0.5	0.42771	0.756265	FALSE	0.07	0.056	-0.014	-0.152	-0.6	0.3	0.494065	0.738116	FALSE	0.135	0.119	-0.016	-0.128	-0.4	0.2	0.380156	0.630481	FALSE	0.132	0.142	0.01
842	ANKUB1	0.539	0.546	0.007	-0.35	-0.9	0.2	0.225147	0.468066	FALSE	0.85	0.809	-0.041	-0.21	-0.5	0.1	0.198182	0.53981	FALSE	0.789	0.764	-0.025	-0.278	-0.7	0.1	0.185567	0.55481	FALSE	0.693	0.601	-0.092	-0.486	-0.9	0	0.0335037	0.195199	FALSE	0.761	0.751	-0.01	0.091	-0.2	0.4	0.549361	0.756717	FALSE	0.788	0.751	-0.037
843	ANKZF1	0.052	0.044	-0.008	-0.161	-0.6	0.2	0.421111	0.64996	FALSE	0.069	0.078	0.009	0.087	-0.3	0.4	0.626551	0.854624	FALSE	0.06	0.068	0.008	0.45	0	0.9	0.043691	0.333586	FALSE	NA	NA	NA	NA	NA	NA	NA	NA	NA	NA	NA	NA	NA	NA	NA	NA	NA	NA	NA	NA	NA
844	ANO10	0.365	0.449	0.084	-0.03	-0.3	0.3	0.833468	0.920236	FALSE	0.574	0.687	0.113	0.191	0	0.4	0.101697	0.418329	FALSE	0.445	0.536	0.091	0.038	-0.3	0.4	0.810775	0.943036	FALSE	0.4	0.444	0.044	0.18	-0.1	0.5	0.219645	0.498696	FALSE	0.381	0.423	0.042	-0.145	-0.4	0.1	0.276361	0.542019	FALSE	0.462	0.51	0.048
845	ANO5	0.868	0.872	0.004	-0.063	-0.6	0.5	0.807988	0.904846	FALSE	0.962	0.957	-0.005	0.158	-0.3	0.6	0.496952	0.783101	FALSE	0.875	0.876	0.001	-0.135	-0.7	0.4	0.637726	0.863484	FALSE	0.835	0.831	-0.004	-0.003	-0.3	0.3	0.984676	0.993447	FALSE	0.444	0.374	-0.07	-0.659	-1.4	0.1	0.072832	0.276411	FALSE	0.937	0.825	-0.112
846	ANO6	0.454	0.519	0.065	-0.068	-0.3	0.2	0.615214	0.791742	FALSE	0.667	0.769	0.102	0.097	0	0.2	0.180404	0.519811	FALSE	0.652	0.777	0.125	0.062	-0.2	0.3	0.613855	0.853656	FALSE	0.492	0.523	0.031	-0.146	-0.4	0.2	0.329746	0.609958	FALSE	0.797	0.851	0.054	0.126	-0.1	0.4	0.273618	0.539167	FALSE	0.59	0.645	0.055
847	ANOS1	0.278	0.36	0.082	-0.392	-0.8	0	0.0491119	0.216247	FALSE	0.372	0.466	0.094	-0.404	-0.8	0	0.0724502	0.365523	FALSE	0.277	0.348	0.071	-0.367	-0.8	0.1	0.104107	0.465092	FALSE	0.257	0.34	0.083	-0.159	-0.5	0.2	0.322154	0.603449	FALSE	0.12	0.159	0.039	-1.045	-1.7	-0.4	0.00127088	0.036394	TRUE	0.284	0.307	0.023
848	ANP32A	0.589	0.639	0.05	0.169	-0.1	0.4	0.210111	0.45328	FALSE	0.61	0.627	0.017	0.029	-0.2	0.3	0.800155	0.928257	FALSE	0.597	0.617	0.02	0.104	-0.2	0.4	0.457989	0.774169	FALSE	0.505	0.55	0.045	0.108	-0.2	0.4	0.4995	0.741986	FALSE	0.449	0.484	0.035	-0.035	-0.2	0.2	0.711613	0.860735	FALSE	0.551	0.534	-0.017
849	ANP32B	0.887	0.905	0.018	0.08	-0.2	0.3	0.523472	0.727786	FALSE	0.909	0.923	0.014	0.014	-0.2	0.2	0.881023	0.95848	FALSE	0.892	0.897	0.005	0.081	-0.1	0.3	0.452561	0.770859	FALSE	0.827	0.842	0.015	0.015	-0.2	0.3	0.895573	0.958309	FALSE	0.827	0.851	0.024	-0.011	-0.2	0.1	0.888847	0.950276	FALSE	0.876	0.866	-0.01
850	ANP32E	0.315	0.358	0.043	-0.066	-0.3	0.2	0.62755	0.799437	FALSE	0.341	0.382	0.041	-0.146	-0.4	0.1	0.197641	0.539109	FALSE	0.336	0.358	0.022	-0.105	-0.4	0.2	0.447364	0.768252	FALSE	0.306	0.396	0.09	0.02	-0.3	0.3	0.896443	0.958602	FALSE	0.318	0.331	0.013	-0.115	-0.3	0.1	0.256722	0.522823	FALSE	0.298	0.339	0.041
851	ANPEP	0.681	0.654	-0.027	0.66	0.2	1.1	0.00475533	0.0735308	TRUE	0.81	0.785	-0.025	0.519	0.1	0.9	0.0109623	0.169447	FALSE	0.831	0.812	-0.019	0.541	0.1	0.9	0.00782177	0.187241	FALSE	0.563	0.468	-0.095	-0.016	-0.5	0.5	0.951755	0.982051	FALSE	0.902	0.892	-0.01	0.29	0	0.6	0.0646689	0.259561	FALSE	0.704	0.615	-0.089
852	ANTKMT	0.529	0.518	-0.011	0.02	-0.3	0.4	0.907069	0.955898	FALSE	0.464	0.482	0.018	-0.104	-0.4	0.2	0.515867	0.793198	FALSE	0.49	0.466	-0.024	0.053	-0.3	0.4	0.770369	0.925241	FALSE	0.431	0.483	0.052	-0.075	-0.5	0.3	0.692564	0.862934	FALSE	0.336	0.301	-0.035	-0.188	-0.5	0.1	0.184184	0.438235	FALSE	0.411	0.371	-0.04
853	ANTXR2	NA	NA	NA	NA	NA	NA	NA	NA	NA	0.078	0.11	0.032	-0.158	-0.9	0.6	0.681234	0.879994	FALSE	0.111	0.183	0.072	0.181	-0.7	1	0.667185	0.877583	FALSE	0.084	0.086	0.002	-0.275	-0.9	0.3	0.350508	0.631425	FALSE	0.467	0.668	0.201	0.103	-0.3	0.5	0.584225	0.782382	FALSE	NA	NA	NA
854	ANXA1	1	1	0	0.543	0.1	1	0.0147937	0.123003	FALSE	0.998	0.996	-0.002	0.262	-0.1	0.6	0.169467	0.506638	FALSE	1	0.999	-0.001	0.446	0	0.9	0.0489457	0.346722	FALSE	0.999	0.997	-0.002	0.518	0.1	0.9	0.00782902	0.0988679	TRUE	1	0.997	-0.003	0.208	-0.1	0.5	0.202604	0.4613	FALSE	1	0.998	-0.002
855	ANXA11	0.895	0.913	0.018	0.001	-0.3	0.3	0.996412	0.998423	FALSE	0.928	0.949	0.021	-0.063	-0.3	0.2	0.635652	0.858967	FALSE	0.879	0.896	0.017	-0.112	-0.4	0.2	0.460958	0.776183	FALSE	0.818	0.83	0.012	0.062	-0.2	0.3	0.565123	0.784879	FALSE	0.807	0.812	0.005	-0.104	-0.3	0.1	0.373909	0.62597	FALSE	0.877	0.866	-0.011
856	ANXA2	1	0.999	-0.001	0.159	-0.2	0.5	0.331269	0.571836	FALSE	1	0.996	-0.004	-0.022	-0.3	0.2	0.852862	0.950478	FALSE	1	0.999	-0.001	0.093	-0.2	0.4	0.526448	0.810889	FALSE	0.998	0.995	-0.003	0.115	-0.1	0.4	0.359466	0.63675	FALSE	1	1	0	0.014	-0.2	0.2	0.897597	0.955198	FALSE	1	0.995	-0.005
857	ANXA4	0.853	0.825	-0.028	-0.289	-0.5	0	0.0240733	0.155077	FALSE	0.912	0.906	-0.006	-0.3	-0.5	-0.1	0.00203146	0.0889297	TRUE	0.884	0.86	-0.024	-0.28	-0.5	0	0.0298216	0.296708	FALSE	0.712	0.724	0.012	-0.36	-0.6	-0.1	0.00646586	0.0922851	TRUE	0.783	0.765	-0.018	-0.399	-0.6	-0.2	0.000138899	0.0117175	TRUE	0.849	0.773	-0.076
858	ANXA5	1	1	0	0.104	-0.2	0.4	0.425992	0.653974	FALSE	0.998	0.994	-0.004	0.028	-0.2	0.2	0.797172	0.927885	FALSE	1	0.999	-0.001	0.162	-0.1	0.4	0.218324	0.590489	FALSE	1	0.997	-0.003	0.096	-0.1	0.3	0.366761	0.642948	FALSE	1	1	0	0.174	0	0.4	0.0940249	0.312939	FALSE	1	0.97	-0.03
859	ANXA6	NA	NA	NA	NA	NA	NA	NA	NA	NA	NA	NA	NA	NA	NA	NA	NA	NA	NA	NA	NA	NA	NA	NA	NA	NA	NA	NA	NA	NA	NA	NA	NA	NA	NA	NA	NA	NA	NA	NA	NA	NA	NA	NA	NA	NA	NA	NA	NA
860	ANXA7	0.801	0.793	-0.008	-0.006	-0.3	0.3	0.965897	0.983853	FALSE	0.846	0.871	0.025	0.007	-0.2	0.2	0.93779	0.980509	FALSE	0.858	0.873	0.015	0.126	-0.1	0.4	0.32694	0.690785	FALSE	0.594	0.595	0.001	-0.147	-0.4	0.1	0.232783	0.513006	FALSE	0.793	0.791	-0.002	-0.041	-0.2	0.1	0.620359	0.804135	FALSE	0.787	0.764	-0.023
861	AOAH	0.106	0.219	0.113	0.289	-0.2	0.8	0.229272	0.472102	FALSE	0.127	0.249	0.122	0.257	-0.3	0.8	0.326234	0.66054	FALSE	0.137	0.251	0.114	0.257	-0.3	0.8	0.312834	0.679962	FALSE	0.098	0.188	0.09	0.475	0	1	0.0617746	0.262488	FALSE	0.114	0.206	0.092	0.281	-0.2	0.8	0.27513	0.540597	FALSE	0.106	0.186	0.08
862	AOC2	0.25	0.31	0.06	0.616	0.2	1	0.00264095	0.0569849	TRUE	0.261	0.314	0.053	0.442	0.1	0.8	0.0136951	0.186433	FALSE	0.271	0.328	0.057	0.472	0.1	0.8	0.0153274	0.233623	FALSE	0.201	0.24	0.039	0.307	-0.1	0.7	0.0938375	0.325396	FALSE	NA	NA	NA	NA	NA	NA	NA	NA	NA	0.261	0.29	0.029
863	AOC3	0.246	0.241	-0.005	0.304	-0.6	1.2	0.489134	0.703259	FALSE	0.256	0.287	0.031	0.087	-0.7	0.8	0.813922	0.933753	FALSE	0.232	0.245	0.013	0.075	-0.8	1	0.863539	0.957648	FALSE	0.189	0.222	0.033	0.201	-0.5	0.9	0.553794	0.777195	FALSE	NA	NA	NA	NA	NA	NA	NA	NA	NA	0.265	0.237	-0.028
864	AOPEP	0.109	0.107	-0.002	-0.114	-0.6	0.4	0.656517	0.818323	FALSE	0.265	0.258	-0.007	0.363	0.1	0.7	0.019197	0.216293	FALSE	0.226	0.182	-0.044	0.469	-0.1	1	0.0864877	0.438932	FALSE	0.071	0.063	-0.008	-0.23	-0.6	0.1	0.222125	0.500794	FALSE	0.218	0.161	-0.057	-0.155	-0.5	0.2	0.340335	0.600321	FALSE	0.152	0.194	0.042
865	AP000240.1	NA	NA	NA	NA	NA	NA	NA	NA	NA	0.146	0.16	0.014	-0.206	-0.5	0.1	0.196003	0.537373	FALSE	0.111	0.126	0.015	-0.191	-0.6	0.2	0.319037	0.68421	FALSE	NA	NA	NA	NA	NA	NA	NA	NA	NA	0.092	0.111	0.019	-0.217	-0.6	0.1	0.214863	0.478641	FALSE	NA	NA	NA
866	AP000331.1	0.332	0.303	-0.029	-0.383	-1.1	0.3	0.284186	0.52997	FALSE	0.668	0.621	-0.047	-0.174	-0.7	0.3	0.504924	0.787429	FALSE	0.527	0.526	-0.001	-0.057	-0.6	0.5	0.829748	0.946882	FALSE	0.383	0.331	-0.052	-0.526	-1.1	0.1	0.0829602	0.306505	FALSE	0.501	0.492	-0.009	0.085	-0.3	0.5	0.67748	0.839249	FALSE	0.506	0.427	-0.079
867	AP000442.1	NA	NA	NA	NA	NA	NA	NA	NA	NA	0.104	0.119	0.015	-0.094	-0.4	0.2	0.537957	0.804422	FALSE	NA	NA	NA	NA	NA	NA	NA	NA	NA	NA	NA	NA	NA	NA	NA	NA	NA	NA	NA	NA	NA	NA	NA	NA	NA	NA	NA	NA	NA	NA
868	AP000547.3	0.211	0.132	-0.079	0.191	-0.4	0.8	0.513553	0.720466	FALSE	0.269	0.195	-0.074	0.043	-0.5	0.6	0.870598	0.955395	FALSE	0.206	0.137	-0.069	0.067	-0.7	0.8	0.85509	0.953925	FALSE	0.188	0.121	-0.067	0.142	-0.3	0.6	0.562945	0.783185	FALSE	NA	NA	NA	NA	NA	NA	NA	NA	NA	0.22	0.158	-0.062
869	AP000695.1	NA	NA	NA	NA	NA	NA	NA	NA	NA	NA	NA	NA	NA	NA	NA	NA	NA	NA	NA	NA	NA	NA	NA	NA	NA	NA	NA	NA	NA	NA	NA	NA	NA	NA	NA	NA	0.092	0.093	0.001	0.085	-0.3	0.5	0.678459	0.839249	FALSE	NA	NA	NA
870	AP000763.3	0.05	0.058	0.008	-1.154	-1.6	-0.7	1.55322e-06	0.00145407	TRUE	0.119	0.104	-0.015	-0.659	-1	-0.3	0.000629553	0.0635009	TRUE	0.093	0.087	-0.006	-0.775	-1.2	-0.4	0.000410962	0.0805566	TRUE	0.14	0.165	0.025	-0.598	-1	-0.2	0.00672136	0.0931731	TRUE	0.086	0.105	0.019	-0.665	-1	-0.3	0.000543101	0.0230208	TRUE	NA	NA	NA
871	AP000779.1	0.099	0.111	0.012	-0.463	-1	0	0.0703568	0.25478	FALSE	0.231	0.221	-0.01	-0.678	-1.1	-0.3	0.00125456	0.0804799	TRUE	0.259	0.309	0.05	-0.518	-1	0	0.0435096	0.333586	FALSE	0.206	0.188	-0.018	-0.379	-0.9	0.1	0.140195	0.397148	FALSE	0.154	0.145	-0.009	-0.225	-0.7	0.2	0.329362	0.59122	FALSE	NA	NA	NA
872	AP000873.2	NA	NA	NA	NA	NA	NA	NA	NA	NA	0.148	0.208	0.06	-0.014	-0.3	0.2	0.911499	0.970317	FALSE	0.118	0.165	0.047	-0.021	-0.4	0.4	0.91371	0.976061	FALSE	0.079	0.074	-0.005	-0.039	-0.3	0.3	0.802818	0.919493	FALSE	0.114	0.128	0.014	-0.259	-0.5	0	0.0604709	0.250104	FALSE	0.111	0.144	0.033
873	AP001011.1	0.094	0.153	0.059	0.098	-0.4	0.6	0.669802	0.825873	FALSE	0.263	0.312	0.049	0.067	-0.2	0.4	0.636479	0.859705	FALSE	0.195	0.234	0.039	0.109	-0.2	0.5	0.529904	0.812778	FALSE	0.197	0.199	0.002	0.407	0	0.8	0.0682715	0.276874	FALSE	0.218	0.28	0.062	0.339	0	0.7	0.0378356	0.196619	FALSE	0.207	0.252	0.045
874	AP001021.3	NA	NA	NA	NA	NA	NA	NA	NA	NA	0.092	0.136	0.044	0.277	-0.2	0.8	0.294623	0.634605	FALSE	NA	NA	NA	NA	NA	NA	NA	NA	NA	NA	NA	NA	NA	NA	NA	NA	NA	NA	NA	NA	NA	NA	NA	NA	NA	NA	NA	NA	NA	NA
875	AP001610.2	NA	NA	NA	NA	NA	NA	NA	NA	NA	NA	NA	NA	NA	NA	NA	NA	NA	NA	NA	NA	NA	NA	NA	NA	NA	NA	NA	NA	NA	NA	NA	NA	NA	NA	NA	NA	NA	NA	NA	NA	NA	NA	NA	NA	NA	NA	NA	NA
876	AP001831.1	0.1	0.13	0.03	-0.009	-0.5	0.5	0.974091	0.987455	FALSE	0.266	0.294	0.028	0.408	0	0.8	0.0508302	0.317232	FALSE	0.125	0.169	0.044	-0.131	-0.7	0.5	0.668433	0.878087	FALSE	0.145	0.144	-0.001	0.354	0	0.7	0.0726903	0.286312	FALSE	NA	NA	NA	NA	NA	NA	NA	NA	NA	NA	NA	NA
877	AP002336.2	0.423	0.517	0.094	0.002	-0.3	0.3	0.988117	0.994378	FALSE	0.66	0.692	0.032	-0.139	-0.4	0.1	0.245884	0.587582	FALSE	0.519	0.637	0.118	-0.153	-0.5	0.2	0.412281	0.746145	FALSE	0.644	0.658	0.014	0.159	-0.2	0.5	0.340659	0.619579	FALSE	0.497	0.57	0.073	0.05	-0.2	0.3	0.692511	0.847407	FALSE	0.56	0.601	0.041
878	AP002381.2	0.102	0.133	0.031	-0.224	-0.5	0.1	0.159099	0.391149	FALSE	0.197	0.21	0.013	-0.262	-0.6	0	0.0909694	0.397255	FALSE	0.142	0.16	0.018	-0.123	-0.5	0.3	0.535367	0.817393	FALSE	0.274	0.305	0.031	-0.046	-0.4	0.3	0.790529	0.91475	FALSE	0.138	0.18	0.042	-0.271	-0.6	0.1	0.110495	0.336984	FALSE	0.164	0.181	0.017
879	AP002495.1	NA	NA	NA	NA	NA	NA	NA	NA	NA	0.069	0.079	0.01	0.124	-0.2	0.5	0.455669	0.757878	FALSE	0.054	0.05	-0.004	0.312	-0.2	0.8	0.236007	0.606859	FALSE	NA	NA	NA	NA	NA	NA	NA	NA	NA	NA	NA	NA	NA	NA	NA	NA	NA	NA	NA	NA	NA
880	AP002762.2	0.104	0.123	0.019	-0.026	-0.6	0.6	0.931118	0.967214	FALSE	0.263	0.28	0.017	-0.048	-0.5	0.4	0.826838	0.938288	FALSE	0.165	0.167	0.002	0.131	-0.5	0.8	0.676463	0.883146	FALSE	0.154	0.133	-0.021	-0.306	-0.7	0.1	0.140281	0.397148	FALSE	0.14	0.115	-0.025	-0.182	-0.7	0.3	0.438091	0.674444	FALSE	0.167	0.151	-0.016
881	AP002807.1	NA	NA	NA	NA	NA	NA	NA	NA	NA	0.093	0.108	0.015	-0.101	-0.4	0.2	0.488637	0.778575	FALSE	NA	NA	NA	NA	NA	NA	NA	NA	NA	NA	NA	NA	NA	NA	NA	NA	NA	NA	0.063	0.087	0.024	0.054	-0.3	0.4	0.74049	0.878608	FALSE	NA	NA	NA
882	AP002812.2	NA	NA	NA	NA	NA	NA	NA	NA	NA	0.1	0.102	0.002	-0.238	-0.5	0	0.0826804	0.38249	FALSE	0.081	0.076	-0.005	-0.033	-0.5	0.4	0.883151	0.966	FALSE	0.099	0.129	0.03	-0.308	-0.7	0.1	0.155496	0.418513	FALSE	0.064	0.058	-0.006	-0.192	-0.6	0.2	0.31609	0.579207	FALSE	NA	NA	NA
883	AP003086.1	0.306	0.345	0.039	-0.205	-0.7	0.3	0.397783	0.6297	FALSE	0.584	0.569	-0.015	-0.324	-0.6	0	0.0286445	0.251763	FALSE	0.518	0.584	0.066	-0.318	-0.8	0.1	0.153753	0.526922	FALSE	0.528	0.531	0.003	-0.164	-0.5	0.2	0.383211	0.655592	FALSE	0.416	0.457	0.041	-0.038	-0.4	0.3	0.827678	0.924104	FALSE	0.491	0.451	-0.04
884	AP003557.1	NA	NA	NA	NA	NA	NA	NA	NA	NA	0.092	0.118	0.026	-0.186	-0.6	0.2	0.376146	0.701243	FALSE	NA	NA	NA	NA	NA	NA	NA	NA	NA	NA	NA	NA	NA	NA	NA	NA	NA	NA	NA	NA	NA	NA	NA	NA	NA	NA	NA	NA	NA	NA
885	AP006621.3	NA	NA	NA	NA	NA	NA	NA	NA	NA	0.079	0.092	0.013	-0.2	-0.5	0.1	0.195411	0.536999	FALSE	NA	NA	NA	NA	NA	NA	NA	NA	NA	NA	NA	NA	NA	NA	NA	NA	NA	NA	NA	NA	NA	NA	NA	NA	NA	NA	NA	NA	NA	NA
886	AP1AR	0.44	0.431	-0.009	-0.357	-0.6	-0.1	0.0108851	0.105774	FALSE	0.596	0.605	0.009	-0.218	-0.4	0	0.051407	0.317649	FALSE	0.503	0.527	0.024	-0.122	-0.4	0.2	0.398445	0.738368	FALSE	0.394	0.376	-0.018	-0.235	-0.5	0	0.0604208	0.259939	FALSE	0.435	0.491	0.056	-0.187	-0.4	0	0.102386	0.326011	FALSE	0.474	0.438	-0.036
887	AP1B1	0.335	0.375	0.04	-0.088	-0.3	0.2	0.48882	0.703054	FALSE	0.453	0.537	0.084	-0.075	-0.3	0.2	0.550422	0.809992	FALSE	0.444	0.49	0.046	-0.162	-0.4	0.1	0.243865	0.614906	FALSE	0.303	0.346	0.043	-0.081	-0.3	0.2	0.504298	0.745985	FALSE	0.35	0.374	0.024	-0.217	-0.5	0	0.0767471	0.282827	FALSE	0.355	0.402	0.047
888	AP1G1	0.564	0.61	0.046	-0.179	-0.4	0	0.0497339	0.217086	FALSE	0.761	0.799	0.038	-0.119	-0.3	0	0.119958	0.446408	FALSE	0.685	0.734	0.049	-0.14	-0.3	0	0.121731	0.487116	FALSE	0.577	0.598	0.021	-0.156	-0.4	0.1	0.169345	0.437596	FALSE	0.681	0.715	0.034	-0.136	-0.3	0	0.077958	0.28478	FALSE	0.644	0.7	0.056
889	AP1G2	0.126	0.125	-0.001	0.05	-0.2	0.3	0.718647	0.855238	FALSE	0.157	0.191	0.034	-0.03	-0.3	0.2	0.790739	0.923912	FALSE	0.146	0.146	0	-0.024	-0.3	0.3	0.875436	0.963411	FALSE	0.08	0.106	0.026	0.21	-0.2	0.6	0.329976	0.61009	FALSE	0.108	0.113	0.005	-0.138	-0.4	0.2	0.359864	0.614455	FALSE	0.121	0.123	0.002
890	AP1M1	0.24	0.274	0.034	0.188	0	0.4	0.065459	0.248607	FALSE	0.366	0.422	0.056	0.135	0	0.3	0.114575	0.437624	FALSE	0.313	0.393	0.08	0.168	-0.1	0.4	0.172912	0.547343	FALSE	0.228	0.251	0.023	0.13	-0.2	0.5	0.436298	0.696548	FALSE	0.292	0.341	0.049	0.011	-0.2	0.2	0.898111	0.955221	FALSE	0.288	0.307	0.019
891	AP1S1	0.328	0.363	0.035	0.23	-0.1	0.5	0.138128	0.363639	FALSE	0.287	0.312	0.025	0.106	-0.1	0.4	0.406167	0.725416	FALSE	0.294	0.301	0.007	0.169	-0.2	0.5	0.348541	0.704757	FALSE	0.224	0.299	0.075	0.164	-0.2	0.5	0.328291	0.608675	FALSE	0.219	0.206	-0.013	0.181	-0.1	0.5	0.222853	0.488561	FALSE	0.239	0.248	0.009
892	AP1S2	0.592	0.706	0.114	0.359	0.1	0.7	0.0235364	0.153648	FALSE	0.586	0.702	0.116	0.228	0	0.5	0.100839	0.417287	FALSE	0.692	0.784	0.092	0.204	-0.1	0.5	0.218225	0.59047	FALSE	0.538	0.634	0.096	0.267	0	0.5	0.0324855	0.192402	FALSE	0.702	0.804	0.102	0.202	0	0.5	0.106808	0.333889	FALSE	0.559	0.635	0.076
893	AP1S3	0.254	0.372	0.118	0.183	-0.3	0.7	0.475315	0.693902	FALSE	0.399	0.517	0.118	-0.03	-0.4	0.3	0.862962	0.953436	FALSE	0.404	0.542	0.138	-0.172	-0.7	0.4	0.516294	0.806145	FALSE	0.354	0.391	0.037	0.206	-0.3	0.7	0.440923	0.69953	FALSE	0.309	0.43	0.121	0.114	-0.3	0.5	0.552584	0.759241	FALSE	0.397	0.485	0.088
894	AP2A1	0.291	0.313	0.022	0.046	-0.2	0.3	0.691876	0.839534	FALSE	0.421	0.459	0.038	0.034	-0.2	0.2	0.743143	0.905594	FALSE	0.399	0.432	0.033	0.094	-0.2	0.4	0.492333	0.792735	FALSE	0.215	0.245	0.03	-0.045	-0.4	0.3	0.791797	0.914911	FALSE	0.355	0.377	0.022	0.062	-0.1	0.2	0.493827	0.715566	FALSE	0.315	0.291	-0.024
895	AP2A2	0.403	0.475	0.072	0.199	-0.1	0.5	0.217582	0.459058	FALSE	0.591	0.706	0.115	0.182	0	0.4	0.0929304	0.402217	FALSE	0.524	0.592	0.068	0.159	-0.2	0.5	0.356883	0.711488	FALSE	0.371	0.412	0.041	0.048	-0.3	0.3	0.752497	0.895096	FALSE	0.437	0.53	0.093	0.084	-0.2	0.3	0.498366	0.717994	FALSE	0.475	0.501	0.026
896	AP2B1	0.655	0.752	0.097	0.301	-0.1	0.7	0.139767	0.366346	FALSE	0.825	0.873	0.048	0.176	-0.1	0.5	0.240057	0.580335	FALSE	0.774	0.848	0.074	0.212	-0.2	0.6	0.25136	0.623727	FALSE	0.601	0.652	0.051	-0.036	-0.3	0.3	0.816124	0.927107	FALSE	0.735	0.844	0.109	0.206	-0.1	0.5	0.120381	0.353715	FALSE	0.724	0.791	0.067
897	AP2M1	0.878	0.885	0.007	0.01	-0.3	0.3	0.94287	0.972988	FALSE	0.853	0.872	0.019	-0.084	-0.3	0.1	0.366993	0.692971	FALSE	0.856	0.869	0.013	0.014	-0.2	0.3	0.908568	0.974034	FALSE	0.72	0.769	0.049	-0.006	-0.3	0.2	0.962183	0.985039	FALSE	0.775	0.754	-0.021	-0.122	-0.3	0	0.142619	0.385254	FALSE	0.81	0.791	-0.019
898	AP2S1	0.916	0.905	-0.011	0.137	-0.2	0.5	0.393021	0.624797	FALSE	0.906	0.892	-0.014	-0.042	-0.3	0.2	0.725386	0.89844	FALSE	0.908	0.903	-0.005	0.098	-0.2	0.4	0.523033	0.810146	FALSE	0.83	0.833	0.003	-0.004	-0.3	0.2	0.977518	0.990018	FALSE	0.861	0.824	-0.037	-0.05	-0.3	0.2	0.680602	0.840553	FALSE	0.871	0.808	-0.063
899	AP3B1	0.78	0.804	0.024	-0.228	-0.5	0	0.0789632	0.2721	FALSE	0.948	0.95	0.002	-0.159	-0.3	0	0.0736406	0.368428	FALSE	0.929	0.932	0.003	-0.281	-0.5	0	0.0367114	0.312685	FALSE	0.73	0.734	0.004	-0.094	-0.3	0.1	0.377679	0.650975	FALSE	0.924	0.908	-0.016	-0.075	-0.3	0.1	0.469375	0.696965	FALSE	0.884	0.838	-0.046
900	AP3D1	0.525	0.546	0.021	-0.027	-0.2	0.2	0.77405	0.884201	FALSE	0.706	0.762	0.056	-0.08	-0.2	0	0.178354	0.518453	FALSE	0.658	0.714	0.056	-0.058	-0.3	0.1	0.549094	0.824796	FALSE	0.461	0.504	0.043	-0.034	-0.2	0.2	0.751958	0.895007	FALSE	0.632	0.644	0.012	-0.053	-0.2	0.1	0.441337	0.676595	FALSE	0.578	0.582	0.004
901	AP3M1	0.317	0.346	0.029	0.022	-0.2	0.2	0.845429	0.926473	FALSE	0.466	0.532	0.066	0.074	-0.1	0.2	0.339392	0.673002	FALSE	0.42	0.435	0.015	0.188	-0.1	0.4	0.122139	0.487977	FALSE	0.228	0.224	-0.004	-0.081	-0.4	0.2	0.591356	0.800675	FALSE	0.389	0.383	-0.006	-0.036	-0.2	0.2	0.713827	0.861566	FALSE	0.363	0.35	-0.013
902	AP3M2	0.131	0.179	0.048	-0.006	-0.3	0.3	0.96797	0.984731	FALSE	0.215	0.276	0.061	0.115	-0.1	0.3	0.289843	0.630701	FALSE	0.156	0.219	0.063	0.031	-0.3	0.3	0.830834	0.947094	FALSE	0.12	0.138	0.018	-0.124	-0.5	0.3	0.514472	0.752108	FALSE	0.145	0.184	0.039	-0.136	-0.3	0.1	0.189048	0.444941	FALSE	0.188	0.239	0.051
903	AP3S1	0.714	0.791	0.077	0.383	0.1	0.6	0.00530672	0.0771334	TRUE	0.745	0.84	0.095	0.203	0	0.4	0.0422071	0.293949	FALSE	0.711	0.84	0.129	0.343	0.1	0.6	0.00249494	0.127179	FALSE	0.587	0.669	0.082	0.181	0	0.4	0.100685	0.335872	FALSE	0.643	0.758	0.115	0.225	0	0.4	0.0172863	0.138432	FALSE	0.684	0.755	0.071
904	AP3S2	0.35	0.359	0.009	-0.257	-0.5	0	0.0528913	0.221871	FALSE	0.565	0.59	0.025	-0.097	-0.3	0.1	0.285946	0.626101	FALSE	0.507	0.515	0.008	-0.066	-0.3	0.2	0.624171	0.858056	FALSE	0.303	0.347	0.044	0.052	-0.2	0.3	0.679588	0.854485	FALSE	0.452	0.44	-0.012	-0.153	-0.4	0.1	0.159885	0.406772	FALSE	0.45	0.372	-0.078
905	AP4B1	NA	NA	NA	NA	NA	NA	NA	NA	NA	0.057	0.075	0.018	0.033	-0.2	0.3	0.811399	0.932638	FALSE	0.05	0.074	0.024	0.242	-0.1	0.6	0.154828	0.528221	FALSE	NA	NA	NA	NA	NA	NA	NA	NA	NA	NA	NA	NA	NA	NA	NA	NA	NA	NA	NA	NA	NA
906	AP4E1	0.232	0.252	0.02	0.14	-0.2	0.5	0.423527	0.652449	FALSE	0.452	0.474	0.022	0.306	0.1	0.6	0.0167632	0.204067	FALSE	0.363	0.384	0.021	0.206	-0.1	0.5	0.194255	0.563124	FALSE	0.214	0.196	-0.018	-0.139	-0.5	0.2	0.440462	0.69953	FALSE	0.327	0.337	0.01	0.181	0	0.4	0.0987639	0.320099	FALSE	0.321	0.298	-0.023
907	AP4M1	0.14	0.141	0.001	0.108	-0.3	0.5	0.557919	0.754679	FALSE	0.151	0.162	0.011	0.169	-0.1	0.5	0.266336	0.606482	FALSE	0.153	0.165	0.012	0.189	-0.2	0.6	0.339698	0.699556	FALSE	0.083	0.071	-0.012	0.146	-0.3	0.6	0.5337	0.76535	FALSE	0.114	0.119	0.005	0.135	-0.2	0.4	0.371867	0.624678	FALSE	0.137	0.132	-0.005
908	AP4S1	0.189	0.24	0.051	0.22	0	0.4	0.0329172	0.178159	FALSE	0.349	0.379	0.03	-0.044	-0.2	0.2	0.65931	0.87121	FALSE	0.284	0.337	0.053	-0.074	-0.3	0.2	0.53707	0.818442	FALSE	0.245	0.256	0.011	0.019	-0.3	0.3	0.886433	0.95407	FALSE	0.273	0.294	0.021	0.061	-0.1	0.2	0.515939	0.731991	FALSE	0.276	0.28	0.004
909	AP5B1	0.62	0.59	-0.03	-0.119	-0.4	0.2	0.429865	0.656921	FALSE	0.743	0.75	0.007	-0.043	-0.3	0.2	0.73021	0.900309	FALSE	0.677	0.679	0.002	-0.099	-0.4	0.2	0.51088	0.802721	FALSE	0.404	0.368	-0.036	-0.293	-0.6	0	0.0373674	0.203621	FALSE	0.544	0.551	0.007	-0.101	-0.4	0.2	0.469702	0.696965	FALSE	0.624	0.589	-0.035
910	AP5M1	0.331	0.364	0.033	-0.1	-0.3	0.1	0.309655	0.553412	FALSE	0.481	0.535	0.054	-0.101	-0.3	0.1	0.280053	0.619551	FALSE	0.419	0.469	0.05	-0.158	-0.4	0.1	0.1695	0.5443	FALSE	0.302	0.304	0.002	-0.226	-0.5	0	0.0846532	0.309444	FALSE	0.355	0.397	0.042	-0.014	-0.2	0.2	0.880437	0.946308	FALSE	0.384	0.359	-0.025
911	AP5S1	0.072	0.064	-0.008	0.085	-0.2	0.4	0.603955	0.784442	FALSE	0.09	0.085	-0.005	-0.012	-0.3	0.3	0.936352	0.980222	FALSE	0.089	0.061	-0.028	0.301	-0.2	0.8	0.204286	0.573682	FALSE	NA	NA	NA	NA	NA	NA	NA	NA	NA	0.075	0.05	-0.025	-0.062	-0.4	0.3	0.734074	0.874723	FALSE	NA	NA	NA
912	AP5Z1	0.337	0.389	0.052	0.01	-0.2	0.2	0.928144	0.965742	FALSE	0.439	0.522	0.083	-0.102	-0.3	0.1	0.250085	0.591475	FALSE	0.398	0.473	0.075	-0.163	-0.4	0.1	0.159413	0.531585	FALSE	0.359	0.367	0.008	0.084	-0.2	0.4	0.549897	0.775107	FALSE	0.387	0.43	0.043	-0.068	-0.2	0.1	0.371118	0.624187	FALSE	0.382	0.387	0.005
913	APAF1	0.127	0.16	0.033	-0.054	-0.3	0.2	0.650511	0.814288	FALSE	0.217	0.273	0.056	0.005	-0.2	0.2	0.954442	0.987132	FALSE	0.207	0.248	0.041	0.027	-0.2	0.3	0.828061	0.946882	FALSE	0.15	0.157	0.007	-0.259	-0.6	0	0.0805482	0.301474	FALSE	0.188	0.239	0.051	-0.058	-0.3	0.2	0.679866	0.840075	FALSE	0.167	0.182	0.015
914	APBA1	0.063	0.057	-0.006	-0.584	-1.1	-0.1	0.028401	0.166195	FALSE	0.139	0.142	0.003	0.078	-0.3	0.4	0.666398	0.875933	FALSE	0.088	0.103	0.015	-0.152	-0.7	0.4	0.594888	0.844937	FALSE	0.08	0.075	-0.005	-0.622	-1.1	-0.1	0.0111779	0.117978	FALSE	0.078	0.075	-0.003	-0.285	-0.8	0.2	0.244608	0.512122	FALSE	0.103	0.104	0.001
915	APBA3	0.066	0.073	0.007	0.207	-0.2	0.6	0.287298	0.533209	FALSE	0.08	0.087	0.007	-0.021	-0.3	0.3	0.887388	0.961564	FALSE	0.089	0.097	0.008	0.087	-0.3	0.5	0.632407	0.861595	FALSE	NA	NA	NA	NA	NA	NA	NA	NA	NA	0.069	0.125	0.056	0.316	0	0.6	0.0501475	0.226855	FALSE	NA	NA	NA
916	APBB1IP	0.458	0.499	0.041	-0.036	-0.4	0.3	0.841495	0.924776	FALSE	0.578	0.621	0.043	0.017	-0.3	0.3	0.91004	0.970166	FALSE	0.469	0.504	0.035	-0.048	-0.4	0.3	0.807865	0.942199	FALSE	0.511	0.58	0.069	0.2	-0.1	0.5	0.214368	0.493563	FALSE	0.579	0.592	0.013	-0.312	-0.6	0	0.0325951	0.182655	FALSE	0.424	0.419	-0.005
917	APBB2	0.256	0.304	0.048	-0.311	-0.8	0.2	0.212267	0.454586	FALSE	0.463	0.54	0.077	0.132	-0.3	0.6	0.534076	0.802616	FALSE	0.415	0.484	0.069	-0.085	-0.6	0.4	0.741436	0.911331	FALSE	0.316	0.347	0.031	-0.369	-0.7	-0.1	0.0219907	0.161198	FALSE	0.223	0.196	-0.027	-0.286	-0.8	0.2	0.248922	0.516526	FALSE	0.401	0.439	0.038
918	APC	0.563	0.557	-0.006	-0.345	-0.6	-0.1	0.00599361	0.0807399	TRUE	0.814	0.826	0.012	-0.133	-0.3	0	0.0813432	0.381029	FALSE	0.721	0.714	-0.007	-0.147	-0.4	0.1	0.217197	0.589809	FALSE	0.505	0.437	-0.068	-0.351	-0.6	-0.1	0.0170985	0.141569	FALSE	0.635	0.608	-0.027	-0.235	-0.4	-0.1	0.00283489	0.0528092	TRUE	0.701	0.657	-0.044
919	APEH	0.143	0.145	0.002	0.083	-0.3	0.4	0.620084	0.794885	FALSE	0.135	0.159	0.024	-0.014	-0.3	0.3	0.924796	0.975718	FALSE	0.154	0.141	-0.013	0.043	-0.3	0.4	0.818929	0.944968	FALSE	0.099	0.122	0.023	-0.105	-0.5	0.3	0.59596	0.801482	FALSE	0.125	0.108	-0.017	-0.211	-0.5	0.1	0.136621	0.375806	FALSE	0.104	0.098	-0.006
920	APEX1	0.418	0.502	0.084	0.311	-0.1	0.7	0.10526	0.313131	FALSE	0.417	0.461	0.044	0.085	-0.2	0.4	0.59047	0.835717	FALSE	0.409	0.442	0.033	0.174	-0.2	0.6	0.403655	0.741222	FALSE	0.436	0.571	0.135	0.357	0	0.7	0.0389212	0.208054	FALSE	0.296	0.343	0.047	0.062	-0.2	0.3	0.643761	0.820208	FALSE	0.361	0.374	0.013
921	APEX2	0.137	0.12	-0.017	0.092	-0.3	0.5	0.649754	0.813853	FALSE	0.146	0.155	0.009	0.189	-0.1	0.4	0.128738	0.457078	FALSE	0.13	0.132	0.002	0.275	-0.1	0.6	0.143917	0.514047	FALSE	0.069	0.063	-0.006	-0.409	-0.8	0	0.0294403	0.184198	FALSE	0.105	0.089	-0.016	-0.042	-0.3	0.2	0.763658	0.892687	FALSE	0.103	0.103	0
922	APH1A	0.545	0.579	0.034	0.326	0	0.6	0.0312367	0.172999	FALSE	0.541	0.585	0.044	0.216	0	0.4	0.0498506	0.316241	FALSE	0.55	0.574	0.024	0.238	0	0.5	0.0851616	0.436744	FALSE	0.393	0.45	0.057	0.306	0	0.6	0.0634426	0.266355	FALSE	0.468	0.478	0.01	0.239	0	0.5	0.0469184	0.218408	FALSE	0.469	0.478	0.009
923	APH1B	0.536	0.543	0.007	0.003	-0.2	0.2	0.975001	0.987864	FALSE	0.589	0.599	0.01	-0.03	-0.2	0.1	0.711067	0.891507	FALSE	0.563	0.6	0.037	0.014	-0.2	0.2	0.884615	0.966307	FALSE	0.467	0.515	0.048	-0.227	-0.4	0	0.0240049	0.169279	FALSE	0.474	0.473	-0.001	-0.003	-0.2	0.2	0.970452	0.986341	FALSE	0.504	0.491	-0.013
924	API5	0.538	0.579	0.041	-0.136	-0.3	0.1	0.16032	0.393061	FALSE	0.686	0.755	0.069	-0.029	-0.2	0.1	0.660427	0.872034	FALSE	0.631	0.682	0.051	-0.046	-0.2	0.1	0.585396	0.841709	FALSE	0.448	0.439	-0.009	-0.192	-0.4	0.1	0.133973	0.387238	FALSE	0.603	0.67	0.067	-0.043	-0.2	0.1	0.558534	0.764034	FALSE	0.579	0.621	0.042
925	APIP	0.801	0.84	0.039	0.594	0.2	1	0.00412362	0.0706814	TRUE	0.82	0.857	0.037	0.312	0	0.6	0.0665816	0.351836	FALSE	0.819	0.852	0.033	0.574	0.2	1	0.00604956	0.171394	FALSE	0.672	0.748	0.076	0.416	0	0.8	0.0271096	0.177676	FALSE	0.585	0.577	-0.008	0.226	0	0.5	0.0705889	0.272104	FALSE	0.784	0.758	-0.026
926	APLF	0.124	0.14	0.016	-0.286	-0.7	0.1	0.187673	0.426364	FALSE	0.245	0.266	0.021	-0.031	-0.3	0.3	0.83252	0.941001	FALSE	0.281	0.339	0.058	0.038	-0.4	0.5	0.859824	0.95601	FALSE	0.087	0.089	0.002	-0.449	-0.9	0	0.0352608	0.198563	FALSE	0.163	0.154	-0.009	-0.222	-0.6	0.1	0.188717	0.444754	FALSE	0.169	0.191	0.022
927	APLP2	0.988	0.989	0.001	-0.238	-0.5	0	0.0700646	0.254651	FALSE	0.994	0.989	-0.005	-0.194	-0.4	0	0.103289	0.420036	FALSE	0.994	0.997	0.003	-0.256	-0.5	0	0.0598562	0.375036	FALSE	0.981	0.983	0.002	-0.106	-0.3	0.1	0.290819	0.572739	FALSE	0.978	0.971	-0.007	-0.161	-0.4	0.1	0.153977	0.399474	FALSE	0.992	0.974	-0.018
928	APMAP	0.337	0.394	0.057	0.01	-0.3	0.3	0.94929	0.975845	FALSE	0.368	0.398	0.03	-0.109	-0.3	0.1	0.297103	0.637042	FALSE	0.325	0.378	0.053	-0.08	-0.4	0.2	0.568431	0.832418	FALSE	0.282	0.376	0.094	0.162	-0.2	0.5	0.319103	0.601712	FALSE	0.234	0.282	0.048	-0.033	-0.3	0.2	0.79533	0.908485	FALSE	0.305	0.299	-0.006
929	APOBEC3C	0.126	0.158	0.032	0.276	-0.2	0.8	0.268695	0.513763	FALSE	0.146	0.195	0.049	-0.097	-0.6	0.4	0.687468	0.882525	FALSE	0.129	0.162	0.033	0.064	-0.5	0.6	0.806169	0.941489	FALSE	0.126	0.168	0.042	0.468	0	0.9	0.053597	0.244646	FALSE	0.105	0.1	-0.005	-0.207	-0.6	0.2	0.336774	0.598308	FALSE	0.112	0.162	0.05
930	APOBEC3G	0.119	0.157	0.038	-0.233	-1	0.5	0.528331	0.731999	FALSE	0.108	0.14	0.032	-0.517	-1.2	0.1	0.118072	0.443423	FALSE	0.117	0.147	0.03	-0.032	-0.9	0.8	0.941197	0.984583	FALSE	0.094	0.145	0.051	-0.005	-0.6	0.6	0.987409	0.994316	FALSE	0.097	0.16	0.063	0.094	-0.6	0.8	0.788917	0.904501	FALSE	0.103	0.114	0.011
931	APOBR	0.265	0.261	-0.004	0.274	-0.1	0.6	0.120732	0.335958	FALSE	0.385	0.405	0.02	0.165	-0.2	0.5	0.357852	0.687145	FALSE	0.301	0.328	0.027	0.015	-0.4	0.4	0.932932	0.983227	FALSE	0.213	0.244	0.031	0.178	-0.2	0.5	0.310201	0.592586	FALSE	0.251	0.272	0.021	0.109	-0.2	0.4	0.478209	0.703137	FALSE	0.271	0.232	-0.039
932	APOC1	1	1	0	0.736	0.3	1.2	0.00187389	0.0506389	TRUE	0.998	0.997	-0.001	0.517	0.2	0.9	0.00532433	0.127579	FALSE	1	1	0	0.6	0.1	1.1	0.013216	0.227062	FALSE	1	0.998	-0.002	0.606	0.2	1	0.0053032	0.0816789	TRUE	0.925	0.94	0.015	0.406	0	0.8	0.0716987	0.274417	FALSE	1	0.938	-0.062
933	APOC2	0.298	0.335	0.037	0.989	0.4	1.6	0.00255133	0.055667	TRUE	0.286	0.288	0.002	0.59	0.1	1.1	0.0231799	0.232259	FALSE	0.229	0.231	0.002	0.533	-0.1	1.2	0.102287	0.462446	FALSE	0.279	0.284	0.005	1.013	0.4	1.6	0.00186921	0.0529189	TRUE	0.158	0.174	0.016	0.751	0.1	1.4	0.0184356	0.139675	FALSE	0.224	0.211	-0.013
934	APOE	0.999	0.998	-0.001	-0.11	-0.7	0.4	0.684279	0.835057	FALSE	0.994	0.986	-0.008	-0.242	-0.7	0.2	0.318779	0.654173	FALSE	0.997	0.996	-0.001	-0.043	-0.6	0.5	0.876662	0.96374	FALSE	0.996	0.993	-0.003	-0.042	-0.5	0.4	0.844637	0.938133	FALSE	0.905	0.904	-0.001	0.035	-0.5	0.6	0.892296	0.952036	FALSE	0.998	0.912	-0.086
935	APOL1	0.209	0.305	0.096	-0.36	-1	0.3	0.275277	0.520911	FALSE	0.274	0.391	0.117	-0.381	-1.1	0.3	0.257833	0.599102	FALSE	0.236	0.358	0.122	-0.203	-1	0.6	0.599173	0.846756	FALSE	0.169	0.265	0.096	-0.139	-0.7	0.4	0.591922	0.800675	FALSE	0.148	0.175	0.027	-0.386	-1.1	0.3	0.256738	0.522823	FALSE	0.219	0.305	0.086
936	APOL2	0.38	0.5	0.12	0.168	-0.4	0.7	0.520561	0.72605	FALSE	0.475	0.629	0.154	0.226	-0.3	0.7	0.368027	0.694419	FALSE	0.411	0.551	0.14	0.193	-0.5	0.8	0.551847	0.825857	FALSE	0.249	0.345	0.096	0.061	-0.4	0.5	0.773034	0.905361	FALSE	0.371	0.443	0.072	-0.067	-0.5	0.4	0.777555	0.900146	FALSE	0.401	0.501	0.1
937	APOL3	0.053	0.068	0.015	-0.82	-1.8	0.2	0.0986846	0.302894	FALSE	0.06	0.082	0.022	-0.896	-2	0.2	0.111402	0.432499	FALSE	0.08	0.122	0.042	-0.309	-1.5	0.8	0.588966	0.842668	FALSE	0.04	0.073	0.033	-0.719	-1.5	0	0.0650762	0.270215	FALSE	0.067	0.078	0.011	-0.928	-1.9	0	0.0581929	0.246666	FALSE	NA	NA	NA
938	APOL4	0.197	0.315	0.118	-0.599	-1.9	0.7	0.369796	0.604237	FALSE	0.22	0.389	0.169	-0.246	-1.4	1	0.682446	0.880325	FALSE	0.173	0.268	0.095	-0.156	-1.8	1.5	0.84692	0.952351	FALSE	0.211	0.344	0.133	0.079	-0.9	1	0.867221	0.945685	FALSE	0.087	0.175	0.088	-0.586	-1.8	0.6	0.337747	0.598916	FALSE	0.213	0.294	0.081
939	APOL6	0.743	0.826	0.083	0.131	-0.4	0.7	0.613677	0.790541	FALSE	0.868	0.925	0.057	0.123	-0.4	0.6	0.616091	0.851121	FALSE	0.817	0.9	0.083	0.219	-0.4	0.8	0.472253	0.78131	FALSE	0.676	0.764	0.088	0.134	-0.3	0.6	0.546386	0.772414	FALSE	0.742	0.799	0.057	0.029	-0.5	0.6	0.91295	0.962478	FALSE	0.784	0.819	0.035
940	APOO	0.2	0.23	0.03	-0.379	-0.9	0.1	0.124688	0.342056	FALSE	0.207	0.231	0.024	-0.348	-0.9	0.2	0.187044	0.528114	FALSE	0.251	0.261	0.01	-0.407	-1	0.2	0.163375	0.534545	FALSE	0.163	0.217	0.054	-0.125	-0.5	0.3	0.553633	0.777082	FALSE	0.16	0.173	0.013	-0.29	-0.7	0.1	0.158559	0.4043	FALSE	0.186	0.179	-0.007
941	APOOL	0.235	0.257	0.022	-0.038	-0.3	0.2	0.784019	0.889838	FALSE	0.361	0.38	0.019	0.109	-0.1	0.3	0.304079	0.642774	FALSE	0.288	0.313	0.025	0.254	-0.1	0.6	0.100239	0.460729	FALSE	0.151	0.158	0.007	-0.064	-0.4	0.2	0.669803	0.848761	FALSE	0.277	0.252	-0.025	-0.035	-0.3	0.2	0.780905	0.902404	FALSE	0.256	0.254	-0.002
942	APP	0.361	0.339	-0.022	-0.332	-0.9	0.3	0.270415	0.515742	FALSE	0.54	0.494	-0.046	-0.393	-1	0.2	0.172722	0.510483	FALSE	0.466	0.471	0.005	-0.095	-0.7	0.5	0.755896	0.917016	FALSE	0.513	0.414	-0.099	-0.722	-1.4	-0.1	0.0276672	0.179655	FALSE	0.642	0.676	0.034	-0.017	-0.2	0.2	0.884089	0.947822	FALSE	0.391	0.396	0.005
943	APPBP2	0.527	0.534	0.007	-0.523	-0.7	-0.3	7.52228e-06	0.00319815	TRUE	0.777	0.797	0.02	-0.29	-0.4	-0.1	0.000414052	0.0522051	TRUE	0.665	0.68	0.015	-0.369	-0.6	-0.2	0.000608308	0.0904613	TRUE	0.481	0.443	-0.038	-0.489	-0.8	-0.2	0.00147958	0.0489131	TRUE	0.623	0.643	0.02	-0.192	-0.3	0	0.0149548	0.128108	FALSE	0.655	0.634	-0.021
944	APPL1	0.637	0.745	0.108	0.232	0	0.5	0.0682787	0.252054	FALSE	0.734	0.798	0.064	0.054	-0.1	0.2	0.525761	0.798443	FALSE	0.682	0.785	0.103	0.102	-0.1	0.3	0.368161	0.721806	FALSE	0.573	0.645	0.072	0.297	0	0.6	0.0235323	0.1671	FALSE	0.556	0.576	0.02	-0.07	-0.2	0.1	0.439324	0.675375	FALSE	0.674	0.703	0.029
945	APPL2	0.22	0.243	0.023	-0.201	-0.4	0	0.0937861	0.294595	FALSE	0.425	0.455	0.03	-0.112	-0.3	0	0.160311	0.498443	FALSE	0.345	0.384	0.039	-0.073	-0.3	0.2	0.527382	0.811094	FALSE	0.24	0.224	-0.016	-0.172	-0.4	0.1	0.198562	0.474031	FALSE	0.296	0.323	0.027	-0.101	-0.3	0.1	0.265379	0.530318	FALSE	0.314	0.347	0.033
946	APRT	0.895	0.889	-0.006	0.08	-0.2	0.4	0.6052	0.784758	FALSE	0.853	0.832	-0.021	-0.052	-0.3	0.2	0.696344	0.884806	FALSE	0.87	0.853	-0.017	0.022	-0.3	0.3	0.886721	0.966307	FALSE	0.795	0.797	0.002	-0.117	-0.4	0.1	0.372521	0.646854	FALSE	0.757	0.72	-0.037	-0.005	-0.3	0.3	0.971219	0.986578	FALSE	0.83	0.765	-0.065
947	APTR	0.13	0.19	0.06	0.122	-0.2	0.4	0.441589	0.666484	FALSE	0.27	0.319	0.049	0.134	-0.1	0.3	0.211444	0.551904	FALSE	0.199	0.267	0.068	-0.087	-0.4	0.3	0.631378	0.861199	FALSE	0.214	0.24	0.026	-0.081	-0.5	0.3	0.666745	0.847172	FALSE	0.183	0.266	0.083	0.342	0.1	0.6	0.00854108	0.0941428	TRUE	0.203	0.271	0.068
948	APTX	0.368	0.394	0.026	0.035	-0.2	0.3	0.762051	0.876286	FALSE	0.515	0.561	0.046	0.085	-0.1	0.3	0.329345	0.663641	FALSE	0.426	0.469	0.043	0.13	-0.1	0.4	0.289233	0.65795	FALSE	0.317	0.324	0.007	-0.017	-0.3	0.3	0.909904	0.965193	FALSE	0.357	0.361	0.004	-0.026	-0.2	0.2	0.793983	0.908083	FALSE	0.394	0.393	-0.001
949	AQP3	0.645	0.723	0.078	0.823	0.2	1.5	0.0163929	0.129667	FALSE	0.676	0.744	0.068	0.741	0.1	1.3	0.0163366	0.200953	FALSE	0.596	0.659	0.063	0.538	-0.1	1.2	0.0946663	0.45247	FALSE	0.687	0.756	0.069	0.773	0.3	1.3	0.00296394	0.0649838	TRUE	0.317	0.363	0.046	0.278	-0.2	0.8	0.266508	0.531689	FALSE	0.622	0.678	0.056
950	AQP9	0.938	0.929	-0.009	0.373	0	0.8	0.0643189	0.246291	FALSE	0.964	0.962	-0.002	0.196	-0.1	0.5	0.228384	0.567531	FALSE	0.99	0.987	-0.003	0.121	-0.2	0.5	0.49451	0.793468	FALSE	0.873	0.856	-0.017	0.274	-0.1	0.7	0.158356	0.423131	FALSE	0.922	0.891	-0.031	0.041	-0.3	0.3	0.782054	0.902469	FALSE	0.97	0.881	-0.089
951	AQR	0.364	0.385	0.021	-0.143	-0.4	0.1	0.191202	0.430181	FALSE	0.594	0.654	0.06	0.03	-0.1	0.2	0.647761	0.865671	FALSE	0.485	0.539	0.054	0.066	-0.1	0.3	0.515559	0.805704	FALSE	0.346	0.329	-0.017	-0.34	-0.6	0	0.0306752	0.188264	FALSE	0.502	0.542	0.04	-0.063	-0.2	0.1	0.457335	0.688759	FALSE	0.469	0.458	-0.011
952	ARAF	0.275	0.303	0.028	0.247	0	0.5	0.0446809	0.208064	FALSE	0.326	0.354	0.028	0.083	-0.1	0.3	0.411642	0.729047	FALSE	0.303	0.348	0.045	0.224	0	0.5	0.106384	0.468589	FALSE	0.198	0.217	0.019	0.149	-0.2	0.5	0.358045	0.635487	FALSE	0.264	0.269	0.005	-0.015	-0.2	0.2	0.894348	0.953192	FALSE	0.261	0.242	-0.019
953	ARAP1	0.457	0.473	0.016	-0.086	-0.3	0.2	0.479788	0.697268	FALSE	0.664	0.705	0.041	-0.125	-0.3	0.1	0.213162	0.552849	FALSE	0.57	0.568	-0.002	-0.087	-0.4	0.2	0.560479	0.828704	FALSE	0.381	0.421	0.04	-0.045	-0.3	0.2	0.713915	0.874108	FALSE	0.539	0.47	-0.069	-0.063	-0.3	0.2	0.587869	0.784149	FALSE	0.514	0.475	-0.039
954	ARAP2	0.266	0.381	0.115	-0.121	-0.6	0.3	0.602872	0.783675	FALSE	0.477	0.601	0.124	-0.059	-0.5	0.3	0.76787	0.916111	FALSE	0.378	0.551	0.173	-0.149	-0.7	0.4	0.611167	0.852424	FALSE	0.357	0.435	0.078	0.187	-0.1	0.5	0.268465	0.554625	FALSE	0.304	0.374	0.07	-0.159	-0.6	0.3	0.495142	0.715891	FALSE	0.377	0.52	0.143
955	ARC	NA	NA	NA	NA	NA	NA	NA	NA	NA	NA	NA	NA	NA	NA	NA	NA	NA	NA	NA	NA	NA	NA	NA	NA	NA	NA	NA	0.122	0.218	0.096	1.523	0.6	2.5	0.00294195	0.0648437	TRUE	NA	NA	NA	NA	NA	NA	NA	NA	NA	NA	NA	NA
956	ARCN1	0.725	0.745	0.02	-0.186	-0.5	0.1	0.177132	0.412309	FALSE	0.807	0.84	0.033	-0.083	-0.3	0.1	0.419011	0.732135	FALSE	0.772	0.838	0.066	-0.062	-0.3	0.2	0.615091	0.853717	FALSE	0.581	0.598	0.017	-0.103	-0.3	0.1	0.375737	0.649134	FALSE	0.677	0.731	0.054	0.017	-0.2	0.2	0.845002	0.930453	FALSE	0.727	0.752	0.025
957	AREG	0.081	0.155	0.074	0.458	-0.3	1.2	0.22165	0.464486	FALSE	NA	NA	NA	NA	NA	NA	NA	NA	NA	NA	NA	NA	NA	NA	NA	NA	NA	NA	0.246	0.335	0.089	0.46	-0.2	1.1	0.160162	0.425014	FALSE	NA	NA	NA	NA	NA	NA	NA	NA	NA	NA	NA	NA
958	AREL1	0.224	0.232	0.008	-0.208	-0.5	0	0.096901	0.299169	FALSE	0.401	0.472	0.071	-0.001	-0.2	0.2	0.993517	0.999004	FALSE	0.346	0.356	0.01	-0.01	-0.2	0.2	0.926146	0.980876	FALSE	0.265	0.235	-0.03	-0.26	-0.6	0.1	0.130704	0.382793	FALSE	0.367	0.394	0.027	-0.189	-0.4	0	0.059987	0.249544	FALSE	0.311	0.323	0.012
959	ARF1	0.964	0.976	0.012	0.196	0	0.4	0.0964238	0.298575	FALSE	0.967	0.962	-0.005	0.029	-0.1	0.2	0.702959	0.886843	FALSE	0.979	0.976	-0.003	0.097	-0.1	0.3	0.330697	0.694101	FALSE	0.931	0.949	0.018	0.206	0	0.4	0.045384	0.223653	FALSE	0.95	0.951	0.001	0.132	0	0.3	0.0951694	0.314789	FALSE	0.958	0.936	-0.022
960	ARF3	0.561	0.615	0.054	0.097	-0.1	0.3	0.376142	0.60959	FALSE	0.577	0.649	0.072	-0.032	-0.2	0.1	0.658019	0.870399	FALSE	0.568	0.615	0.047	0.05	-0.1	0.2	0.581392	0.839522	FALSE	0.444	0.529	0.085	0.017	-0.2	0.3	0.891206	0.95618	FALSE	0.467	0.528	0.061	0.079	-0.1	0.3	0.410992	0.65329	FALSE	0.53	0.534	0.004
961	ARF4	0.93	0.956	0.026	0.244	0	0.5	0.0640588	0.245971	FALSE	0.911	0.93	0.019	0.129	-0.1	0.3	0.175754	0.514914	FALSE	0.923	0.965	0.042	0.09	-0.1	0.3	0.438855	0.763462	FALSE	0.884	0.927	0.043	0.233	0	0.4	0.0350416	0.198419	FALSE	0.884	0.916	0.032	0.133	0	0.3	0.0955555	0.315307	FALSE	0.905	0.931	0.026
962	ARF5	0.365	0.492	0.127	1.012	0.6	1.4	6.67664e-06	0.00310082	TRUE	0.309	0.453	0.144	0.634	0.3	1	0.000239371	0.0460798	TRUE	0.332	0.444	0.112	0.72	0.3	1.1	0.00066446	0.0904613	TRUE	0.265	0.412	0.147	0.85	0.4	1.3	0.000129571	0.0148938	TRUE	0.264	0.405	0.141	0.918	0.6	1.2	5.04902e-07	0.00093459	TRUE	0.272	0.416	0.144
963	ARF6	0.899	0.918	0.019	0.257	0	0.5	0.0615421	0.240665	FALSE	0.917	0.919	0.002	0.003	-0.2	0.2	0.976461	0.994038	FALSE	0.897	0.932	0.035	0.097	-0.2	0.4	0.481882	0.788102	FALSE	0.817	0.837	0.02	0.136	-0.1	0.4	0.307297	0.589604	FALSE	0.779	0.816	0.037	0.093	-0.1	0.3	0.362578	0.616492	FALSE	0.889	0.891	0.002
964	ARFGAP1	0.124	0.142	0.018	-0.112	-0.4	0.2	0.456244	0.67869	FALSE	0.175	0.206	0.031	0.073	-0.2	0.3	0.557437	0.815106	FALSE	0.137	0.17	0.033	0.104	-0.2	0.4	0.424004	0.753812	FALSE	0.087	0.093	0.006	-0.094	-0.5	0.3	0.626011	0.820571	FALSE	0.144	0.15	0.006	0.015	-0.2	0.3	0.902029	0.956486	FALSE	0.129	0.124	-0.005
965	ARFGAP2	0.314	0.323	0.009	-0.096	-0.3	0.1	0.42278	0.651525	FALSE	0.385	0.411	0.026	-0.228	-0.4	0	0.037944	0.282011	FALSE	0.368	0.382	0.014	-0.114	-0.4	0.1	0.36205	0.715774	FALSE	0.252	0.257	0.005	-0.168	-0.4	0.1	0.236951	0.518691	FALSE	0.357	0.372	0.015	-0.083	-0.3	0.1	0.445223	0.679656	FALSE	0.315	0.298	-0.017
966	ARFGAP3	0.893	0.909	0.016	-0.243	-0.5	0	0.0899871	0.290226	FALSE	0.937	0.926	-0.011	-0.338	-0.6	-0.1	0.00741791	0.143102	FALSE	0.92	0.93	0.01	-0.404	-0.7	-0.1	0.014099	0.228172	FALSE	0.894	0.881	-0.013	0.03	-0.2	0.3	0.824058	0.928542	FALSE	0.889	0.886	-0.003	-0.129	-0.4	0.1	0.279316	0.545037	FALSE	0.924	0.894	-0.03
967	ARFGEF1	0.759	0.753	-0.006	-0.343	-0.6	-0.1	0.00520548	0.0766106	TRUE	0.944	0.946	0.002	-0.176	-0.4	0	0.0498652	0.316241	FALSE	0.894	0.893	-0.001	-0.226	-0.5	0	0.0527189	0.356046	FALSE	0.754	0.71	-0.044	-0.296	-0.5	-0.1	0.0137171	0.127889	FALSE	0.812	0.815	0.003	-0.249	-0.4	-0.1	0.00145847	0.0382471	TRUE	0.867	0.836	-0.031
968	ARFGEF2	0.53	0.515	-0.015	-0.309	-0.6	0	0.0517904	0.221206	FALSE	0.816	0.828	0.012	-0.064	-0.2	0.1	0.436929	0.745052	FALSE	0.739	0.745	0.006	-0.05	-0.3	0.2	0.651387	0.869917	FALSE	0.495	0.42	-0.075	-0.288	-0.6	0	0.0515532	0.240222	FALSE	0.688	0.691	0.003	-0.123	-0.3	0.1	0.196626	0.454246	FALSE	0.668	0.622	-0.046
969	ARFIP1	0.399	0.408	0.009	-0.292	-0.5	-0.1	0.0117038	0.108709	FALSE	0.584	0.628	0.044	-0.034	-0.2	0.1	0.697118	0.88506	FALSE	0.504	0.538	0.034	-0.097	-0.3	0.1	0.390641	0.733284	FALSE	0.382	0.371	-0.011	-0.232	-0.4	0	0.0218968	0.161141	FALSE	0.463	0.501	0.038	-0.112	-0.3	0.1	0.181312	0.435276	FALSE	0.459	0.409	-0.05
970	ARFIP2	0.162	0.19	0.028	0.092	-0.2	0.4	0.545008	0.74488	FALSE	0.167	0.197	0.03	0.088	-0.2	0.3	0.467603	0.762964	FALSE	0.151	0.204	0.053	0.169	-0.2	0.5	0.328996	0.692249	FALSE	0.107	0.137	0.03	0.09	-0.2	0.4	0.55921	0.781276	FALSE	0.123	0.125	0.002	0.042	-0.2	0.3	0.758977	0.890051	FALSE	0.141	0.18	0.039
971	ARFRP1	0.194	0.209	0.015	0.275	0	0.6	0.0895328	0.289719	FALSE	0.213	0.222	0.009	0.061	-0.2	0.3	0.643629	0.862633	FALSE	0.197	0.2	0.003	0.359	0	0.7	0.0654593	0.389093	FALSE	0.127	0.155	0.028	-0.047	-0.4	0.3	0.789875	0.914433	FALSE	0.164	0.215	0.051	0.387	0.1	0.7	0.00514593	0.0717596	TRUE	0.169	0.162	-0.007
972	ARG2	NA	NA	NA	NA	NA	NA	NA	NA	NA	0.113	0.119	0.006	0.004	-0.3	0.3	0.980796	0.994558	FALSE	NA	NA	NA	NA	NA	NA	NA	NA	NA	0.157	0.176	0.019	-0.397	-0.9	0.1	0.103643	0.339984	FALSE	NA	NA	NA	NA	NA	NA	NA	NA	NA	NA	NA	NA
973	ARGLU1	0.619	0.716	0.097	0.058	-0.2	0.3	0.676869	0.829865	FALSE	0.765	0.806	0.041	-0.112	-0.3	0.1	0.222821	0.563385	FALSE	0.709	0.765	0.056	-0.193	-0.4	0.1	0.121966	0.487673	FALSE	0.685	0.71	0.025	0.147	-0.1	0.4	0.253713	0.536549	FALSE	0.68	0.719	0.039	0.055	-0.1	0.2	0.529168	0.741694	FALSE	0.69	0.777	0.087
974	ARHGAP1	0.183	0.202	0.019	0.312	0	0.6	0.0497476	0.217086	FALSE	0.285	0.348	0.063	0.272	0	0.5	0.0334593	0.268922	FALSE	0.255	0.301	0.046	0.383	0	0.7	0.0410491	0.325823	FALSE	0.115	0.119	0.004	0.053	-0.3	0.4	0.761306	0.900913	FALSE	0.223	0.267	0.044	0.164	-0.1	0.4	0.232211	0.497615	FALSE	0.211	0.189	-0.022
975	ARHGAP10	0.772	0.798	0.026	-0.117	-0.5	0.2	0.489701	0.703625	FALSE	0.954	0.958	0.004	-0.142	-0.4	0.1	0.326379	0.660555	FALSE	0.92	0.931	0.011	-0.048	-0.4	0.3	0.789535	0.935417	FALSE	0.832	0.819	-0.013	-0.26	-0.5	0	0.0725038	0.286247	FALSE	0.893	0.882	-0.011	0.109	-0.2	0.4	0.42103	0.660981	FALSE	0.875	0.805	-0.07
976	ARHGAP12	0.094	0.15	0.056	0.056	-0.3	0.4	0.762846	0.876376	FALSE	0.189	0.259	0.07	0.273	-0.1	0.6	0.0986028	0.412931	FALSE	0.141	0.22	0.079	0.306	-0.1	0.7	0.136361	0.508116	FALSE	0.121	0.145	0.024	0.24	-0.1	0.6	0.139046	0.395856	FALSE	0.217	0.272	0.055	-0.1	-0.4	0.2	0.450293	0.683395	FALSE	0.137	0.231	0.094
977	ARHGAP15	0.344	0.397	0.053	-0.562	-1.1	-0.1	0.0276449	0.16499	FALSE	0.528	0.594	0.066	-0.342	-0.8	0.1	0.15677	0.494496	FALSE	0.548	0.603	0.055	-0.362	-0.9	0.1	0.148103	0.519764	FALSE	0.534	0.568	0.034	-0.325	-0.8	0.1	0.137008	0.392602	FALSE	0.455	0.508	0.053	-0.26	-0.6	0.1	0.141926	0.384462	FALSE	0.442	0.44	-0.002
978	ARHGAP17	0.587	0.643	0.056	-0.095	-0.3	0.1	0.417741	0.646497	FALSE	0.862	0.893	0.031	-0.026	-0.2	0.1	0.758774	0.912505	FALSE	0.708	0.785	0.077	0.083	-0.1	0.3	0.417979	0.749607	FALSE	0.646	0.637	-0.009	-0.193	-0.5	0.1	0.225671	0.505131	FALSE	0.669	0.662	-0.007	-0.179	-0.4	0	0.0908604	0.307597	FALSE	0.715	0.727	0.012
979	ARHGAP18	0.769	0.797	0.028	-0.313	-0.7	0	0.072365	0.259096	FALSE	0.889	0.896	0.007	-0.332	-0.6	-0.1	0.00771307	0.145673	FALSE	0.777	0.79	0.013	-0.439	-0.8	0	0.0305583	0.299591	FALSE	0.835	0.857	0.022	-0.036	-0.3	0.2	0.793893	0.915704	FALSE	0.726	0.704	-0.022	-0.173	-0.4	0.1	0.203493	0.462882	FALSE	0.785	0.799	0.014
980	ARHGAP19	0.064	0.058	-0.006	-0.193	-0.5	0.2	0.274842	0.520316	FALSE	0.108	0.14	0.032	0.164	-0.2	0.5	0.299594	0.638688	FALSE	0.083	0.088	0.005	0.153	-0.2	0.5	0.437055	0.762229	FALSE	0.062	0.079	0.017	0.085	-0.2	0.4	0.595126	0.80136	FALSE	0.107	0.098	-0.009	-0.22	-0.5	0.1	0.126866	0.363196	FALSE	NA	NA	NA
981	ARHGAP21	0.504	0.634	0.13	0.067	-0.2	0.3	0.631176	0.802822	FALSE	0.721	0.788	0.067	0.021	-0.2	0.2	0.839784	0.94417	FALSE	0.658	0.741	0.083	0.007	-0.2	0.3	0.954022	0.988669	FALSE	0.609	0.645	0.036	0.022	-0.3	0.3	0.875964	0.950033	FALSE	0.684	0.752	0.068	0.03	-0.2	0.3	0.8144	0.917475	FALSE	0.67	0.721	0.051
982	ARHGAP22	0.177	0.23	0.053	-0.031	-0.5	0.4	0.880485	0.942345	FALSE	0.281	0.348	0.067	0.036	-0.4	0.5	0.869434	0.954882	FALSE	0.262	0.338	0.076	-0.128	-0.6	0.3	0.582972	0.840116	FALSE	0.228	0.258	0.03	0.25	-0.2	0.7	0.223756	0.50227	FALSE	0.426	0.472	0.046	0.083	-0.2	0.4	0.564474	0.769157	FALSE	0.228	0.248	0.02
983	ARHGAP24	0.722	0.764	0.042	-0.464	-1.1	0.2	0.145162	0.372727	FALSE	0.846	0.879	0.033	-0.093	-0.6	0.4	0.707274	0.889685	FALSE	0.914	0.931	0.017	-0.096	-0.6	0.4	0.722574	0.905832	FALSE	0.691	0.703	0.012	-0.495	-0.9	-0.1	0.0247746	0.171575	FALSE	0.935	0.888	-0.047	-0.285	-0.7	0.1	0.136282	0.375301	FALSE	0.818	0.829	0.011
984	ARHGAP25	0.167	0.218	0.051	-0.42	-0.9	0.1	0.111034	0.323451	FALSE	0.275	0.36	0.085	-0.236	-0.7	0.3	0.343516	0.676864	FALSE	0.252	0.284	0.032	-0.009	-0.5	0.5	0.973414	0.993507	FALSE	0.148	0.193	0.045	-0.248	-0.7	0.2	0.244628	0.527769	FALSE	0.21	0.181	-0.029	-0.446	-0.9	0	0.0424298	0.207977	FALSE	0.191	0.24	0.049
985	ARHGAP26	0.592	0.568	-0.024	-0.801	-1.3	-0.3	0.00150708	0.045236	TRUE	0.886	0.835	-0.051	-0.488	-0.9	-0.1	0.0145708	0.192017	FALSE	0.719	0.683	-0.036	-0.599	-1.2	0	0.0386135	0.318267	FALSE	0.803	0.767	-0.036	-0.532	-0.9	-0.1	0.00915635	0.107016	FALSE	0.729	0.689	-0.04	-0.421	-0.7	-0.1	0.0072246	0.0865421	TRUE	0.727	0.667	-0.06
986	ARHGAP27	0.184	0.229	0.045	-0.229	-0.6	0.1	0.15855	0.390687	FALSE	0.296	0.35	0.054	-0.2	-0.4	0	0.0956299	0.40689	FALSE	0.205	0.26	0.055	-0.339	-0.7	0.1	0.0898393	0.443686	FALSE	0.229	0.254	0.025	-0.282	-0.6	0	0.0804568	0.301409	FALSE	0.2	0.27	0.07	0.095	-0.2	0.4	0.483555	0.707388	FALSE	0.227	0.292	0.065
987	ARHGAP30	0.432	0.392	-0.04	-0.193	-0.5	0.1	0.187318	0.426052	FALSE	0.616	0.6	-0.016	-0.102	-0.4	0.1	0.412184	0.729131	FALSE	0.484	0.452	-0.032	-0.08	-0.5	0.3	0.680776	0.886276	FALSE	0.338	0.381	0.043	-0.094	-0.4	0.2	0.529485	0.76225	FALSE	0.427	0.368	-0.059	-0.066	-0.3	0.2	0.564042	0.768727	FALSE	0.423	0.351	-0.072
988	ARHGAP31	0.72	0.756	0.036	-0.204	-0.5	0.1	0.204961	0.446899	FALSE	0.885	0.898	0.013	-0.075	-0.3	0.2	0.570217	0.823112	FALSE	0.883	0.909	0.026	-0.188	-0.5	0.1	0.242876	0.614251	FALSE	0.749	0.764	0.015	0.12	-0.2	0.4	0.467286	0.717996	FALSE	0.753	0.744	-0.009	-0.072	-0.3	0.1	0.515268	0.731568	FALSE	0.846	0.769	-0.077
989	ARHGAP31-AS1	NA	NA	NA	NA	NA	NA	NA	NA	NA	NA	NA	NA	NA	NA	NA	NA	NA	NA	NA	NA	NA	NA	NA	NA	NA	NA	NA	0.119	0.176	0.057	0.478	0	0.9	0.0359766	0.200068	FALSE	NA	NA	NA	NA	NA	NA	NA	NA	NA	NA	NA	NA
990	ARHGAP32	0.432	0.442	0.01	-0.707	-1.1	-0.3	0.000789934	0.0343303	TRUE	0.72	0.755	0.035	-0.375	-0.7	-0.1	0.00948694	0.15806	FALSE	0.507	0.558	0.051	-0.558	-0.9	-0.2	0.00317322	0.141984	FALSE	0.461	0.45	-0.011	-0.121	-0.5	0.3	0.561558	0.783083	FALSE	0.32	0.317	-0.003	-0.476	-0.7	-0.2	0.000429432	0.0213734	TRUE	0.646	0.673	0.027
991	ARHGAP35	0.196	0.208	0.012	-0.263	-0.5	0	0.0701311	0.254651	FALSE	0.38	0.397	0.017	-0.112	-0.3	0.1	0.313521	0.650255	FALSE	0.302	0.297	-0.005	-0.079	-0.4	0.3	0.645639	0.866203	FALSE	0.166	0.16	-0.006	-0.332	-0.7	0	0.0469233	0.22844	FALSE	0.27	0.268	-0.002	-0.119	-0.4	0.2	0.380458	0.630481	FALSE	0.272	0.276	0.004
992	ARHGAP4	0.156	0.162	0.006	-0.08	-0.4	0.2	0.571708	0.76277	FALSE	0.183	0.204	0.021	-0.236	-0.5	0	0.0991501	0.41424	FALSE	0.159	0.168	0.009	-0.366	-0.7	0	0.0403406	0.323763	FALSE	0.156	0.194	0.038	-0.005	-0.3	0.3	0.973799	0.988626	FALSE	0.155	0.154	-0.001	-0.23	-0.5	0.1	0.125834	0.362052	FALSE	NA	NA	NA
993	ARHGAP45	NA	NA	NA	NA	NA	NA	NA	NA	NA	0.051	0.103	0.052	0.521	0.1	0.9	0.0167218	0.204033	FALSE	0.052	0.097	0.045	0.561	0	1.1	0.0325003	0.306708	FALSE	NA	NA	NA	NA	NA	NA	NA	NA	NA	0.124	0.175	0.051	0.42	0.2	0.7	0.00171213	0.0417123	TRUE	NA	NA	NA
994	ARHGAP5	0.405	0.489	0.084	-0.159	-0.4	0.1	0.22163	0.464486	FALSE	0.611	0.697	0.086	-0.003	-0.3	0.2	0.981137	0.994558	FALSE	0.508	0.603	0.095	-0.171	-0.5	0.2	0.303434	0.669428	FALSE	0.447	0.453	0.006	-0.023	-0.3	0.3	0.87649	0.950033	FALSE	0.493	0.551	0.058	-0.126	-0.3	0.1	0.253924	0.520578	FALSE	0.515	0.636	0.121
995	ARHGAP6	0.355	0.318	-0.037	-0.511	-0.9	-0.1	0.00759784	0.0886897	TRUE	0.562	0.516	-0.046	-0.287	-0.7	0.1	0.179116	0.519021	FALSE	0.351	0.283	-0.068	-0.506	-1	0	0.0529853	0.356369	FALSE	0.394	0.367	-0.027	-0.595	-0.9	-0.3	6.9941e-05	0.0114442	TRUE	0.193	0.135	-0.058	-0.727	-1.2	-0.2	0.00653597	0.0825316	TRUE	0.412	0.351	-0.061
996	ARHGDIA	0.889	0.902	0.013	0.26	0	0.5	0.0746564	0.2641	FALSE	0.908	0.915	0.007	0.076	-0.1	0.3	0.434708	0.743795	FALSE	0.911	0.92	0.009	0.164	-0.1	0.4	0.226965	0.598749	FALSE	0.756	0.795	0.039	0.164	-0.1	0.4	0.137623	0.393895	FALSE	0.842	0.851	0.009	0.142	-0.1	0.3	0.1526	0.397767	FALSE	0.856	0.796	-0.06
997	ARHGDIB	0.853	0.857	0.004	0.197	-0.5	0.9	0.555325	0.752338	FALSE	0.817	0.828	0.011	-0.187	-0.7	0.4	0.495407	0.782437	FALSE	0.803	0.816	0.013	-0.132	-0.8	0.5	0.69461	0.892593	FALSE	0.806	0.853	0.047	0.204	-0.3	0.7	0.426173	0.689505	FALSE	0.616	0.605	-0.011	-0.115	-0.6	0.4	0.636324	0.816245	FALSE	0.755	0.718	-0.037
998	ARHGEF1	0.247	0.235	-0.012	-0.249	-0.5	0	0.0389025	0.194174	FALSE	0.339	0.356	0.017	-0.104	-0.3	0.1	0.275445	0.61545	FALSE	0.327	0.307	-0.02	-0.134	-0.4	0.1	0.326191	0.690017	FALSE	0.195	0.206	0.011	-0.402	-0.6	-0.2	0.00176582	0.0518154	TRUE	0.283	0.29	0.007	-0.188	-0.4	0	0.0706221	0.272104	FALSE	0.253	0.222	-0.031
999	ARHGEF10	NA	NA	NA	NA	NA	NA	NA	NA	NA	0.056	0.06	0.004	0.185	-0.4	0.8	0.529475	0.80041	FALSE	NA	NA	NA	NA	NA	NA	NA	NA	NA	NA	NA	NA	NA	NA	NA	NA	NA	NA	NA	NA	NA	NA	NA	NA	NA	NA	NA	NA	NA	NA
1000	ARHGEF10L	0.463	0.441	-0.022	-0.26	-0.6	0.1	0.134674	0.358949	FALSE	0.649	0.643	-0.006	-0.201	-0.6	0.1	0.253627	0.594494	FALSE	0.612	0.6	-0.012	-0.155	-0.6	0.3	0.467821	0.780266	FALSE	0.378	0.357	-0.021	-0.415	-0.8	0	0.0521129	0.240823	FALSE	0.535	0.514	-0.021	-0.227	-0.5	0.1	0.152435	0.397767	FALSE	0.525	0.474	-0.051
1001	ARHGEF11	0.445	0.449	0.004	-0.499	-0.8	-0.2	0.00270918	0.0576913	TRUE	0.69	0.741	0.051	-0.148	-0.4	0.1	0.16533	0.502509	FALSE	0.651	0.689	0.038	-0.249	-0.5	0.1	0.101008	0.461791	FALSE	0.381	0.372	-0.009	-0.493	-0.7	-0.2	0.000194908	0.0176222	TRUE	0.544	0.483	-0.061	-0.471	-0.7	-0.2	0.000948532	0.031812	TRUE	0.564	0.548	-0.016
1002	ARHGEF12	0.135	0.15	0.015	-0.294	-0.6	0	0.0793594	0.272917	FALSE	0.285	0.331	0.046	-0.033	-0.3	0.2	0.800381	0.928257	FALSE	0.217	0.239	0.022	0.087	-0.3	0.4	0.620624	0.856429	FALSE	0.142	0.117	-0.025	-0.401	-0.8	0	0.0518466	0.240577	FALSE	0.243	0.211	-0.032	-0.173	-0.5	0.1	0.249989	0.516844	FALSE	0.199	0.248	0.049
1003	ARHGEF18	0.227	0.221	-0.006	-0.279	-0.6	0	0.0515108	0.220634	FALSE	0.41	0.45	0.04	-0.049	-0.3	0.2	0.646296	0.864269	FALSE	0.33	0.346	0.016	0.053	-0.2	0.3	0.667638	0.877879	FALSE	0.173	0.159	-0.014	-0.47	-0.8	-0.2	0.0019775	0.0537769	TRUE	0.299	0.312	0.013	-0.156	-0.3	0	0.110661	0.33717	FALSE	0.293	0.277	-0.016
1004	ARHGEF2	0.563	0.621	0.058	-0.022	-0.2	0.2	0.834384	0.921081	FALSE	0.747	0.796	0.049	-0.101	-0.3	0.1	0.267471	0.607137	FALSE	0.713	0.795	0.082	-0.238	-0.5	0	0.0332526	0.307769	FALSE	0.627	0.666	0.039	0.057	-0.2	0.3	0.658309	0.841773	FALSE	0.688	0.751	0.063	0.146	0	0.3	0.112681	0.340308	FALSE	0.652	0.674	0.022
1005	ARHGEF28	0.241	0.218	-0.023	-0.903	-1.4	-0.4	0.000256024	0.0193279	TRUE	0.397	0.375	-0.022	-0.882	-1.4	-0.4	0.00107663	0.074423	TRUE	0.219	0.224	0.005	-1.072	-1.7	-0.5	0.000858904	0.0907575	TRUE	0.252	0.255	0.003	-0.632	-1.1	-0.2	0.00590165	0.0868514	TRUE	NA	NA	NA	NA	NA	NA	NA	NA	NA	0.312	0.283	-0.029
1006	ARHGEF3	0.414	0.477	0.063	-0.561	-1.1	0	0.0508635	0.219598	FALSE	0.659	0.724	0.065	-0.294	-0.8	0.2	0.272724	0.613122	FALSE	0.502	0.61	0.108	-0.397	-1	0.2	0.190867	0.56023	FALSE	0.446	0.454	0.008	-0.108	-0.5	0.3	0.563206	0.783185	FALSE	0.305	0.327	0.022	-0.659	-1.2	-0.2	0.0100807	0.10234	FALSE	0.551	0.596	0.045
1007	ARHGEF35	0.416	0.363	-0.053	-0.707	-1.3	-0.1	0.0312975	0.173148	FALSE	0.522	0.471	-0.051	-0.585	-1.2	0	0.064102	0.347621	FALSE	0.389	0.344	-0.045	-0.59	-1.3	0.1	0.10608	0.46813	FALSE	0.29	0.211	-0.079	-0.773	-1.3	-0.3	0.00259561	0.061606	TRUE	0.141	0.129	-0.012	-0.936	-1.7	-0.2	0.0150486	0.128709	FALSE	0.455	0.367	-0.088
1008	ARHGEF40	NA	NA	NA	NA	NA	NA	NA	NA	NA	NA	NA	NA	NA	NA	NA	NA	NA	NA	NA	NA	NA	NA	NA	NA	NA	NA	NA	NA	NA	NA	NA	NA	NA	NA	NA	NA	0.072	0.052	-0.02	-0.879	-1.3	-0.4	0.000267268	0.0164849	TRUE	NA	NA	NA
1009	ARHGEF5	0.321	0.32	-0.001	-0.775	-1.2	-0.3	0.00147937	0.0451008	TRUE	0.486	0.504	0.018	-0.561	-1	-0.1	0.0123819	0.177933	FALSE	0.336	0.347	0.011	-0.744	-1.3	-0.2	0.00757552	0.187241	FALSE	0.254	0.234	-0.02	-0.431	-0.8	-0.1	0.0252326	0.173008	FALSE	NA	NA	NA	NA	NA	NA	NA	NA	NA	0.393	0.365	-0.028
1010	ARHGEF6	0.121	0.165	0.044	-0.172	-0.5	0.2	0.299599	0.543666	FALSE	0.18	0.234	0.054	-0.286	-0.6	0	0.0399854	0.286332	FALSE	0.132	0.186	0.054	-0.427	-0.8	-0.1	0.0135314	0.228172	FALSE	0.137	0.194	0.057	-0.03	-0.4	0.3	0.871269	0.948446	FALSE	0.089	0.121	0.032	-0.273	-0.6	0.1	0.101246	0.324298	FALSE	0.13	0.134	0.004
1011	ARHGEF7	0.443	0.475	0.032	-0.239	-0.5	0	0.0321634	0.175529	FALSE	0.723	0.768	0.045	-0.156	-0.3	0	0.0769222	0.373879	FALSE	0.584	0.647	0.063	-0.175	-0.4	0	0.121817	0.48727	FALSE	0.503	0.484	-0.019	-0.364	-0.7	-0.1	0.0153871	0.13495	FALSE	0.537	0.565	0.028	-0.149	-0.3	0	0.103347	0.327353	FALSE	0.572	0.625	0.053
1012	ARHGEF9	0.04	0.035	-0.005	-0.273	-0.6	0.1	0.128861	0.348717	FALSE	0.063	0.069	0.006	-0.011	-0.3	0.3	0.941993	0.98274	FALSE	0.053	0.065	0.012	-0.04	-0.5	0.4	0.84998	0.952398	FALSE	NA	NA	NA	NA	NA	NA	NA	NA	NA	NA	NA	NA	NA	NA	NA	NA	NA	NA	NA	NA	NA
1013	ARID1A	0.467	0.48	0.013	-0.161	-0.4	0.1	0.241995	0.485095	FALSE	0.683	0.758	0.075	0.041	-0.2	0.2	0.669396	0.876625	FALSE	0.66	0.693	0.033	0.004	-0.3	0.3	0.973015	0.993284	FALSE	0.413	0.392	-0.021	-0.292	-0.6	0	0.0683108	0.276874	FALSE	0.605	0.606	0.001	-0.162	-0.4	0	0.120456	0.353715	FALSE	0.587	0.61	0.023
1014	ARID1B	0.667	0.674	0.007	-0.439	-0.8	-0.1	0.0169745	0.131809	FALSE	0.913	0.927	0.014	-0.152	-0.3	0	0.119022	0.445272	FALSE	0.874	0.87	-0.004	-0.157	-0.4	0.1	0.271977	0.643231	FALSE	0.708	0.669	-0.039	-0.416	-0.8	-0.1	0.0166879	0.14105	FALSE	0.767	0.756	-0.011	-0.336	-0.5	-0.1	0.00119183	0.0353569	TRUE	0.83	0.785	-0.045
1015	ARID2	0.54	0.594	0.054	-0.233	-0.6	0.1	0.150201	0.379117	FALSE	0.824	0.85	0.026	0.009	-0.1	0.2	0.910779	0.970166	FALSE	0.776	0.815	0.039	-0.113	-0.4	0.2	0.421471	0.752579	FALSE	0.56	0.554	-0.006	-0.143	-0.4	0.1	0.278311	0.561691	FALSE	0.789	0.781	-0.008	-0.151	-0.3	0	0.0840901	0.296814	FALSE	0.735	0.739	0.004
1016	ARID3A	0.086	0.103	0.017	-0.436	-0.8	-0.1	0.0182599	0.137147	FALSE	0.123	0.164	0.041	-0.135	-0.5	0.2	0.452509	0.755442	FALSE	0.152	0.184	0.032	-0.139	-0.5	0.2	0.445078	0.766776	FALSE	0.08	0.085	0.005	-0.422	-0.8	0	0.0425989	0.217133	FALSE	0.23	0.348	0.118	0.095	-0.2	0.4	0.558697	0.764148	FALSE	0.106	0.115	0.009
1017	ARID3B	0.116	0.158	0.042	0.017	-0.3	0.4	0.921675	0.962843	FALSE	0.244	0.3	0.056	0.246	0	0.5	0.0807047	0.379044	FALSE	0.131	0.2	0.069	0.107	-0.3	0.5	0.619668	0.855785	FALSE	0.258	0.306	0.048	0.392	0	0.8	0.0387033	0.207977	FALSE	0.164	0.275	0.111	0.162	-0.2	0.5	0.307449	0.571119	FALSE	0.166	0.21	0.044
1018	ARID4A	0.466	0.482	0.016	-0.255	-0.5	0	0.0203049	0.143192	FALSE	0.631	0.661	0.03	-0.117	-0.3	0	0.148154	0.484899	FALSE	0.544	0.565	0.021	-0.133	-0.4	0.1	0.284449	0.65307	FALSE	0.483	0.503	0.02	-0.066	-0.3	0.1	0.509982	0.749028	FALSE	0.497	0.498	0.001	-0.257	-0.4	-0.1	0.00113573	0.0345824	TRUE	0.517	0.516	-0.001
1019	ARID4B	0.792	0.838	0.046	-0.207	-0.4	0	0.0778309	0.270233	FALSE	0.921	0.945	0.024	-0.202	-0.3	-0.1	0.00477368	0.123222	FALSE	0.91	0.933	0.023	-0.263	-0.4	-0.1	0.00685872	0.17997	FALSE	0.879	0.888	0.009	-0.017	-0.2	0.2	0.878533	0.950825	FALSE	0.894	0.909	0.015	-0.17	-0.3	0	0.0154499	0.130977	FALSE	0.881	0.913	0.032
1020	ARID5A	0.385	0.461	0.076	-0.297	-0.6	0	0.0776683	0.269765	FALSE	0.422	0.491	0.069	-0.422	-0.7	-0.1	0.00626433	0.135135	FALSE	0.339	0.431	0.092	-0.297	-0.7	0.1	0.130786	0.500334	FALSE	0.47	0.518	0.048	-0.418	-0.7	-0.1	0.00906731	0.106362	FALSE	0.332	0.422	0.09	-0.203	-0.5	0.1	0.145543	0.388815	FALSE	0.348	0.445	0.097
1021	ARID5B	0.227	0.316	0.089	-0.371	-0.8	0.1	0.107539	0.316769	FALSE	0.294	0.375	0.081	-0.276	-0.7	0.2	0.21294	0.552849	FALSE	0.451	0.516	0.065	-0.17	-0.5	0.2	0.366804	0.720147	FALSE	0.378	0.432	0.054	-0.241	-0.6	0.1	0.151755	0.414322	FALSE	0.621	0.701	0.08	-0.336	-0.6	-0.1	0.0223368	0.150945	FALSE	0.271	0.35	0.079
1022	ARIH1	0.704	0.759	0.055	-0.201	-0.5	0.1	0.119019	0.333869	FALSE	0.931	0.93	-0.001	-0.12	-0.3	0	0.12069	0.446775	FALSE	0.87	0.924	0.054	-0.194	-0.4	0	0.108068	0.47069	FALSE	0.891	0.895	0.004	-0.204	-0.5	0.1	0.191008	0.465773	FALSE	0.859	0.885	0.026	-0.199	-0.4	0	0.0172119	0.138432	FALSE	0.868	0.89	0.022
1023	ARIH2	0.702	0.783	0.081	0.263	0.1	0.4	0.0025269	0.0555064	TRUE	0.826	0.853	0.027	0.066	-0.1	0.2	0.310742	0.648869	FALSE	0.786	0.859	0.073	0.143	0	0.3	0.0719685	0.404793	FALSE	0.63	0.668	0.038	0.209	0	0.4	0.067154	0.274241	FALSE	0.722	0.793	0.071	0.052	-0.1	0.2	0.406385	0.650181	FALSE	0.746	0.789	0.043
1024	ARL1	0.547	0.632	0.085	0.399	0.1	0.7	0.00542925	0.0780996	TRUE	0.53	0.614	0.084	0.263	0.1	0.5	0.0131229	0.184086	FALSE	0.557	0.591	0.034	0.403	0.1	0.7	0.00589114	0.169291	FALSE	0.369	0.45	0.081	0.3	0	0.6	0.0876847	0.314103	FALSE	0.436	0.495	0.059	0.33	0.1	0.5	0.00128204	0.0365073	TRUE	0.485	0.509	0.024
1025	ARL10	NA	NA	NA	NA	NA	NA	NA	NA	NA	0.096	0.127	0.031	0.091	-0.2	0.4	0.527949	0.799772	FALSE	NA	NA	NA	NA	NA	NA	NA	NA	NA	NA	NA	NA	NA	NA	NA	NA	NA	NA	NA	NA	NA	NA	NA	NA	NA	NA	NA	NA	NA	NA
1026	ARL11	0.377	0.344	-0.033	-0.192	-0.5	0.1	0.175076	0.411092	FALSE	0.45	0.411	-0.039	-0.117	-0.4	0.1	0.357131	0.687058	FALSE	0.379	0.329	-0.05	-0.071	-0.4	0.3	0.70217	0.89613	FALSE	0.258	0.283	0.025	-0.065	-0.4	0.2	0.651936	0.838055	FALSE	0.274	0.254	-0.02	-0.16	-0.4	0.1	0.230034	0.495504	FALSE	0.349	0.287	-0.062
1027	ARL13B	0.271	0.324	0.053	-0.38	-0.6	-0.2	0.000681895	0.0313704	TRUE	0.366	0.428	0.062	-0.174	-0.3	0	0.0257297	0.241289	FALSE	0.352	0.372	0.02	-0.317	-0.5	-0.1	0.00495801	0.158788	FALSE	0.322	0.328	0.006	-0.432	-0.7	-0.1	0.00666881	0.0926341	TRUE	0.322	0.366	0.044	-0.333	-0.5	-0.1	0.000749539	0.0277387	TRUE	0.317	0.366	0.049
1028	ARL14EP	0.419	0.446	0.027	0.242	0	0.5	0.0696606	0.254251	FALSE	0.475	0.536	0.061	0.112	-0.1	0.3	0.234245	0.572424	FALSE	0.485	0.542	0.057	0.245	0	0.5	0.0498461	0.348257	FALSE	0.312	0.312	0	0.009	-0.3	0.3	0.95422	0.983237	FALSE	0.375	0.423	0.048	0.187	0	0.4	0.0752259	0.280009	FALSE	0.42	0.427	0.007
1029	ARL15	0.782	0.714	-0.068	-0.724	-1.2	-0.3	0.00343747	0.0658657	TRUE	0.98	0.972	-0.008	-0.364	-0.6	-0.1	0.00963788	0.159243	FALSE	0.939	0.927	-0.012	-0.408	-0.8	0	0.0389386	0.318821	FALSE	0.806	0.733	-0.073	-0.69	-1	-0.3	0.00035653	0.0234146	TRUE	0.879	0.809	-0.07	-0.383	-0.7	-0.1	0.00805059	0.0912995	TRUE	0.915	0.84	-0.075
1030	ARL16	0.228	0.308	0.08	0.419	0	0.9	0.0570189	0.232291	FALSE	0.24	0.32	0.08	0.315	-0.1	0.7	0.117374	0.442095	FALSE	0.199	0.287	0.088	0.352	-0.1	0.8	0.106101	0.46813	FALSE	0.197	0.256	0.059	0.365	0.1	0.7	0.0199246	0.152624	FALSE	0.191	0.25	0.059	0.315	-0.1	0.7	0.13561	0.374279	FALSE	0.22	0.298	0.078
1031	ARL17A	NA	NA	NA	NA	NA	NA	NA	NA	NA	0.145	0.135	-0.01	-0.55	-0.9	-0.2	0.000971666	0.0738609	TRUE	0.107	0.097	-0.01	-0.367	-0.8	0.1	0.123432	0.488968	FALSE	NA	NA	NA	NA	NA	NA	NA	NA	NA	0.085	0.077	-0.008	-0.696	-1.1	-0.3	0.000613792	0.0245058	TRUE	0.098	0.11	0.012
1032	ARL17B	0.057	0.077	0.02	-0.008	-0.5	0.5	0.97466	0.987724	FALSE	0.102	0.128	0.026	0.11	-0.3	0.5	0.597689	0.841212	FALSE	0.078	0.094	0.016	0.075	-0.5	0.7	0.79659	0.937985	FALSE	NA	NA	NA	NA	NA	NA	NA	NA	NA	NA	NA	NA	NA	NA	NA	NA	NA	NA	NA	NA	NA
1033	ARL2	0.419	0.464	0.045	0.183	-0.2	0.5	0.31587	0.558752	FALSE	0.354	0.415	0.061	0.024	-0.3	0.3	0.86245	0.953233	FALSE	0.377	0.43	0.053	0.335	0	0.7	0.0673202	0.394738	FALSE	0.337	0.424	0.087	0.195	-0.2	0.6	0.304593	0.586583	FALSE	0.295	0.288	-0.007	0.033	-0.2	0.3	0.784737	0.902875	FALSE	0.34	0.349	0.009
1034	ARL2BP	0.602	0.668	0.066	0.289	0	0.6	0.0389676	0.1943	FALSE	0.641	0.714	0.073	0.278	0.1	0.5	0.00498852	0.123732	FALSE	0.683	0.726	0.043	0.271	0	0.5	0.0391132	0.319199	FALSE	0.392	0.424	0.032	0.202	0	0.4	0.0551672	0.248755	FALSE	0.521	0.543	0.022	0.074	-0.1	0.3	0.476955	0.702521	FALSE	0.593	0.607	0.014
1035	ARL3	0.2	0.235	0.035	0.137	-0.1	0.4	0.315803	0.558752	FALSE	0.199	0.219	0.02	0.001	-0.2	0.2	0.996457	0.999193	FALSE	0.184	0.226	0.042	0.152	-0.2	0.5	0.36716	0.720621	FALSE	0.158	0.204	0.046	0.05	-0.3	0.4	0.744472	0.891188	FALSE	0.193	0.223	0.03	0.137	-0.2	0.5	0.391649	0.638937	FALSE	0.174	0.288	0.114
1036	ARL4A	0.678	0.737	0.059	0.24	-0.1	0.6	0.131288	0.353362	FALSE	0.665	0.738	0.073	-0.029	-0.3	0.2	0.821924	0.936424	FALSE	0.653	0.745	0.092	0.137	-0.2	0.4	0.359151	0.713018	FALSE	0.715	0.76	0.045	0.177	-0.1	0.5	0.234732	0.515376	FALSE	0.5	0.572	0.072	0.186	0	0.4	0.109808	0.336103	FALSE	0.637	0.669	0.032
1037	ARL4C	0.07	0.126	0.056	1.579	0.8	2.4	0.000176211	0.0162131	TRUE	0.067	0.141	0.074	1.667	0.9	2.4	7.20221e-05	0.0265116	TRUE	0.108	0.184	0.076	2.194	1.2	3.1	3.15198e-05	0.0355264	TRUE	NA	NA	NA	NA	NA	NA	NA	NA	NA	0.315	0.398	0.083	0.835	0.2	1.5	0.0162989	0.135604	FALSE	NA	NA	NA
1038	ARL5A	0.554	0.614	0.06	0.257	0	0.5	0.0454016	0.208504	FALSE	0.615	0.672	0.057	0.123	-0.1	0.3	0.18017	0.519798	FALSE	0.604	0.676	0.072	0.232	0	0.5	0.0731063	0.406734	FALSE	0.414	0.484	0.07	0.217	0	0.5	0.0825812	0.305807	FALSE	0.526	0.557	0.031	-0.005	-0.2	0.2	0.963891	0.983154	FALSE	0.539	0.577	0.038
1039	ARL5B	0.208	0.312	0.104	0.076	-0.3	0.5	0.700781	0.845776	FALSE	0.284	0.354	0.07	-0.134	-0.4	0.2	0.360466	0.688355	FALSE	0.27	0.393	0.123	-0.12	-0.7	0.5	0.692867	0.892274	FALSE	0.318	0.42	0.102	0.341	0	0.7	0.0837091	0.307447	FALSE	0.263	0.337	0.074	0.052	-0.3	0.4	0.756066	0.888479	FALSE	0.239	0.323	0.084
1040	ARL6	NA	NA	NA	NA	NA	NA	NA	NA	NA	0.056	0.068	0.012	0.285	0	0.6	0.0381145	0.282276	FALSE	0.046	0.058	0.012	0.069	-0.4	0.5	0.757062	0.917544	FALSE	NA	NA	NA	NA	NA	NA	NA	NA	NA	NA	NA	NA	NA	NA	NA	NA	NA	NA	NA	NA	NA
1041	ARL6IP1	0.99	0.985	-0.005	0.231	-0.1	0.6	0.196847	0.436387	FALSE	0.989	0.975	-0.014	0.059	-0.2	0.3	0.67557	0.878086	FALSE	0.99	0.993	0.003	0.024	-0.4	0.4	0.902571	0.971814	FALSE	0.989	0.983	-0.006	0.337	0	0.7	0.041508	0.213907	FALSE	0.946	0.961	0.015	0.177	-0.1	0.4	0.177365	0.429666	FALSE	0.989	0.963	-0.026
1042	ARL6IP4	0.874	0.896	0.022	0.172	-0.1	0.5	0.228559	0.471277	FALSE	0.854	0.869	0.015	-0.013	-0.2	0.2	0.912428	0.970819	FALSE	0.848	0.869	0.021	0.003	-0.3	0.3	0.984023	0.994672	FALSE	0.807	0.84	0.033	0.127	-0.2	0.5	0.438895	0.698613	FALSE	0.687	0.738	0.051	0.158	-0.1	0.4	0.193097	0.449439	FALSE	0.809	0.803	-0.006
1043	ARL6IP5	0.971	0.969	-0.002	0.045	-0.3	0.4	0.800904	0.900532	FALSE	0.974	0.965	-0.009	-0.119	-0.4	0.1	0.375029	0.70064	FALSE	0.967	0.971	0.004	-0.067	-0.4	0.3	0.679795	0.885672	FALSE	0.956	0.947	-0.009	0.082	-0.2	0.4	0.589181	0.800104	FALSE	0.915	0.902	-0.013	-0.046	-0.3	0.2	0.684875	0.842746	FALSE	0.97	0.916	-0.054
1044	ARL6IP6	0.567	0.603	0.036	0.142	-0.1	0.4	0.219708	0.461714	FALSE	0.663	0.696	0.033	0.044	-0.1	0.2	0.623028	0.853799	FALSE	0.601	0.65	0.049	0.071	-0.1	0.3	0.485033	0.789529	FALSE	0.509	0.529	0.02	0.04	-0.2	0.3	0.774532	0.905881	FALSE	0.518	0.582	0.064	0.095	-0.1	0.3	0.27956	0.545183	FALSE	0.596	0.598	0.002
1045	ARL8A	0.759	0.825	0.066	0.165	-0.1	0.4	0.235894	0.478908	FALSE	0.779	0.854	0.075	0.096	-0.1	0.3	0.313955	0.650507	FALSE	0.742	0.837	0.095	0.107	-0.1	0.4	0.399153	0.738594	FALSE	0.649	0.697	0.048	0.145	-0.1	0.4	0.197042	0.472665	FALSE	0.673	0.744	0.071	0.151	0	0.3	0.0979353	0.318571	FALSE	0.758	0.777	0.019
1046	ARL8B	0.969	0.971	0.002	0.122	-0.1	0.3	0.276071	0.521424	FALSE	0.99	0.981	-0.009	-0.029	-0.2	0.1	0.709449	0.891024	FALSE	0.992	0.996	0.004	-0.041	-0.3	0.2	0.716772	0.903222	FALSE	0.96	0.955	-0.005	0.075	-0.1	0.3	0.460811	0.714154	FALSE	0.989	0.991	0.002	0.121	-0.1	0.3	0.170843	0.420961	FALSE	0.983	0.942	-0.041
1047	ARMC1	0.336	0.344	0.008	0.032	-0.2	0.3	0.803087	0.901947	FALSE	0.422	0.471	0.049	0.212	0	0.4	0.0302435	0.258775	FALSE	0.39	0.424	0.034	0.211	-0.1	0.5	0.151906	0.524664	FALSE	0.205	0.21	0.005	-0.08	-0.3	0.2	0.547377	0.773022	FALSE	0.305	0.299	-0.006	0.052	-0.1	0.2	0.569438	0.772797	FALSE	0.354	0.358	0.004
1048	ARMC10	0.429	0.525	0.096	-0.081	-0.4	0.2	0.54528	0.745043	FALSE	0.474	0.574	0.1	0.04	-0.2	0.2	0.691565	0.883844	FALSE	0.424	0.531	0.107	0.104	-0.1	0.4	0.412838	0.746287	FALSE	0.332	0.407	0.075	-0.033	-0.3	0.3	0.820753	0.928013	FALSE	0.355	0.376	0.021	-0.194	-0.4	0	0.0765721	0.282827	FALSE	0.409	0.469	0.06
1049	ARMC2	0.073	0.084	0.011	0.035	-0.3	0.4	0.845233	0.926451	FALSE	0.102	0.115	0.013	0.01	-0.3	0.3	0.952727	0.986444	FALSE	0.097	0.091	-0.006	-0.332	-0.7	0	0.0521288	0.35442	FALSE	0.07	0.093	0.023	-0.026	-0.4	0.4	0.89173	0.956377	FALSE	NA	NA	NA	NA	NA	NA	NA	NA	NA	0.083	0.127	0.044
1050	ARMC5	NA	NA	NA	NA	NA	NA	NA	NA	NA	0.103	0.121	0.018	-0.496	-0.8	-0.2	0.00109921	0.0746164	TRUE	0.102	0.118	0.016	-0.548	-0.9	-0.2	0.00549406	0.163878	FALSE	0.113	0.138	0.025	-0.104	-0.6	0.4	0.673449	0.850756	FALSE	NA	NA	NA	NA	NA	NA	NA	NA	NA	NA	NA	NA
1051	ARMC6	0.085	0.109	0.024	0.315	0	0.6	0.0403973	0.197618	FALSE	0.119	0.122	0.003	0.067	-0.2	0.3	0.602092	0.843827	FALSE	0.098	0.114	0.016	0.19	-0.1	0.5	0.229479	0.600002	FALSE	0.074	0.095	0.021	-0.085	-0.5	0.3	0.661605	0.843297	FALSE	0.084	0.11	0.026	0.432	0.1	0.7	0.00402107	0.0619951	TRUE	NA	NA	NA
1052	ARMC7	0.096	0.119	0.023	0.133	-0.2	0.5	0.478121	0.695987	FALSE	0.127	0.137	0.01	0.126	-0.2	0.5	0.459446	0.758959	FALSE	0.098	0.107	0.009	-0.036	-0.5	0.4	0.86362	0.957648	FALSE	0.07	0.088	0.018	-0.036	-0.5	0.4	0.86503	0.945118	FALSE	0.085	0.095	0.01	0.006	-0.3	0.3	0.969856	0.986048	FALSE	0.099	0.095	-0.004
1053	ARMC8	0.481	0.53	0.049	-0.072	-0.3	0.1	0.431434	0.658287	FALSE	0.734	0.758	0.024	-0.103	-0.3	0.1	0.260035	0.601595	FALSE	0.58	0.625	0.045	-0.197	-0.4	0	0.0604987	0.376412	FALSE	0.486	0.499	0.013	-0.203	-0.4	0	0.100345	0.335317	FALSE	0.503	0.549	0.046	-0.094	-0.3	0.1	0.307971	0.571426	FALSE	0.585	0.598	0.013
1054	ARMC9	0.159	0.213	0.054	0.403	0.1	0.7	0.0189845	0.13932	FALSE	0.196	0.256	0.06	0.274	-0.1	0.6	0.132959	0.463389	FALSE	0.212	0.286	0.074	0.309	-0.3	0.9	0.29895	0.666356	FALSE	0.173	0.203	0.03	-0.143	-0.4	0.1	0.31029	0.592586	FALSE	0.283	0.362	0.079	0.492	-0.1	1	0.0744321	0.278558	FALSE	0.18	0.246	0.066
1055	ARMCX1	0.212	0.284	0.072	0.006	-0.3	0.3	0.968522	0.984778	FALSE	0.231	0.31	0.079	-0.046	-0.3	0.3	0.759745	0.913021	FALSE	0.213	0.305	0.092	0.052	-0.4	0.5	0.807884	0.942199	FALSE	0.216	0.249	0.033	0.338	0	0.7	0.0512482	0.239654	FALSE	0.218	0.27	0.052	-0.03	-0.4	0.3	0.86345	0.938664	FALSE	0.196	0.229	0.033
1056	ARMCX3	0.484	0.524	0.04	0.14	-0.1	0.4	0.236431	0.4797	FALSE	0.541	0.611	0.07	0.08	-0.1	0.2	0.299023	0.638238	FALSE	0.505	0.557	0.052	0.144	-0.1	0.3	0.155781	0.529219	FALSE	0.392	0.443	0.051	0.121	-0.2	0.4	0.444355	0.701533	FALSE	0.437	0.439	0.002	-0.021	-0.2	0.2	0.83085	0.925277	FALSE	0.433	0.441	0.008
1057	ARMCX4	0.089	0.077	-0.012	-0.402	-0.7	-0.1	0.0215137	0.14766	FALSE	0.221	0.191	-0.03	-0.304	-0.6	0	0.0488013	0.313741	FALSE	0.181	0.15	-0.031	-0.187	-0.6	0.2	0.332144	0.695124	FALSE	0.07	0.056	-0.014	-0.427	-0.9	0	0.0523256	0.241237	FALSE	0.151	0.121	-0.03	-0.537	-0.9	-0.2	0.00207745	0.0468132	TRUE	0.146	0.096	-0.05
1058	ARMCX5	NA	NA	NA	NA	NA	NA	NA	NA	NA	0.068	0.08	0.012	0.129	-0.2	0.4	0.359083	0.687712	FALSE	NA	NA	NA	NA	NA	NA	NA	NA	NA	NA	NA	NA	NA	NA	NA	NA	NA	NA	NA	NA	NA	NA	NA	NA	NA	NA	NA	NA	NA	NA
1059	ARMCX5-GPRASP2	NA	NA	NA	NA	NA	NA	NA	NA	NA	0.118	0.141	0.023	-0.096	-0.4	0.2	0.49368	0.781783	FALSE	0.082	0.089	0.007	-0.254	-0.7	0.1	0.208592	0.578393	FALSE	0.072	0.079	0.007	-0.178	-0.6	0.2	0.35684	0.63504	FALSE	0.082	0.096	0.014	0.123	-0.2	0.5	0.498869	0.71858	FALSE	0.085	0.101	0.016
1060	ARMCX6	0.287	0.346	0.059	0.421	0.2	0.7	0.00232689	0.0529001	TRUE	0.293	0.344	0.051	0.297	0.1	0.5	0.00507526	0.124715	FALSE	0.263	0.329	0.066	0.34	0.1	0.6	0.0150446	0.232078	FALSE	0.216	0.268	0.052	0.29	0	0.6	0.0716771	0.28441	FALSE	0.201	0.253	0.052	0.066	-0.1	0.3	0.505279	0.724452	FALSE	0.226	0.28	0.054
1061	ARMH1	0.209	0.223	0.014	-0.288	-0.8	0.3	0.307977	0.552613	FALSE	0.234	0.235	0.001	-0.463	-1	0.1	0.0803931	0.378965	FALSE	0.207	0.208	0.001	-0.776	-1.4	-0.2	0.014506	0.230323	FALSE	0.235	0.26	0.025	0.114	-0.4	0.7	0.680425	0.854982	FALSE	NA	NA	NA	NA	NA	NA	NA	NA	NA	0.19	0.232	0.042
1062	ARMH3	0.526	0.546	0.02	-0.184	-0.5	0.1	0.24142	0.484479	FALSE	0.83	0.855	0.025	-0.091	-0.3	0.1	0.34484	0.678079	FALSE	0.737	0.754	0.017	-0.08	-0.4	0.2	0.591132	0.843564	FALSE	0.5	0.48	-0.02	-0.342	-0.6	0	0.0248376	0.171763	FALSE	0.738	0.684	-0.054	-0.288	-0.5	-0.1	0.010936	0.107046	FALSE	0.704	0.666	-0.038
1063	ARMH4	0.128	0.169	0.041	-0.231	-0.5	0.1	0.147937	0.376269	FALSE	0.298	0.345	0.047	-0.039	-0.2	0.2	0.682661	0.880325	FALSE	0.24	0.298	0.058	-0.231	-0.5	0	0.0472668	0.343644	FALSE	0.288	0.307	0.019	-0.24	-0.5	0	0.0637902	0.266994	FALSE	0.227	0.327	0.1	0.09	-0.1	0.3	0.401776	0.647011	FALSE	0.24	0.307	0.067
1064	ARMT1	0.307	0.344	0.037	0.018	-0.2	0.2	0.871907	0.938332	FALSE	0.344	0.398	0.054	0.057	-0.1	0.2	0.47971	0.772834	FALSE	0.362	0.395	0.033	0.18	-0.1	0.4	0.13847	0.509658	FALSE	0.224	0.27	0.046	0.082	-0.2	0.3	0.50177	0.743826	FALSE	0.293	0.315	0.022	0.104	-0.1	0.3	0.28717	0.553294	FALSE	0.294	0.293	-0.001
1065	ARNT	0.22	0.241	0.021	-0.012	-0.3	0.2	0.920904	0.962346	FALSE	0.389	0.468	0.079	0.138	0	0.3	0.0598929	0.339894	FALSE	0.33	0.403	0.073	0.185	0	0.4	0.0949567	0.45247	FALSE	0.222	0.22	-0.002	-0.008	-0.3	0.3	0.962468	0.985069	FALSE	0.362	0.416	0.054	0.001	-0.2	0.2	0.98661	0.993216	FALSE	0.293	0.323	0.03
1066	ARNTL	0.407	0.465	0.058	-0.536	-0.8	-0.3	0.000260283	0.0193462	TRUE	0.613	0.659	0.046	-0.471	-0.7	-0.2	0.000312812	0.0493894	TRUE	0.489	0.559	0.07	-0.603	-0.9	-0.3	5.59818e-05	0.0355836	TRUE	0.516	0.52	0.004	-0.388	-0.6	-0.1	0.00434538	0.0759969	TRUE	0.416	0.468	0.052	-0.283	-0.5	-0.1	0.00145677	0.0382471	TRUE	0.51	0.509	-0.001
1067	ARNTL2	0.186	0.207	0.021	-0.321	-0.8	0.1	0.161867	0.395167	FALSE	0.292	0.347	0.055	-0.191	-0.6	0.2	0.369671	0.695529	FALSE	0.41	0.453	0.043	-0.132	-0.6	0.3	0.566086	0.831081	FALSE	0.215	0.228	0.013	-0.409	-0.8	0	0.0659371	0.272033	FALSE	0.354	0.405	0.051	0.057	-0.3	0.4	0.735082	0.875409	FALSE	0.253	0.304	0.051
1068	ARPC1A	0.729	0.786	0.057	0.154	-0.1	0.4	0.232372	0.476263	FALSE	0.767	0.821	0.054	0.05	-0.1	0.2	0.573333	0.825136	FALSE	0.738	0.809	0.071	0.09	-0.1	0.3	0.431547	0.759211	FALSE	0.503	0.537	0.034	0.201	-0.1	0.5	0.131437	0.383392	FALSE	0.616	0.688	0.072	-0.035	-0.2	0.1	0.634186	0.814814	FALSE	0.719	0.773	0.054
1069	ARPC1B	0.997	0.994	-0.003	0.107	-0.2	0.4	0.46002	0.68154	FALSE	0.992	0.985	-0.007	0.006	-0.2	0.2	0.956755	0.987548	FALSE	0.995	0.994	-0.001	0.052	-0.2	0.3	0.702078	0.89613	FALSE	0.97	0.975	0.005	0.131	-0.2	0.4	0.361508	0.638375	FALSE	0.97	0.972	0.002	0.027	-0.2	0.2	0.803289	0.911597	FALSE	0.994	0.932	-0.062
1070	ARPC2	0.999	0.995	-0.004	0.196	0	0.4	0.112522	0.325454	FALSE	0.997	0.99	-0.007	0.071	-0.1	0.2	0.415758	0.729264	FALSE	0.999	0.998	-0.001	0.158	-0.1	0.4	0.143243	0.513562	FALSE	0.99	0.986	-0.004	0.185	0	0.4	0.0878236	0.314251	FALSE	0.997	0.997	0	0.13	0	0.3	0.105066	0.331132	FALSE	0.997	0.956	-0.041
1071	ARPC3	0.999	0.997	-0.002	0.142	-0.2	0.5	0.413843	0.643455	FALSE	0.995	0.982	-0.013	-0.066	-0.4	0.2	0.650867	0.867413	FALSE	0.999	0.994	-0.005	0.067	-0.3	0.4	0.67755	0.883648	FALSE	0.993	0.981	-0.012	0.104	-0.2	0.4	0.515465	0.752617	FALSE	0.991	0.99	-0.001	0.062	-0.2	0.3	0.616186	0.802076	FALSE	0.998	0.96	-0.038
1072	ARPC4	0.811	0.823	0.012	0.352	0.1	0.6	0.00912469	0.0967317	TRUE	0.843	0.87	0.027	0.145	-0.1	0.3	0.154083	0.491435	FALSE	0.823	0.837	0.014	0.205	0	0.5	0.11037	0.47384	FALSE	0.731	0.773	0.042	0.224	0	0.5	0.0890568	0.316497	FALSE	0.774	0.794	0.02	0.154	0	0.4	0.121304	0.355415	FALSE	0.763	0.744	-0.019
1073	ARPC5	0.988	0.982	-0.006	0.073	-0.1	0.3	0.497357	0.708453	FALSE	0.992	0.983	-0.009	0.002	-0.2	0.2	0.98199	0.994764	FALSE	0.993	0.994	0.001	0.111	-0.1	0.3	0.263178	0.636547	FALSE	0.955	0.956	0.001	0.067	-0.2	0.3	0.573791	0.789763	FALSE	0.982	0.984	0.002	0.096	-0.1	0.3	0.252558	0.519367	FALSE	0.981	0.946	-0.035
1074	ARPC5L	0.743	0.836	0.093	0.27	-0.1	0.6	0.107633	0.316889	FALSE	0.767	0.809	0.042	0.123	-0.1	0.4	0.366548	0.692971	FALSE	0.698	0.809	0.111	0.141	-0.2	0.5	0.432757	0.759996	FALSE	0.648	0.715	0.067	0.479	0.1	0.8	0.00929104	0.107884	FALSE	0.61	0.695	0.085	0.163	-0.1	0.4	0.242295	0.509253	FALSE	0.75	0.824	0.074
1075	ARPIN	0.142	0.152	0.01	-0.447	-1	0.1	0.0896043	0.289832	FALSE	0.141	0.141	0	-0.712	-1.2	-0.2	0.00481247	0.123222	FALSE	0.132	0.148	0.016	-0.735	-1.2	-0.2	0.0040939	0.154381	FALSE	0.136	0.179	0.043	-0.011	-0.5	0.5	0.964397	0.985274	FALSE	0.078	0.078	0	-0.738	-1.1	-0.3	0.000467481	0.0216006	TRUE	0.134	0.134	0
1076	ARPP19	0.757	0.86	0.103	0.596	0.4	0.8	1.79254e-06	0.00145689	TRUE	0.834	0.883	0.049	0.258	0.1	0.4	0.0014361	0.0837678	TRUE	0.804	0.898	0.094	0.376	0.2	0.6	0.000374457	0.0805566	TRUE	0.659	0.737	0.078	0.527	0.3	0.8	0.000229771	0.0191225	TRUE	0.727	0.805	0.078	0.275	0.1	0.4	0.000525368	0.0225674	TRUE	0.758	0.829	0.071
1077	ARRB1	0.517	0.492	-0.025	-0.208	-0.5	0.1	0.141103	0.367372	FALSE	0.696	0.696	0	-0.171	-0.4	0.1	0.215861	0.555438	FALSE	0.731	0.686	-0.045	-0.181	-0.6	0.2	0.343709	0.702091	FALSE	0.42	0.397	-0.023	-0.379	-0.7	-0.1	0.0201088	0.152862	FALSE	0.469	0.402	-0.067	-0.345	-0.6	-0.1	0.00815087	0.0915142	TRUE	0.578	0.511	-0.067
1078	ARRB2	0.599	0.66	0.061	0.095	-0.3	0.5	0.666201	0.824078	FALSE	0.63	0.645	0.015	-0.198	-0.6	0.2	0.282736	0.622679	FALSE	0.578	0.607	0.029	-0.306	-0.8	0.2	0.240275	0.612554	FALSE	0.617	0.7	0.083	0.171	-0.2	0.5	0.365168	0.64097	FALSE	0.497	0.513	0.016	-0.14	-0.5	0.2	0.423532	0.663199	FALSE	0.53	0.524	-0.006
1079	ARRDC1	0.183	0.193	0.01	0.015	-0.3	0.4	0.928315	0.965745	FALSE	0.19	0.236	0.046	-0.221	-0.5	0.1	0.13766	0.46963	FALSE	0.172	0.19	0.018	-0.059	-0.4	0.3	0.715867	0.902579	FALSE	0.135	0.159	0.024	-0.021	-0.4	0.4	0.913246	0.966318	FALSE	0.116	0.145	0.029	0.026	-0.2	0.3	0.847559	0.931279	FALSE	0.155	0.151	-0.004
1080	ARRDC2	0.195	0.237	0.042	0.022	-0.2	0.3	0.84941	0.927877	FALSE	0.25	0.291	0.041	-0.125	-0.3	0.1	0.238403	0.578163	FALSE	0.22	0.228	0.008	-0.069	-0.4	0.2	0.630671	0.86077	FALSE	0.18	0.207	0.027	-0.4	-0.8	0	0.0344843	0.197306	FALSE	0.196	0.214	0.018	-0.054	-0.3	0.2	0.651781	0.825297	FALSE	0.206	0.233	0.027
1081	ARRDC3	0.176	0.254	0.078	0.718	0.2	1.3	0.0123022	0.111302	FALSE	0.184	0.262	0.078	0.546	0	1.1	0.0517588	0.318708	FALSE	0.332	0.382	0.05	0.379	-0.2	0.9	0.183745	0.554059	FALSE	0.244	0.322	0.078	0.512	0	1	0.0453829	0.223653	FALSE	0.231	0.266	0.035	0.599	0.2	1	0.00862882	0.0945632	TRUE	0.185	0.232	0.047
1082	ARRDC3-AS1	0.146	0.148	0.002	-0.28	-0.7	0.2	0.204929	0.446899	FALSE	0.313	0.301	-0.012	-0.052	-0.4	0.3	0.78974	0.923194	FALSE	0.254	0.23	-0.024	-0.107	-0.6	0.4	0.663005	0.875917	FALSE	0.169	0.163	-0.006	-0.261	-0.6	0.1	0.143382	0.401802	FALSE	0.165	0.16	-0.005	-0.005	-0.3	0.3	0.976391	0.988722	FALSE	0.213	0.184	-0.029
1083	ARRDC4	0.675	0.785	0.11	0.157	-0.2	0.6	0.436684	0.662773	FALSE	0.783	0.868	0.085	-0.05	-0.4	0.3	0.77582	0.918137	FALSE	0.74	0.833	0.093	-0.085	-0.6	0.4	0.718321	0.904323	FALSE	0.722	0.785	0.063	0.371	0.1	0.7	0.0152081	0.133873	FALSE	0.643	0.713	0.07	-0.023	-0.3	0.3	0.885133	0.948364	FALSE	0.76	0.801	0.041
1084	ARSA	0.311	0.361	0.05	0.296	0	0.6	0.0768858	0.268458	FALSE	0.268	0.307	0.039	-0.089	-0.3	0.1	0.45222	0.755442	FALSE	0.272	0.328	0.056	0.073	-0.3	0.4	0.655076	0.872059	FALSE	0.221	0.298	0.077	0.151	-0.2	0.5	0.447776	0.704159	FALSE	0.204	0.228	0.024	0.108	-0.1	0.3	0.366216	0.619286	FALSE	0.227	0.263	0.036
1085	ARSB	0.44	0.459	0.019	-0.365	-0.6	-0.1	0.00410834	0.0706814	TRUE	0.664	0.712	0.048	-0.282	-0.5	-0.1	0.00730938	0.143102	FALSE	0.618	0.656	0.038	-0.252	-0.5	0	0.0503113	0.348844	FALSE	0.522	0.533	0.011	-0.296	-0.6	0	0.0366253	0.2019	FALSE	0.55	0.55	0	-0.169	-0.4	0	0.0799828	0.288608	FALSE	0.562	0.528	-0.034
1086	ARSD	0.198	0.229	0.031	0.03	-0.3	0.4	0.867124	0.935988	FALSE	0.226	0.227	0.001	-0.073	-0.4	0.3	0.652463	0.868085	FALSE	0.225	0.216	-0.009	-0.034	-0.4	0.3	0.851854	0.952938	FALSE	0.151	0.182	0.031	0.174	-0.2	0.6	0.357861	0.63538	FALSE	0.172	0.167	-0.005	-0.16	-0.4	0.1	0.256522	0.522823	FALSE	0.185	0.168	-0.017
1087	ARSG	0.224	0.261	0.037	0.464	0	0.9	0.0499583	0.217422	FALSE	0.363	0.435	0.072	0.383	0	0.8	0.0509694	0.317603	FALSE	0.327	0.389	0.062	0.414	-0.1	1	0.139338	0.510553	FALSE	0.231	0.237	0.006	0.25	-0.2	0.7	0.279391	0.561691	FALSE	0.294	0.317	0.023	0.539	0.1	1	0.0244751	0.15926	FALSE	0.282	0.262	-0.02
1088	ARSK	NA	NA	NA	NA	NA	NA	NA	NA	NA	0.066	0.082	0.016	0.093	-0.2	0.4	0.556638	0.814612	FALSE	NA	NA	NA	NA	NA	NA	NA	NA	NA	NA	NA	NA	NA	NA	NA	NA	NA	NA	NA	NA	NA	NA	NA	NA	NA	NA	NA	NA	NA	NA
1089	ARV1	0.17	0.185	0.015	0.261	0	0.5	0.0527236	0.221871	FALSE	0.216	0.238	0.022	0.122	-0.1	0.3	0.264911	0.605584	FALSE	0.188	0.19	0.002	-0.005	-0.3	0.3	0.969826	0.992473	FALSE	0.121	0.169	0.048	0.007	-0.4	0.4	0.971275	0.988431	FALSE	0.134	0.12	-0.014	0.045	-0.2	0.3	0.730339	0.872851	FALSE	0.151	0.162	0.011
1090	ASAH1	0.994	0.985	-0.009	0.012	-0.2	0.3	0.91937	0.961567	FALSE	0.99	0.977	-0.013	-0.19	-0.4	0	0.0374743	0.280686	FALSE	0.991	0.991	0	-0.094	-0.3	0.2	0.454132	0.77147	FALSE	0.973	0.966	-0.007	0.021	-0.3	0.3	0.876069	0.950033	FALSE	0.925	0.897	-0.028	-0.231	-0.4	-0.1	0.00710959	0.0861567	TRUE	0.989	0.95	-0.039
1091	ASAP1	0.961	0.95	-0.011	-0.185	-0.5	0.2	0.308878	0.553055	FALSE	0.998	0.996	-0.002	-0.059	-0.4	0.2	0.69658	0.884806	FALSE	0.997	0.999	0.002	-0.103	-0.4	0.2	0.547276	0.824144	FALSE	0.967	0.946	-0.021	-0.238	-0.5	0	0.0919641	0.322048	FALSE	0.992	0.99	-0.002	0.087	-0.1	0.3	0.402453	0.647601	FALSE	0.986	0.922	-0.064
1092	ASAP1-IT2	NA	NA	NA	NA	NA	NA	NA	NA	NA	0.133	0.112	-0.021	-0.339	-0.8	0.1	0.137122	0.469077	FALSE	0.109	0.108	-0.001	-0.149	-0.6	0.3	0.54471	0.824144	FALSE	NA	NA	NA	NA	NA	NA	NA	NA	NA	0.145	0.121	-0.024	-0.173	-0.5	0.2	0.335089	0.596747	FALSE	NA	NA	NA
1093	ASAP2	NA	NA	NA	NA	NA	NA	NA	NA	NA	NA	NA	NA	NA	NA	NA	NA	NA	NA	NA	NA	NA	NA	NA	NA	NA	NA	NA	NA	NA	NA	NA	NA	NA	NA	NA	NA	0.08	0.106	0.026	0.315	-0.2	0.9	0.25729	0.523281	FALSE	NA	NA	NA
1094	ASB1	0.136	0.186	0.05	0.302	0.1	0.5	0.0140449	0.119528	FALSE	0.168	0.208	0.04	0.01	-0.2	0.2	0.91868	0.972821	FALSE	0.162	0.176	0.014	-0.004	-0.3	0.3	0.975838	0.993775	FALSE	0.118	0.144	0.026	0.259	0	0.6	0.0963365	0.329565	FALSE	0.138	0.197	0.059	0.273	0	0.5	0.0265163	0.165497	FALSE	0.13	0.169	0.039
1095	ASB13	0.111	0.112	0.001	-0.41	-0.7	-0.1	0.0101622	0.102312	FALSE	0.15	0.162	0.012	-0.346	-0.7	0	0.0297981	0.256579	FALSE	0.134	0.153	0.019	-0.241	-0.6	0.1	0.187758	0.556102	FALSE	0.083	0.094	0.011	-0.162	-0.7	0.4	0.534289	0.765512	FALSE	0.08	0.094	0.014	-0.719	-1.1	-0.4	0.000100353	0.00985959	TRUE	0.113	0.133	0.02
1096	ASB16-AS1	NA	NA	NA	NA	NA	NA	NA	NA	NA	0.106	0.115	0.009	0.116	-0.2	0.4	0.412961	0.729131	FALSE	0.073	0.069	-0.004	-0.004	-0.3	0.3	0.978286	0.993775	FALSE	NA	NA	NA	NA	NA	NA	NA	NA	NA	0.066	0.078	0.012	-0.229	-0.5	0.1	0.150109	0.394631	FALSE	NA	NA	NA
1097	ASB3	0.417	0.489	0.072	-0.4	-0.7	-0.1	0.00546945	0.0782943	TRUE	0.726	0.789	0.063	-0.152	-0.4	0.1	0.196877	0.538503	FALSE	0.501	0.599	0.098	-0.407	-0.7	-0.1	0.0091397	0.200353	FALSE	0.564	0.581	0.017	-0.27	-0.6	0.1	0.135139	0.389211	FALSE	0.42	0.476	0.056	-0.016	-0.2	0.2	0.865054	0.939364	FALSE	0.621	0.649	0.028
1098	ASB6	0.1	0.105	0.005	-0.178	-0.5	0.1	0.252311	0.495759	FALSE	0.122	0.148	0.026	-0.159	-0.5	0.1	0.30197	0.6413	FALSE	0.109	0.118	0.009	-0.22	-0.5	0.1	0.181171	0.553862	FALSE	0.078	0.068	-0.01	-0.215	-0.6	0.1	0.223416	0.501975	FALSE	0.084	0.088	0.004	-0.117	-0.4	0.2	0.388607	0.636175	FALSE	0.1	0.111	0.011
1099	ASB7	0.202	0.243	0.041	-0.381	-0.6	-0.2	0.000599431	0.0298278	TRUE	0.365	0.447	0.082	-0.136	-0.3	0	0.0971766	0.410724	FALSE	0.28	0.327	0.047	-0.223	-0.4	0	0.0394975	0.32034	FALSE	0.217	0.208	-0.009	-0.335	-0.7	0	0.0428691	0.21805	FALSE	0.241	0.261	0.02	-0.316	-0.5	-0.1	0.00347087	0.0578453	TRUE	0.277	0.33	0.053
1100	ASB8	0.315	0.293	-0.022	-0.094	-0.4	0.2	0.534803	0.737339	FALSE	0.368	0.408	0.04	0.044	-0.2	0.3	0.693632	0.884236	FALSE	0.366	0.379	0.013	0.164	-0.2	0.5	0.31784	0.683521	FALSE	0.16	0.157	-0.003	-0.18	-0.5	0.1	0.275887	0.559894	FALSE	0.265	0.269	0.004	-0.041	-0.3	0.2	0.717184	0.864105	FALSE	0.304	0.305	0.001
1101	ASCC1	0.188	0.197	0.009	-0.134	-0.3	0.1	0.201254	0.442479	FALSE	0.311	0.357	0.046	0.031	-0.2	0.2	0.743984	0.905807	FALSE	0.283	0.299	0.016	-0.093	-0.3	0.1	0.408602	0.744851	FALSE	0.198	0.187	-0.011	-0.31	-0.7	0.1	0.100478	0.335483	FALSE	0.214	0.23	0.016	-0.084	-0.3	0.1	0.336527	0.598308	FALSE	0.246	0.218	-0.028
1102	ASCC2	0.37	0.387	0.017	-0.169	-0.4	0	0.0781285	0.270881	FALSE	0.535	0.562	0.027	-0.145	-0.3	0	0.0952158	0.406461	FALSE	0.459	0.436	-0.023	-0.101	-0.3	0.1	0.333984	0.69599	FALSE	0.309	0.282	-0.027	-0.4	-0.6	-0.2	0.00158528	0.0496786	TRUE	0.364	0.37	0.006	-0.167	-0.4	0	0.0734181	0.277692	FALSE	0.441	0.406	-0.035
1103	ASCC3	0.503	0.561	0.058	-0.349	-0.7	0	0.0428127	0.203188	FALSE	0.752	0.803	0.051	-0.045	-0.3	0.2	0.727162	0.89901	FALSE	0.672	0.728	0.056	-0.057	-0.4	0.3	0.729757	0.907648	FALSE	0.463	0.488	0.025	-0.358	-0.6	-0.1	0.0108763	0.116427	FALSE	0.62	0.617	-0.003	-0.256	-0.5	0	0.0395321	0.201328	FALSE	0.618	0.626	0.008
1104	ASCL2	0.118	0.179	0.061	-0.26	-1.1	0.6	0.552239	0.749928	FALSE	0.122	0.183	0.061	0.163	-0.8	1.1	0.72941	0.899873	FALSE	0.14	0.206	0.066	-0.317	-1.3	0.7	0.53091	0.813871	FALSE	NA	NA	NA	NA	NA	NA	NA	NA	NA	0.127	0.16	0.033	-0.045	-1	0.9	0.921195	0.966707	FALSE	NA	NA	NA
1105	ASF1A	0.308	0.341	0.033	-0.028	-0.4	0.3	0.867681	0.935988	FALSE	0.324	0.377	0.053	-0.043	-0.3	0.3	0.7701	0.917141	FALSE	0.251	0.292	0.041	-0.168	-0.5	0.2	0.353946	0.708675	FALSE	0.176	0.197	0.021	0.113	-0.3	0.6	0.608091	0.809056	FALSE	0.212	0.279	0.067	0.064	-0.2	0.4	0.682634	0.841603	FALSE	0.324	0.327	0.003
1106	ASGR1	0.084	0.096	0.012	-0.115	-0.5	0.3	0.535399	0.737725	FALSE	0.074	0.092	0.018	-0.487	-0.8	-0.1	0.0056922	0.128816	FALSE	0.075	0.085	0.01	-0.335	-0.8	0.1	0.150205	0.522502	FALSE	0.105	0.152	0.047	0.019	-0.5	0.5	0.938061	0.976727	FALSE	NA	NA	NA	NA	NA	NA	NA	NA	NA	NA	NA	NA
1107	ASH1L	0.879	0.9	0.021	-0.285	-0.6	0	0.0582926	0.234482	FALSE	0.991	0.985	-0.006	-0.17	-0.3	0	0.0505488	0.317105	FALSE	0.975	0.981	0.006	-0.325	-0.6	-0.1	0.00701302	0.181993	FALSE	0.926	0.901	-0.025	-0.187	-0.5	0.1	0.164023	0.430526	FALSE	0.966	0.967	0.001	-0.112	-0.3	0.1	0.231877	0.49725	FALSE	0.973	0.947	-0.026
1108	ASH1L-AS1	NA	NA	NA	NA	NA	NA	NA	NA	NA	NA	NA	NA	NA	NA	NA	NA	NA	NA	NA	NA	NA	NA	NA	NA	NA	NA	NA	0.071	0.086	0.015	0.914	0.4	1.4	0.000269987	0.0206861	TRUE	NA	NA	NA	NA	NA	NA	NA	NA	NA	NA	NA	NA
1109	ASH2L	0.241	0.213	-0.028	-0.183	-0.4	0.1	0.158917	0.391149	FALSE	0.362	0.392	0.03	0.014	-0.2	0.2	0.880554	0.95848	FALSE	0.344	0.308	-0.036	-0.067	-0.4	0.2	0.643453	0.865559	FALSE	0.16	0.153	-0.007	-0.469	-0.8	-0.1	0.00792331	0.099469	TRUE	0.292	0.282	-0.01	-0.313	-0.5	-0.1	0.00281234	0.0528092	TRUE	0.283	0.229	-0.054
1110	ASL	0.255	0.291	0.036	-0.006	-0.2	0.2	0.957321	0.980081	FALSE	0.271	0.318	0.047	0.02	-0.1	0.2	0.809787	0.932466	FALSE	0.258	0.281	0.023	0.047	-0.2	0.3	0.677632	0.883648	FALSE	0.239	0.309	0.07	-0.039	-0.4	0.3	0.813969	0.926329	FALSE	0.204	0.21	0.006	0.017	-0.2	0.2	0.853902	0.933956	FALSE	0.221	0.24	0.019
1111	ASMTL	0.117	0.137	0.02	-0.115	-0.4	0.2	0.442926	0.667159	FALSE	0.158	0.174	0.016	-0.227	-0.5	0	0.0865572	0.388722	FALSE	0.135	0.161	0.026	-0.243	-0.6	0.1	0.173473	0.547343	FALSE	0.182	0.214	0.032	-0.218	-0.6	0.2	0.274236	0.558904	FALSE	0.196	0.251	0.055	-0.095	-0.4	0.2	0.481765	0.706002	FALSE	0.121	0.16	0.039
1112	ASMTL-AS1	NA	NA	NA	NA	NA	NA	NA	NA	NA	0.11	0.084	-0.026	-0.295	-0.6	0	0.0684767	0.35489	FALSE	NA	NA	NA	NA	NA	NA	NA	NA	NA	NA	NA	NA	NA	NA	NA	NA	NA	NA	0.067	0.081	0.014	-0.327	-0.8	0.2	0.189135	0.444941	FALSE	NA	NA	NA
1113	ASNSD1	0.244	0.288	0.044	0.191	-0.1	0.4	0.12198	0.337686	FALSE	0.274	0.331	0.057	0.195	-0.1	0.4	0.126029	0.454276	FALSE	0.252	0.305	0.053	0.35	0.1	0.6	0.0108212	0.213676	FALSE	0.148	0.175	0.027	0.279	0	0.6	0.0594473	0.257947	FALSE	0.2	0.245	0.045	0.2	0	0.4	0.0517784	0.231403	FALSE	0.22	0.219	-0.001
1114	ASPH	0.866	0.881	0.015	-0.232	-0.6	0.2	0.232623	0.476263	FALSE	0.942	0.95	0.008	-0.196	-0.6	0.2	0.294509	0.634605	FALSE	0.926	0.943	0.017	-0.255	-0.7	0.2	0.269434	0.64116	FALSE	0.749	0.775	0.026	-0.097	-0.6	0.4	0.675827	0.851888	FALSE	0.96	0.965	0.005	-0.028	-0.5	0.4	0.896202	0.95464	FALSE	0.926	0.907	-0.019
1115	ASPHD1	NA	NA	NA	NA	NA	NA	NA	NA	NA	0.088	0.104	0.016	0.316	0	0.7	0.0846158	0.385448	FALSE	NA	NA	NA	NA	NA	NA	NA	NA	NA	NA	NA	NA	NA	NA	NA	NA	NA	NA	0.072	0.072	0	0.514	0.2	0.8	0.00202145	0.0463811	TRUE	NA	NA	NA
1116	ASPSCR1	0.224	0.208	-0.016	-0.198	-0.5	0.1	0.203162	0.444767	FALSE	0.253	0.271	0.018	-0.138	-0.4	0.1	0.260621	0.601925	FALSE	0.232	0.231	-0.001	0.012	-0.3	0.3	0.931129	0.982617	FALSE	0.16	0.174	0.014	-0.287	-0.5	0	0.0292813	0.183798	FALSE	0.19	0.177	-0.013	-0.196	-0.5	0.1	0.129378	0.366295	FALSE	0.198	0.183	-0.015
1117	ASRGL1	0.231	0.244	0.013	-0.82	-1.3	-0.3	0.00129502	0.0421012	TRUE	0.249	0.233	-0.016	-0.733	-1.1	-0.3	0.000841851	0.0691167	TRUE	0.193	0.184	-0.009	-0.895	-1.5	-0.3	0.00400531	0.153901	FALSE	0.214	0.232	0.018	-0.627	-1	-0.2	0.00418262	0.0746072	TRUE	0.117	0.109	-0.008	-0.707	-1.1	-0.3	0.00192474	0.0449512	TRUE	0.214	0.182	-0.032
1118	ASTE1	NA	NA	NA	NA	NA	NA	NA	NA	NA	0.106	0.119	0.013	-0.129	-0.3	0.1	0.239271	0.579228	FALSE	0.081	0.085	0.004	-0.047	-0.4	0.3	0.790232	0.935581	FALSE	NA	NA	NA	NA	NA	NA	NA	NA	NA	NA	NA	NA	NA	NA	NA	NA	NA	NA	NA	NA	NA
1119	ASXL1	0.616	0.733	0.117	0.274	0	0.5	0.0201038	0.142977	FALSE	0.763	0.814	0.051	0.009	-0.1	0.1	0.889745	0.962641	FALSE	0.725	0.811	0.086	-0.011	-0.2	0.1	0.887307	0.966697	FALSE	0.707	0.761	0.054	0.246	0	0.5	0.0695538	0.279463	FALSE	0.691	0.767	0.076	0.112	0	0.3	0.152487	0.397767	FALSE	0.704	0.73	0.026
1120	ASXL2	0.591	0.604	0.013	-0.444	-0.8	-0.1	0.00617979	0.0823703	TRUE	0.853	0.882	0.029	-0.099	-0.3	0.1	0.267659	0.607137	FALSE	0.768	0.777	0.009	-0.122	-0.4	0.1	0.353227	0.708269	FALSE	0.503	0.449	-0.054	-0.489	-0.8	-0.2	0.00116397	0.0442079	TRUE	0.729	0.747	0.018	-0.12	-0.3	0.1	0.189735	0.445544	FALSE	0.74	0.723	-0.017
1121	ATAD1	0.472	0.541	0.069	0.145	0	0.3	0.0825398	0.277398	FALSE	0.666	0.693	0.027	0.034	-0.1	0.2	0.637629	0.859896	FALSE	0.591	0.676	0.085	0.106	-0.1	0.3	0.258244	0.630323	FALSE	0.44	0.48	0.04	0.034	-0.1	0.2	0.703775	0.868163	FALSE	0.497	0.499	0.002	-0.056	-0.2	0.1	0.545859	0.755068	FALSE	0.545	0.561	0.016
1122	ATAD2	0.102	0.131	0.029	-0.326	-0.7	0	0.0542303	0.225451	FALSE	0.145	0.189	0.044	-0.13	-0.4	0.1	0.253557	0.594494	FALSE	0.119	0.15	0.031	-0.401	-0.7	-0.1	0.01959	0.255176	FALSE	0.118	0.151	0.033	-0.013	-0.3	0.3	0.935612	0.975632	FALSE	0.097	0.118	0.021	-0.319	-0.6	0	0.0363208	0.192943	FALSE	0.124	0.138	0.014
1123	ATAD2B	0.448	0.481	0.033	-0.329	-0.6	0	0.0317748	0.174318	FALSE	0.78	0.818	0.038	-0.039	-0.2	0.1	0.585765	0.832785	FALSE	0.683	0.728	0.045	-0.138	-0.4	0.1	0.212304	0.582245	FALSE	0.54	0.515	-0.025	-0.336	-0.6	-0.1	0.0170858	0.141569	FALSE	0.659	0.643	-0.016	-0.163	-0.3	0	0.0721017	0.274649	FALSE	0.648	0.617	-0.031
1124	ATAD3A	0.095	0.104	0.009	0.107	-0.2	0.4	0.511657	0.719566	FALSE	0.099	0.113	0.014	0.216	-0.1	0.5	0.138226	0.470186	FALSE	0.094	0.107	0.013	0.266	0	0.6	0.0843262	0.43483	FALSE	0.078	0.088	0.01	-0.098	-0.4	0.2	0.558679	0.780986	FALSE	0.09	0.109	0.019	0.241	0	0.5	0.101405	0.324589	FALSE	0.087	0.102	0.015
1125	ATAD3B	0.128	0.148	0.02	0.158	-0.1	0.5	0.293378	0.538956	FALSE	0.167	0.191	0.024	0.05	-0.2	0.3	0.641626	0.861821	FALSE	0.135	0.15	0.015	0.203	-0.1	0.5	0.235239	0.605652	FALSE	0.099	0.102	0.003	-0.064	-0.4	0.3	0.734469	0.885287	FALSE	0.139	0.182	0.043	0.093	-0.2	0.4	0.482206	0.706208	FALSE	0.13	0.172	0.042
1126	ATAD5	0.065	0.081	0.016	-0.296	-0.6	0	0.057395	0.232754	FALSE	0.132	0.14	0.008	0.071	-0.2	0.3	0.530689	0.800663	FALSE	0.098	0.089	-0.009	-0.02	-0.4	0.3	0.910949	0.974754	FALSE	0.065	0.069	0.004	-0.263	-0.7	0.1	0.195799	0.471501	FALSE	0.105	0.076	-0.029	-0.279	-0.6	0	0.0705439	0.272104	FALSE	0.094	0.066	-0.028
1127	ATAT1	NA	NA	NA	NA	NA	NA	NA	NA	NA	0.108	0.14	0.032	-0.137	-0.4	0.1	0.206456	0.547405	FALSE	NA	NA	NA	NA	NA	NA	NA	NA	NA	NA	NA	NA	NA	NA	NA	NA	NA	NA	NA	NA	NA	NA	NA	NA	NA	NA	NA	NA	NA	NA
1128	ATE1	0.355	0.386	0.031	-0.283	-0.5	0	0.0321973	0.175529	FALSE	0.581	0.606	0.025	-0.07	-0.2	0.1	0.370362	0.695992	FALSE	0.499	0.534	0.035	0.014	-0.2	0.3	0.91572	0.976457	FALSE	0.276	0.273	-0.003	-0.315	-0.6	-0.1	0.0169187	0.141536	FALSE	0.447	0.439	-0.008	-0.24	-0.4	-0.1	0.00639378	0.0813769	TRUE	0.465	0.481	0.016
1129	ATF1	0.349	0.372	0.023	-0.075	-0.3	0.1	0.405528	0.636377	FALSE	0.471	0.512	0.041	-0.083	-0.2	0	0.108047	0.427446	FALSE	0.402	0.462	0.06	-0.131	-0.3	0	0.0918155	0.448208	FALSE	0.369	0.389	0.02	-0.09	-0.3	0.1	0.400404	0.670512	FALSE	0.386	0.434	0.048	-0.03	-0.2	0.1	0.714423	0.861858	FALSE	0.386	0.415	0.029
1130	ATF2	0.452	0.542	0.09	-0.089	-0.3	0.1	0.361116	0.597278	FALSE	0.678	0.733	0.055	-0.106	-0.2	0	0.143375	0.477965	FALSE	0.591	0.658	0.067	-0.113	-0.3	0.1	0.32263	0.68741	FALSE	0.588	0.602	0.014	0.033	-0.2	0.3	0.762248	0.900949	FALSE	0.579	0.642	0.063	-0.061	-0.2	0.1	0.411175	0.65329	FALSE	0.575	0.622	0.047
1131	ATF3	0.442	0.552	0.11	0.047	-0.6	0.7	0.878836	0.942175	FALSE	0.522	0.587	0.065	-0.258	-0.9	0.3	0.389946	0.712804	FALSE	0.345	0.498	0.153	-0.212	-1	0.6	0.589919	0.843082	FALSE	0.812	0.857	0.045	0.261	-0.1	0.6	0.174124	0.443713	FALSE	0.607	0.703	0.096	0.363	0	0.7	0.040682	0.203924	FALSE	0.442	0.561	0.119
1132	ATF4	0.875	0.917	0.042	0.379	0	0.7	0.0406081	0.198059	FALSE	0.922	0.931	0.009	0.017	-0.2	0.3	0.895738	0.963514	FALSE	0.867	0.925	0.058	0.175	-0.1	0.5	0.248205	0.620145	FALSE	0.913	0.922	0.009	0.331	0	0.6	0.0299815	0.186045	FALSE	0.797	0.866	0.069	0.25	0	0.5	0.0292444	0.173076	FALSE	0.909	0.917	0.008
1133	ATF5	0.408	0.433	0.025	-0.276	-0.8	0.2	0.254702	0.497562	FALSE	0.402	0.478	0.076	-0.11	-0.6	0.3	0.632246	0.856829	FALSE	0.445	0.486	0.041	-0.072	-0.6	0.5	0.782502	0.932236	FALSE	0.338	0.355	0.017	-0.31	-0.6	0	0.0601051	0.259376	FALSE	0.385	0.415	0.03	-0.181	-0.6	0.3	0.405375	0.649438	FALSE	0.374	0.388	0.014
1134	ATF6	0.627	0.637	0.01	-0.153	-0.3	0	0.124096	0.341219	FALSE	0.85	0.862	0.012	-0.079	-0.2	0.1	0.279943	0.619551	FALSE	0.788	0.812	0.024	-0.09	-0.3	0.1	0.343037	0.701377	FALSE	0.658	0.623	-0.035	-0.333	-0.6	-0.1	0.0189163	0.148591	FALSE	0.787	0.8	0.013	-0.023	-0.2	0.1	0.7501	0.884109	FALSE	0.728	0.706	-0.022
1135	ATF6B	0.187	0.182	-0.005	0.007	-0.3	0.3	0.958722	0.980458	FALSE	0.298	0.32	0.022	0.028	-0.2	0.2	0.775172	0.917964	FALSE	0.249	0.217	-0.032	-0.074	-0.4	0.2	0.642949	0.865184	FALSE	0.145	0.154	0.009	0.096	-0.2	0.4	0.538372	0.767717	FALSE	0.234	0.213	-0.021	-0.098	-0.3	0.1	0.32066	0.58325	FALSE	0.217	0.215	-0.002
1136	ATF7	0.532	0.554	0.022	-0.073	-0.2	0.1	0.395044	0.626798	FALSE	0.729	0.776	0.047	-0.153	-0.3	0	0.0329213	0.268207	FALSE	0.667	0.728	0.061	-0.014	-0.2	0.2	0.8791	0.964681	FALSE	0.483	0.468	-0.015	-0.253	-0.5	0	0.0606926	0.260514	FALSE	0.663	0.692	0.029	-0.085	-0.2	0.1	0.296859	0.562058	FALSE	0.651	0.633	-0.018
1137	ATF7IP	0.422	0.448	0.026	-0.334	-0.6	-0.1	0.00684287	0.0860114	TRUE	0.656	0.669	0.013	-0.292	-0.5	-0.1	0.000960384	0.0738609	TRUE	0.557	0.567	0.01	-0.322	-0.6	-0.1	0.0100207	0.209587	FALSE	0.527	0.507	-0.02	-0.19	-0.4	0.1	0.129318	0.381319	FALSE	0.562	0.592	0.03	-0.187	-0.4	0	0.0375815	0.1961	FALSE	0.54	0.509	-0.031
1138	ATF7IP2	0.242	0.391	0.149	0.349	0	0.7	0.0483318	0.215398	FALSE	0.329	0.466	0.137	0.017	-0.3	0.3	0.907667	0.969159	FALSE	0.351	0.534	0.183	-0.045	-0.5	0.4	0.844105	0.951083	FALSE	0.347	0.451	0.104	0.161	-0.4	0.7	0.577719	0.792118	FALSE	0.328	0.417	0.089	-0.001	-0.4	0.4	0.99346	0.996567	FALSE	0.285	0.421	0.136
1139	ATG10	0.113	0.136	0.023	-0.075	-0.4	0.2	0.621997	0.795794	FALSE	0.218	0.256	0.038	0.18	-0.1	0.5	0.214665	0.553763	FALSE	0.203	0.199	-0.004	0.162	-0.3	0.6	0.439538	0.764126	FALSE	0.093	0.115	0.022	-0.174	-0.5	0.1	0.280612	0.562856	FALSE	0.134	0.132	-0.002	-0.142	-0.5	0.2	0.420531	0.660981	FALSE	0.145	0.158	0.013
1140	ATG101	0.512	0.569	0.057	0.032	-0.2	0.3	0.814314	0.908832	FALSE	0.472	0.565	0.093	0.023	-0.2	0.3	0.839541	0.944105	FALSE	0.426	0.528	0.102	0.035	-0.2	0.3	0.797657	0.938137	FALSE	0.467	0.51	0.043	-0.037	-0.3	0.2	0.78484	0.911866	FALSE	0.373	0.455	0.082	0.207	0	0.4	0.0464834	0.217448	FALSE	0.44	0.541	0.101
1141	ATG12	0.696	0.783	0.087	0.375	0.1	0.6	0.00660583	0.08556	TRUE	0.777	0.845	0.068	0.12	-0.1	0.3	0.293834	0.634293	FALSE	0.727	0.818	0.091	0.18	-0.1	0.5	0.201979	0.571992	FALSE	0.604	0.661	0.057	0.091	-0.2	0.3	0.460721	0.714154	FALSE	0.667	0.767	0.1	0.128	-0.1	0.3	0.177368	0.429666	FALSE	0.713	0.771	0.058
1142	ATG13	0.29	0.307	0.017	-0.136	-0.3	0.1	0.190867	0.430143	FALSE	0.445	0.465	0.02	-0.25	-0.4	-0.1	0.00777588	0.145673	FALSE	0.384	0.415	0.031	-0.184	-0.4	0.1	0.148826	0.520943	FALSE	0.34	0.315	-0.025	-0.291	-0.6	0	0.0341175	0.196941	FALSE	0.381	0.382	0.001	-0.161	-0.3	0	0.0515301	0.23085	FALSE	0.364	0.353	-0.011
1143	ATG14	0.273	0.286	0.013	-0.13	-0.3	0.1	0.210396	0.453313	FALSE	0.434	0.451	0.017	-0.092	-0.2	0.1	0.214238	0.553763	FALSE	0.361	0.405	0.044	-0.082	-0.3	0.1	0.355328	0.709817	FALSE	0.317	0.291	-0.026	-0.169	-0.4	0.1	0.201561	0.476765	FALSE	0.365	0.352	-0.013	-0.161	-0.3	0	0.0591444	0.247679	FALSE	0.366	0.347	-0.019
1144	ATG16L1	0.124	0.137	0.013	-0.324	-0.6	0	0.0481853	0.215398	FALSE	0.239	0.265	0.026	-0.051	-0.3	0.2	0.614037	0.850323	FALSE	0.192	0.213	0.021	0.016	-0.3	0.3	0.914127	0.976273	FALSE	0.103	0.097	-0.006	-0.281	-0.6	0	0.0793258	0.299784	FALSE	0.174	0.173	-0.001	-0.086	-0.3	0.1	0.445125	0.679656	FALSE	0.17	0.194	0.024
1145	ATG16L2	0.211	0.205	-0.006	-0.111	-0.4	0.2	0.44338	0.667226	FALSE	0.356	0.356	0	-0.058	-0.3	0.2	0.652079	0.868045	FALSE	0.28	0.276	-0.004	-0.008	-0.3	0.3	0.962096	0.990761	FALSE	0.206	0.204	-0.002	-0.057	-0.3	0.2	0.652061	0.838072	FALSE	0.212	0.218	0.006	-0.138	-0.3	0.1	0.154027	0.399474	FALSE	0.275	0.225	-0.05
1146	ATG2A	0.072	0.089	0.017	-0.195	-0.5	0.1	0.155562	0.386718	FALSE	0.107	0.115	0.008	-0.289	-0.5	0	0.0309648	0.260897	FALSE	0.084	0.104	0.02	-0.248	-0.6	0.1	0.117707	0.483689	FALSE	0.149	0.155	0.006	-0.365	-0.8	0.1	0.0851483	0.310197	FALSE	0.093	0.099	0.006	-0.192	-0.5	0.1	0.195594	0.45284	FALSE	NA	NA	NA
1147	ATG2B	0.143	0.155	0.012	-0.276	-0.5	0	0.0192428	0.140296	FALSE	0.279	0.313	0.034	-0.122	-0.3	0.1	0.169917	0.506912	FALSE	0.212	0.28	0.068	-0.019	-0.2	0.2	0.866947	0.959449	FALSE	0.169	0.15	-0.019	-0.427	-0.8	-0.1	0.0217844	0.161141	FALSE	0.195	0.232	0.037	-0.247	-0.4	0	0.0179505	0.139301	FALSE	0.216	0.238	0.022
1148	ATG3	0.707	0.73	0.023	-0.212	-0.5	0.1	0.179625	0.415828	FALSE	0.77	0.805	0.035	-0.206	-0.5	0.1	0.136218	0.468223	FALSE	0.748	0.763	0.015	-0.144	-0.5	0.2	0.391338	0.73364	FALSE	0.639	0.682	0.043	-0.32	-0.6	0	0.0350034	0.198419	FALSE	0.646	0.661	0.015	-0.35	-0.6	-0.1	0.0101488	0.1029	FALSE	0.692	0.674	-0.018
1149	ATG4A	0.264	0.283	0.019	0.012	-0.3	0.3	0.924703	0.963941	FALSE	0.321	0.344	0.023	-0.042	-0.3	0.2	0.731739	0.90083	FALSE	0.264	0.276	0.012	0.171	-0.1	0.4	0.160837	0.532312	FALSE	0.264	0.273	0.009	0.158	-0.1	0.4	0.190369	0.465318	FALSE	0.174	0.202	0.028	0.038	-0.2	0.3	0.72252	0.867493	FALSE	0.251	0.216	-0.035
1150	ATG4B	0.375	0.414	0.039	-0.057	-0.3	0.1	0.56212	0.757605	FALSE	0.527	0.58	0.053	-0.118	-0.3	0.1	0.18495	0.525142	FALSE	0.403	0.486	0.083	-0.207	-0.4	0	0.0158044	0.235121	FALSE	0.398	0.413	0.015	-0.158	-0.4	0.1	0.260029	0.543948	FALSE	0.406	0.44	0.034	-0.138	-0.3	0	0.0882916	0.303516	FALSE	0.417	0.47	0.053
1151	ATG4C	0.077	0.096	0.019	-0.007	-0.3	0.3	0.969125	0.985	FALSE	0.131	0.132	0.001	0.075	-0.2	0.3	0.578217	0.828449	FALSE	0.093	0.1	0.007	0.304	-0.1	0.7	0.141112	0.511595	FALSE	0.074	0.115	0.041	0.093	-0.4	0.5	0.67498	0.851888	FALSE	0.084	0.102	0.018	0.041	-0.3	0.3	0.78203	0.902469	FALSE	0.081	0.093	0.012
1152	ATG4D	0.127	0.137	0.01	0.061	-0.3	0.4	0.701881	0.846153	FALSE	0.132	0.157	0.025	0.131	-0.1	0.4	0.25503	0.59632	FALSE	0.127	0.15	0.023	-0.072	-0.3	0.2	0.572348	0.83484	FALSE	0.087	0.087	0	0.069	-0.3	0.4	0.707489	0.869669	FALSE	0.119	0.154	0.035	0.077	-0.2	0.3	0.539219	0.749981	FALSE	0.122	0.134	0.012
1153	ATG5	0.691	0.753	0.062	0.054	-0.1	0.2	0.525081	0.729608	FALSE	0.848	0.864	0.016	0.028	-0.1	0.2	0.666072	0.875883	FALSE	0.787	0.846	0.059	0.012	-0.2	0.2	0.900683	0.970931	FALSE	0.655	0.655	0	-0.011	-0.2	0.2	0.926064	0.972467	FALSE	0.758	0.813	0.055	0.108	0	0.2	0.10156	0.324734	FALSE	0.764	0.787	0.023
1154	ATG7	0.74	0.753	0.013	-0.281	-0.7	0.1	0.188618	0.427415	FALSE	0.952	0.969	0.017	0.017	-0.2	0.3	0.882532	0.959211	FALSE	0.938	0.927	-0.011	-0.272	-0.6	0.1	0.144048	0.514333	FALSE	0.698	0.713	0.015	-0.237	-0.6	0.1	0.156488	0.419999	FALSE	0.816	0.84	0.024	0.027	-0.3	0.3	0.863288	0.938594	FALSE	0.881	0.842	-0.039
1155	ATG9A	0.1	0.108	0.008	0.126	-0.2	0.4	0.366443	0.601442	FALSE	0.142	0.154	0.012	0.002	-0.3	0.3	0.990681	0.997747	FALSE	0.129	0.14	0.011	0.094	-0.3	0.4	0.591714	0.843564	FALSE	0.084	0.068	-0.016	-0.139	-0.6	0.3	0.564286	0.784055	FALSE	0.143	0.127	-0.016	-0.066	-0.3	0.2	0.619119	0.803506	FALSE	0.113	0.111	-0.002
1156	ATIC	0.199	0.226	0.027	-0.134	-0.4	0.1	0.325555	0.567111	FALSE	0.235	0.236	0.001	-0.226	-0.4	0	0.0344358	0.270075	FALSE	0.211	0.247	0.036	-0.111	-0.4	0.2	0.43988	0.764327	FALSE	0.158	0.199	0.041	-0.157	-0.5	0.2	0.370319	0.645523	FALSE	0.135	0.136	0.001	-0.379	-0.7	-0.1	0.0172932	0.138432	FALSE	0.166	0.196	0.03
1157	ATL1	0.45	0.529	0.079	-0.143	-0.4	0.1	0.260644	0.504078	FALSE	0.546	0.616	0.07	-0.23	-0.5	0	0.0584793	0.336582	FALSE	0.439	0.449	0.01	-0.546	-0.9	-0.2	0.00153525	0.102663	FALSE	0.511	0.555	0.044	0.094	-0.2	0.4	0.524451	0.759127	FALSE	0.286	0.272	-0.014	-0.205	-0.5	0.1	0.207387	0.469303	FALSE	0.481	0.491	0.01
1158	ATL2	0.18	0.219	0.039	-0.152	-0.4	0.1	0.168841	0.403362	FALSE	0.321	0.383	0.062	-0.085	-0.3	0.1	0.373595	0.698702	FALSE	0.265	0.286	0.021	-0.108	-0.3	0.1	0.352106	0.707389	FALSE	0.183	0.175	-0.008	-0.38	-0.7	-0.1	0.0161075	0.137981	FALSE	0.285	0.347	0.062	0.001	-0.2	0.2	0.994754	0.997034	FALSE	0.263	0.259	-0.004
1159	ATL3	0.633	0.652	0.019	0.023	-0.2	0.2	0.82073	0.912895	FALSE	0.763	0.798	0.035	-0.043	-0.2	0.1	0.582294	0.830633	FALSE	0.736	0.749	0.013	0.008	-0.2	0.2	0.93907	0.983981	FALSE	0.505	0.487	-0.018	-0.144	-0.4	0.1	0.257902	0.540743	FALSE	0.635	0.615	-0.02	-0.051	-0.2	0.1	0.52974	0.74216	FALSE	0.666	0.668	0.002
1160	ATM	0.326	0.335	0.009	-0.331	-0.6	0	0.0286374	0.166441	FALSE	0.552	0.592	0.04	-0.019	-0.2	0.2	0.866299	0.953675	FALSE	0.452	0.414	-0.038	-0.106	-0.4	0.2	0.516741	0.806186	FALSE	0.254	0.277	0.023	-0.143	-0.4	0.1	0.291814	0.573586	FALSE	0.372	0.367	-0.005	-0.236	-0.5	0	0.0563871	0.241997	FALSE	0.372	0.354	-0.018
1161	ATMIN	0.319	0.368	0.049	0.073	-0.1	0.3	0.45765	0.679888	FALSE	0.402	0.476	0.074	0.243	0.1	0.4	0.0085296	0.152854	FALSE	0.362	0.429	0.067	0.256	0	0.5	0.02446	0.27774	FALSE	0.196	0.201	0.005	0.046	-0.2	0.3	0.717462	0.875648	FALSE	0.295	0.346	0.051	0.158	0	0.3	0.0784736	0.285698	FALSE	0.315	0.357	0.042
1162	ATN1	0.4	0.455	0.055	0.115	-0.1	0.3	0.290756	0.536182	FALSE	0.533	0.577	0.044	0.038	-0.1	0.2	0.653699	0.869001	FALSE	0.492	0.562	0.07	0.161	-0.1	0.4	0.143788	0.513916	FALSE	0.333	0.372	0.039	0.206	0	0.4	0.0960504	0.329333	FALSE	0.394	0.4	0.006	0.039	-0.1	0.2	0.669735	0.835822	FALSE	0.443	0.492	0.049
1163	ATOX1	0.963	0.961	-0.002	0.249	-0.1	0.6	0.186194	0.425069	FALSE	0.953	0.935	-0.018	0.096	-0.2	0.4	0.564425	0.819554	FALSE	0.963	0.965	0.002	0.157	-0.2	0.5	0.365883	0.719425	FALSE	0.898	0.91	0.012	0.015	-0.3	0.4	0.931958	0.974631	FALSE	0.863	0.871	0.008	0.109	-0.2	0.4	0.471358	0.698151	FALSE	0.939	0.893	-0.046
1164	ATP10A	0.596	0.561	-0.035	-0.326	-0.9	0.2	0.239241	0.482688	FALSE	0.853	0.838	-0.015	-0.096	-0.6	0.5	0.724618	0.898119	FALSE	0.575	0.574	-0.001	-0.547	-1.3	0.2	0.139377	0.510553	FALSE	0.654	0.619	-0.035	-0.112	-0.6	0.4	0.637972	0.828599	FALSE	0.289	0.253	-0.036	-0.394	-1.1	0.3	0.242706	0.50956	FALSE	0.691	0.586	-0.105
1165	ATP10D	0.193	0.226	0.033	-0.282	-0.5	0	0.0229725	0.152415	FALSE	0.313	0.365	0.052	-0.068	-0.3	0.1	0.488266	0.778562	FALSE	0.246	0.284	0.038	0.054	-0.2	0.3	0.680286	0.886079	FALSE	0.157	0.184	0.027	-0.292	-0.6	0	0.0556469	0.250454	FALSE	0.256	0.308	0.052	-0.084	-0.3	0.1	0.415454	0.657374	FALSE	0.227	0.206	-0.021
1166	ATP11A	0.471	0.495	0.024	-0.378	-0.7	-0.1	0.00979384	0.100865	FALSE	0.747	0.783	0.036	-0.16	-0.3	0	0.0496938	0.316082	FALSE	0.664	0.661	-0.003	-0.21	-0.4	0	0.0521745	0.354437	FALSE	0.488	0.464	-0.024	-0.438	-0.8	-0.1	0.0128232	0.124115	FALSE	0.619	0.58	-0.039	-0.419	-0.6	-0.2	3.57625e-05	0.00649259	TRUE	0.622	0.581	-0.041
1167	ATP11B	0.718	0.777	0.059	-0.143	-0.4	0.1	0.238769	0.482407	FALSE	0.928	0.942	0.014	-0.137	-0.3	0	0.0982246	0.412618	FALSE	0.86	0.897	0.037	-0.208	-0.4	0	0.084466	0.43483	FALSE	0.825	0.819	-0.006	0.032	-0.3	0.3	0.826539	0.929253	FALSE	0.802	0.826	0.024	-0.137	-0.3	0.1	0.14869	0.392496	FALSE	0.862	0.832	-0.03
1168	ATP11C	0.312	0.356	0.044	-0.205	-0.4	0	0.0873477	0.286125	FALSE	0.507	0.612	0.105	-0.11	-0.3	0.1	0.217718	0.558607	FALSE	0.473	0.557	0.084	-0.195	-0.4	0	0.106683	0.469091	FALSE	0.397	0.415	0.018	-0.219	-0.6	0.2	0.252487	0.535011	FALSE	0.46	0.508	0.048	-0.242	-0.5	0	0.0628194	0.255797	FALSE	0.435	0.457	0.022
1169	ATP13A1	0.141	0.151	0.01	0.008	-0.3	0.3	0.948904	0.975845	FALSE	0.157	0.192	0.035	-0.028	-0.2	0.2	0.783829	0.920735	FALSE	0.153	0.162	0.009	-0.071	-0.3	0.2	0.583046	0.840116	FALSE	0.09	0.099	0.009	-0.171	-0.6	0.2	0.395165	0.66613	FALSE	0.133	0.117	-0.016	-0.222	-0.5	0	0.0724381	0.275385	FALSE	0.118	0.154	0.036
1170	ATP13A2	0.118	0.143	0.025	-0.016	-0.3	0.2	0.895202	0.949865	FALSE	0.171	0.197	0.026	0.07	-0.1	0.3	0.512285	0.791713	FALSE	0.138	0.148	0.01	0.18	-0.1	0.4	0.174638	0.548369	FALSE	0.091	0.095	0.004	-0.082	-0.4	0.2	0.605949	0.807765	FALSE	0.108	0.133	0.025	-0.211	-0.5	0.1	0.147768	0.391743	FALSE	0.13	0.13	0
1171	ATP13A3	0.936	0.944	0.008	0.063	-0.2	0.4	0.682055	0.834326	FALSE	0.988	0.967	-0.021	0.038	-0.2	0.3	0.787387	0.921973	FALSE	0.989	0.991	0.002	-0.057	-0.4	0.3	0.722683	0.905832	FALSE	0.923	0.883	-0.04	0.043	-0.3	0.3	0.768215	0.902829	FALSE	0.994	0.995	0.001	0.235	-0.1	0.5	0.125981	0.362173	FALSE	0.973	0.94	-0.033
1172	ATP1A1	0.836	0.899	0.063	0.176	0	0.4	0.108181	0.317887	FALSE	0.917	0.942	0.025	0.112	-0.1	0.3	0.205555	0.546992	FALSE	0.903	0.948	0.045	0.085	-0.2	0.3	0.485631	0.789529	FALSE	0.836	0.879	0.043	0.188	0	0.4	0.0812448	0.302599	FALSE	0.884	0.924	0.04	0.319	0.1	0.5	0.00568238	0.0760443	TRUE	0.871	0.925	0.054
1173	ATP1A1-AS1	NA	NA	NA	NA	NA	NA	NA	NA	NA	0.1	0.114	0.014	-0.297	-0.5	0	0.0222487	0.230244	FALSE	0.082	0.117	0.035	-0.109	-0.4	0.2	0.484477	0.789529	FALSE	0.115	0.124	0.009	0.081	-0.3	0.5	0.683117	0.856136	FALSE	0.09	0.088	-0.002	-0.089	-0.5	0.3	0.649908	0.824182	FALSE	NA	NA	NA
1174	ATP1B1	0.794	0.838	0.044	-0.322	-0.8	0.1	0.149521	0.378676	FALSE	0.851	0.879	0.028	-0.186	-0.6	0.3	0.410507	0.728627	FALSE	0.788	0.839	0.051	-0.506	-1.1	0	0.0679325	0.395459	FALSE	0.836	0.88	0.044	0.081	-0.3	0.4	0.636577	0.827848	FALSE	0.6	0.67	0.07	-0.259	-0.8	0.3	0.323658	0.585824	FALSE	0.795	0.855	0.06
1175	ATP1B3	0.981	0.98	-0.001	-0.16	-0.4	0.1	0.13977	0.366346	FALSE	0.986	0.978	-0.008	-0.218	-0.4	0	0.021509	0.227575	FALSE	0.986	0.99	0.004	-0.117	-0.3	0.1	0.243703	0.614906	FALSE	0.965	0.968	0.003	-0.163	-0.4	0	0.110094	0.350081	FALSE	0.969	0.982	0.013	0.005	-0.2	0.2	0.955389	0.980301	FALSE	0.981	0.923	-0.058
1176	ATP23	0.066	0.107	0.041	0.12	-0.3	0.6	0.604988	0.784739	FALSE	0.068	0.104	0.036	0.021	-0.4	0.4	0.917141	0.97213	FALSE	0.059	0.086	0.027	0.27	-0.3	0.8	0.347852	0.704594	FALSE	0.091	0.134	0.043	0.424	-0.1	0.9	0.0797453	0.29979	FALSE	NA	NA	NA	NA	NA	NA	NA	NA	NA	NA	NA	NA
1177	ATP2A2	0.698	0.771	0.073	-0.193	-0.4	0	0.0990448	0.303217	FALSE	0.875	0.91	0.035	-0.17	-0.4	0	0.0668393	0.352186	FALSE	0.803	0.883	0.08	-0.137	-0.4	0.1	0.242878	0.614251	FALSE	0.681	0.714	0.033	-0.185	-0.4	0.1	0.12466	0.374095	FALSE	0.767	0.783	0.016	-0.104	-0.3	0.1	0.249575	0.516819	FALSE	0.785	0.843	0.058
1178	ATP2B1	0.982	0.975	-0.007	0.073	-0.3	0.4	0.680317	0.832864	FALSE	0.992	0.986	-0.006	-0.04	-0.4	0.3	0.7997	0.928257	FALSE	0.998	0.999	0.001	-0.019	-0.4	0.3	0.916887	0.977049	FALSE	0.963	0.966	0.003	-0.15	-0.5	0.2	0.369125	0.644859	FALSE	0.964	0.971	0.007	-0.047	-0.3	0.2	0.737042	0.876074	FALSE	0.988	0.912	-0.076
1179	ATP2B1-AS1	0.256	0.322	0.066	0.247	-0.2	0.7	0.274384	0.519928	FALSE	0.262	0.349	0.087	-0.013	-0.4	0.4	0.948248	0.985275	FALSE	0.367	0.471	0.104	-0.06	-0.6	0.5	0.827196	0.946623	FALSE	0.445	0.528	0.083	0.637	0.1	1.2	0.0227463	0.164434	FALSE	0.243	0.293	0.05	0.2	-0.4	0.8	0.469738	0.696965	FALSE	0.273	0.309	0.036
1180	ATP2B4	0.064	0.127	0.063	0.639	0.1	1.2	0.0258492	0.159662	FALSE	0.102	0.164	0.062	0.5	-0.1	1.1	0.119934	0.446408	FALSE	NA	NA	NA	NA	NA	NA	NA	NA	NA	0.115	0.116	0.001	0.401	-0.3	1.1	0.279343	0.561691	FALSE	0.17	0.288	0.118	0.714	0.2	1.2	0.00516858	0.0719502	TRUE	NA	NA	NA
1181	ATP2C1	0.829	0.886	0.057	-0.091	-0.4	0.2	0.528552	0.731999	FALSE	0.944	0.965	0.021	-0.123	-0.4	0.1	0.305958	0.645112	FALSE	0.941	0.969	0.028	-0.202	-0.5	0.1	0.184381	0.554094	FALSE	0.9	0.918	0.018	-0.132	-0.4	0.2	0.381647	0.653961	FALSE	0.861	0.874	0.013	0.132	-0.1	0.4	0.246375	0.51396	FALSE	0.896	0.868	-0.028
1182	ATP5F1A	0.693	0.723	0.03	0.081	-0.2	0.3	0.527734	0.731791	FALSE	0.73	0.753	0.023	-0.092	-0.3	0.1	0.308801	0.647715	FALSE	0.717	0.733	0.016	0.008	-0.2	0.3	0.952248	0.988094	FALSE	0.552	0.592	0.04	0.113	-0.1	0.4	0.374138	0.64786	FALSE	0.609	0.598	-0.011	-0.101	-0.3	0.1	0.273433	0.539128	FALSE	0.645	0.648	0.003
1183	ATP5F1B	0.893	0.908	0.015	0.11	-0.2	0.4	0.429376	0.656791	FALSE	0.872	0.895	0.023	0.004	-0.2	0.2	0.965713	0.9904	FALSE	0.865	0.909	0.044	0.067	-0.2	0.3	0.558729	0.828149	FALSE	0.798	0.831	0.033	0.044	-0.2	0.3	0.725329	0.879579	FALSE	0.823	0.859	0.036	0.053	-0.1	0.2	0.561072	0.765981	FALSE	0.832	0.832	0
1184	ATP5F1C	0.859	0.877	0.018	0.322	0	0.6	0.038479	0.193394	FALSE	0.845	0.848	0.003	0.054	-0.2	0.3	0.628311	0.855217	FALSE	0.843	0.867	0.024	0.245	0	0.5	0.0795196	0.424104	FALSE	0.758	0.808	0.05	0.25	0	0.5	0.0661624	0.272428	FALSE	0.743	0.751	0.008	0.102	-0.1	0.3	0.289321	0.554746	FALSE	0.79	0.777	-0.013
1185	ATP5F1D	0.876	0.88	0.004	0.046	-0.3	0.4	0.781355	0.888178	FALSE	0.844	0.85	0.006	-0.114	-0.4	0.2	0.427666	0.73792	FALSE	0.832	0.847	0.015	-0.043	-0.4	0.3	0.799146	0.938791	FALSE	0.818	0.84	0.022	-0.048	-0.4	0.3	0.76037	0.900154	FALSE	0.708	0.704	-0.004	-0.012	-0.3	0.3	0.930702	0.969897	FALSE	0.824	0.792	-0.032
1186	ATP5F1E	1	0.999	-0.001	0.671	0.3	1	0.00065223	0.0307305	TRUE	0.996	0.985	-0.011	0.445	0.2	0.7	0.00391812	0.11479	FALSE	1	0.999	-0.001	0.464	0.1	0.8	0.0116949	0.218446	FALSE	0.999	0.993	-0.006	0.568	0.3	0.8	0.000151264	0.0157022	TRUE	0.998	0.997	-0.001	0.556	0.3	0.8	0.000121795	0.01055	TRUE	0.999	0.993	-0.006
1187	ATP5IF1	0.712	0.767	0.055	0.315	-0.1	0.8	0.168423	0.402886	FALSE	0.674	0.714	0.04	-0.02	-0.4	0.4	0.914826	0.971515	FALSE	0.614	0.702	0.088	-0.046	-0.5	0.4	0.82989	0.946882	FALSE	0.677	0.748	0.071	0.362	0	0.8	0.0821968	0.304968	FALSE	0.443	0.441	-0.002	0.122	-0.2	0.5	0.4781	0.703137	FALSE	0.63	0.701	0.071
1188	ATP5MC1	0.737	0.789	0.052	0.292	-0.1	0.7	0.115229	0.329762	FALSE	0.69	0.724	0.034	0.046	-0.3	0.4	0.771389	0.917419	FALSE	0.668	0.706	0.038	0.162	-0.2	0.5	0.394773	0.735886	FALSE	0.634	0.714	0.08	0.25	-0.1	0.6	0.144183	0.402645	FALSE	0.517	0.547	0.03	0.288	0	0.6	0.0527037	0.233694	FALSE	0.64	0.657	0.017
1189	ATP5MC2	0.972	0.968	-0.004	0.29	-0.1	0.6	0.103248	0.309872	FALSE	0.957	0.955	-0.002	0.128	-0.2	0.4	0.380581	0.70455	FALSE	0.959	0.966	0.007	0.178	-0.2	0.5	0.325691	0.689874	FALSE	0.961	0.952	-0.009	0.227	-0.1	0.5	0.140529	0.397395	FALSE	0.866	0.852	-0.014	0.117	-0.1	0.4	0.362158	0.616486	FALSE	0.956	0.934	-0.022
1190	ATP5MC3	0.991	0.987	-0.004	0.318	-0.1	0.7	0.0904394	0.290946	FALSE	0.973	0.959	-0.014	0.196	-0.1	0.5	0.211453	0.551904	FALSE	0.986	0.982	-0.004	0.196	-0.2	0.6	0.307811	0.674225	FALSE	0.959	0.948	-0.011	0.349	0	0.7	0.0319979	0.191064	FALSE	0.916	0.895	-0.021	0.163	-0.1	0.4	0.222213	0.487892	FALSE	0.973	0.948	-0.025
1191	ATP5MD	0.968	0.986	0.018	0.795	0.4	1.2	6.86789e-05	0.00985037	TRUE	0.94	0.944	0.004	0.51	0.2	0.8	0.00119922	0.0793807	TRUE	0.951	0.986	0.035	0.564	0.2	0.9	0.00224066	0.119628	FALSE	0.935	0.957	0.022	0.691	0.4	1	1.22834e-05	0.00423515	TRUE	0.884	0.935	0.051	0.559	0.3	0.8	8.45466e-05	0.00971198	TRUE	0.942	0.931	-0.011
1192	ATP5ME	0.871	0.95	0.079	0.794	0.4	1.2	0.000554987	0.0287248	TRUE	0.846	0.917	0.071	0.532	0.2	0.9	0.00511606	0.125211	FALSE	0.845	0.946	0.101	0.574	0.2	1	0.0081425	0.189444	FALSE	0.817	0.911	0.094	0.614	0.3	0.9	0.000170194	0.0163347	TRUE	0.75	0.845	0.095	0.497	0.2	0.8	0.00354642	0.0586316	TRUE	0.819	0.938	0.119
1193	ATP5MF	0.955	0.971	0.016	0.554	0.2	0.9	0.00643318	0.0839931	TRUE	0.919	0.934	0.015	0.295	0	0.6	0.0669865	0.35238	FALSE	0.931	0.956	0.025	0.351	0	0.7	0.0763926	0.415287	FALSE	0.879	0.91	0.031	0.451	0.1	0.8	0.0071686	0.0962526	TRUE	0.839	0.896	0.057	0.478	0.2	0.8	0.00162095	0.0410441	TRUE	0.926	0.912	-0.014
1194	ATP5MG	0.996	0.993	-0.003	0.37	0	0.7	0.0501981	0.218077	FALSE	0.981	0.963	-0.018	0.215	-0.1	0.5	0.165917	0.502639	FALSE	0.988	0.991	0.003	0.252	-0.1	0.6	0.176707	0.548911	FALSE	0.984	0.975	-0.009	0.391	0.1	0.7	0.0103253	0.113828	FALSE	0.944	0.97	0.026	0.301	0	0.6	0.027863	0.169911	FALSE	0.986	0.968	-0.018
1195	ATP5MPL	0.924	0.946	0.022	0.576	0.2	0.9	0.00165576	0.0474959	TRUE	0.906	0.928	0.022	0.388	0.1	0.7	0.00772234	0.145673	FALSE	0.908	0.935	0.027	0.424	0.1	0.8	0.014089	0.228172	FALSE	0.824	0.885	0.061	0.422	0.2	0.7	0.00141974	0.0482499	TRUE	0.793	0.852	0.059	0.384	0.1	0.6	0.00254797	0.0510761	TRUE	0.881	0.898	0.017
1196	ATP5PB	0.743	0.75	0.007	0.181	0	0.4	0.0932961	0.294309	FALSE	0.784	0.803	0.019	-0.006	-0.2	0.2	0.951753	0.98601	FALSE	0.739	0.762	0.023	0.226	0	0.5	0.0688557	0.396719	FALSE	0.629	0.642	0.013	0.089	-0.1	0.3	0.456393	0.710606	FALSE	0.691	0.702	0.011	0.074	-0.1	0.3	0.412329	0.654475	FALSE	0.707	0.672	-0.035
1197	ATP5PD	0.937	0.947	0.01	0.312	0	0.6	0.0460312	0.209918	FALSE	0.917	0.913	-0.004	0.164	-0.1	0.4	0.182743	0.523098	FALSE	0.935	0.941	0.006	0.189	-0.1	0.5	0.188481	0.556932	FALSE	0.897	0.908	0.011	0.133	-0.1	0.4	0.343754	0.623211	FALSE	0.811	0.829	0.018	0.279	0.1	0.5	0.0174038	0.138511	FALSE	0.891	0.89	-0.001
1198	ATP5PF	0.973	0.972	-0.001	0.35	0	0.7	0.0252457	0.157968	FALSE	0.954	0.94	-0.014	0.182	-0.1	0.4	0.142403	0.476994	FALSE	0.958	0.974	0.016	0.272	0	0.6	0.0630463	0.383879	FALSE	0.93	0.938	0.008	0.342	0.1	0.6	0.013211	0.125598	FALSE	0.893	0.894	0.001	0.216	0	0.4	0.0647419	0.259561	FALSE	0.948	0.917	-0.031
1199	ATP5PO	0.801	0.802	0.001	0.165	-0.2	0.5	0.334825	0.575093	FALSE	0.733	0.737	0.004	-0.089	-0.4	0.2	0.495239	0.782437	FALSE	0.752	0.738	-0.014	0.032	-0.3	0.3	0.834387	0.947607	FALSE	0.702	0.733	0.031	0.126	-0.2	0.4	0.415128	0.681572	FALSE	0.635	0.645	0.01	0.054	-0.2	0.3	0.678976	0.839515	FALSE	0.699	0.727	0.028
1200	ATP6AP1	0.901	0.901	0	0.002	-0.3	0.3	0.990478	0.995414	FALSE	0.91	0.912	0.002	-0.146	-0.3	0.1	0.149258	0.485502	FALSE	0.902	0.885	-0.017	-0.096	-0.3	0.1	0.415371	0.748007	FALSE	0.783	0.813	0.03	-0.074	-0.3	0.2	0.554088	0.777358	FALSE	0.732	0.69	-0.042	-0.02	-0.2	0.2	0.858299	0.935496	FALSE	0.858	0.803	-0.055
1201	ATP6AP1L	0.304	0.345	0.041	-0.092	-0.6	0.4	0.698515	0.844356	FALSE	0.401	0.517	0.116	0.161	-0.2	0.6	0.426362	0.737093	FALSE	0.457	0.524	0.067	0.082	-0.4	0.6	0.735049	0.909599	FALSE	0.259	0.349	0.09	0.021	-0.5	0.6	0.93917	0.977235	FALSE	0.218	0.19	-0.028	-0.082	-0.5	0.3	0.673754	0.837527	FALSE	0.316	0.336	0.02
1202	ATP6AP2	0.946	0.949	0.003	0.084	-0.2	0.3	0.502745	0.712457	FALSE	0.941	0.941	0	-0.008	-0.2	0.2	0.930737	0.97825	FALSE	0.934	0.951	0.017	0.034	-0.2	0.3	0.764957	0.92191	FALSE	0.882	0.901	0.019	0.13	-0.1	0.4	0.29484	0.575957	FALSE	0.854	0.878	0.024	0.191	0	0.4	0.0352232	0.189976	FALSE	0.922	0.857	-0.065
1203	ATP6V0A1	0.355	0.397	0.042	-0.235	-0.5	0.1	0.107669	0.316889	FALSE	0.519	0.558	0.039	-0.187	-0.4	0.1	0.145644	0.481735	FALSE	0.405	0.438	0.033	-0.274	-0.6	0.1	0.0959722	0.452824	FALSE	0.414	0.456	0.042	-0.263	-0.5	0	0.0225316	0.163618	FALSE	0.489	0.47	-0.019	-0.176	-0.4	0	0.0854586	0.299447	FALSE	0.397	0.4	0.003
1204	ATP6V0A2	0.233	0.253	0.02	-0.005	-0.3	0.3	0.971071	0.986034	FALSE	0.356	0.404	0.048	0.162	0	0.4	0.120288	0.446537	FALSE	0.315	0.328	0.013	0.152	-0.1	0.4	0.297042	0.665703	FALSE	0.161	0.157	-0.004	-0.274	-0.5	0	0.0380585	0.205951	FALSE	0.266	0.301	0.035	-0.03	-0.2	0.2	0.764043	0.892687	FALSE	0.275	0.278	0.003
1205	ATP6V0B	0.996	0.992	-0.004	0.32	0	0.6	0.0386795	0.193556	FALSE	0.982	0.979	-0.003	0.151	-0.1	0.4	0.21306	0.552849	FALSE	0.992	0.992	0	0.296	0	0.6	0.0506104	0.349949	FALSE	0.976	0.97	-0.006	0.242	0	0.5	0.0776295	0.296688	FALSE	0.978	0.975	-0.003	0.224	0	0.5	0.0689298	0.268194	FALSE	0.985	0.957	-0.028
1206	ATP6V0C	0.999	0.995	-0.004	0.517	0.2	0.9	0.00374987	0.0680271	TRUE	0.995	0.991	-0.004	0.275	0	0.6	0.060667	0.340301	FALSE	0.998	0.998	0	0.394	0	0.7	0.0295436	0.296708	FALSE	0.998	0.993	-0.005	0.403	0.1	0.7	0.00649804	0.0922851	TRUE	0.993	0.994	0.001	0.407	0.2	0.7	0.00211998	0.0471096	TRUE	0.997	0.968	-0.029
1207	ATP6V0D1	0.906	0.93	0.024	-0.037	-0.3	0.2	0.777938	0.886152	FALSE	0.93	0.934	0.004	-0.202	-0.4	0	0.029246	0.254724	FALSE	0.903	0.945	0.042	-0.177	-0.4	0.1	0.163623	0.535073	FALSE	0.897	0.916	0.019	0.038	-0.2	0.3	0.753464	0.895178	FALSE	0.812	0.855	0.043	-0.074	-0.3	0.1	0.404633	0.648807	FALSE	0.887	0.852	-0.035
1208	ATP6V0D2	0.421	0.368	-0.053	-0.156	-1.2	0.8	0.755101	0.873026	FALSE	0.513	0.453	-0.06	-0.012	-1	0.9	0.979735	0.99447	FALSE	0.33	0.29	-0.04	-0.516	-1.6	0.6	0.359194	0.713018	FALSE	0.425	0.347	-0.078	0.181	-0.6	1	0.657464	0.841017	FALSE	0.177	0.133	-0.044	-0.088	-0.9	0.7	0.826051	0.923251	FALSE	0.456	0.336	-0.12
1209	ATP6V0E1	0.996	0.991	-0.005	0.319	0.1	0.6	0.0188859	0.139014	FALSE	0.992	0.98	-0.012	0.165	0	0.4	0.0845102	0.385448	FALSE	0.991	0.994	0.003	0.323	0.1	0.6	0.0115875	0.217673	FALSE	0.985	0.978	-0.007	0.199	0	0.4	0.0811416	0.302448	FALSE	0.981	0.982	0.001	0.208	0	0.4	0.0287583	0.171551	FALSE	0.991	0.953	-0.038
1210	ATP6V0E2	0.11	0.151	0.041	0.364	-0.1	0.8	0.121626	0.337453	FALSE	0.094	0.135	0.041	0.066	-0.4	0.5	0.763996	0.914705	FALSE	0.087	0.123	0.036	0.177	-0.4	0.7	0.529116	0.812348	FALSE	0.125	0.179	0.054	0.281	-0.2	0.8	0.285478	0.567546	FALSE	NA	NA	NA	NA	NA	NA	NA	NA	NA	NA	NA	NA
1211	ATP6V1A	0.893	0.876	-0.017	-0.234	-0.6	0.1	0.218742	0.460478	FALSE	0.972	0.964	-0.008	-0.01	-0.3	0.3	0.941078	0.98216	FALSE	0.949	0.94	-0.009	0.05	-0.3	0.4	0.764801	0.921832	FALSE	0.804	0.755	-0.049	-0.291	-0.6	0	0.0472969	0.229565	FALSE	0.934	0.944	0.01	-0.084	-0.3	0.2	0.502661	0.722528	FALSE	0.929	0.886	-0.043
1212	ATP6V1B2	0.854	0.904	0.05	-0.131	-0.4	0.1	0.245039	0.488326	FALSE	0.923	0.933	0.01	-0.035	-0.2	0.1	0.699189	0.885991	FALSE	0.89	0.933	0.043	-0.009	-0.2	0.2	0.934273	0.983227	FALSE	0.793	0.835	0.042	-0.094	-0.3	0.1	0.364687	0.640475	FALSE	0.891	0.921	0.03	0.128	0	0.3	0.145553	0.388815	FALSE	0.853	0.812	-0.041
1213	ATP6V1C1	0.687	0.693	0.006	-0.086	-0.4	0.2	0.525775	0.730082	FALSE	0.793	0.808	0.015	-0.025	-0.2	0.1	0.777621	0.919283	FALSE	0.801	0.807	0.006	0.134	-0.1	0.4	0.299786	0.66674	FALSE	0.558	0.555	-0.003	-0.141	-0.4	0.1	0.333786	0.613317	FALSE	0.78	0.8	0.02	0.01	-0.2	0.2	0.909037	0.960654	FALSE	0.701	0.665	-0.036
1214	ATP6V1D	0.932	0.943	0.011	0.171	-0.1	0.4	0.168946	0.403362	FALSE	0.945	0.93	-0.015	0.15	-0.1	0.4	0.199578	0.541426	FALSE	0.937	0.944	0.007	0.071	-0.2	0.3	0.587911	0.842389	FALSE	0.883	0.893	0.01	0.202	0	0.4	0.102971	0.339258	FALSE	0.832	0.865	0.033	0.015	-0.2	0.2	0.874489	0.943205	FALSE	0.916	0.916	0
1215	ATP6V1E1	0.915	0.925	0.01	0.208	0	0.4	0.0835156	0.279139	FALSE	0.951	0.945	-0.006	0.149	-0.1	0.4	0.159685	0.498412	FALSE	0.941	0.954	0.013	0.19	-0.1	0.5	0.154489	0.527627	FALSE	0.819	0.853	0.034	0.009	-0.2	0.2	0.932011	0.974631	FALSE	0.868	0.87	0.002	0.121	-0.1	0.3	0.249894	0.516819	FALSE	0.907	0.877	-0.03
1216	ATP6V1E2	NA	NA	NA	NA	NA	NA	NA	NA	NA	0.048	0.059	0.011	-0.114	-0.5	0.3	0.532726	0.801962	FALSE	0.046	0.054	0.008	0.115	-0.4	0.6	0.659712	0.874694	FALSE	NA	NA	NA	NA	NA	NA	NA	NA	NA	NA	NA	NA	NA	NA	NA	NA	NA	NA	NA	NA	NA
1217	ATP6V1F	0.997	0.994	-0.003	0.24	-0.1	0.5	0.118493	0.333428	FALSE	0.99	0.968	-0.022	0.126	-0.1	0.4	0.307284	0.646235	FALSE	0.997	0.996	-0.001	0.283	0	0.6	0.054697	0.361684	FALSE	0.985	0.976	-0.009	0.167	-0.1	0.5	0.24631	0.528891	FALSE	0.987	0.989	0.002	0.272	0	0.5	0.0213581	0.14897	FALSE	0.995	0.944	-0.051
1218	ATP6V1G1	0.99	0.988	-0.002	0.273	0	0.5	0.0454078	0.208504	FALSE	0.977	0.966	-0.011	0.169	0	0.4	0.122931	0.450038	FALSE	0.986	0.987	0.001	0.29	0	0.5	0.0298178	0.296708	FALSE	0.959	0.958	-0.001	0.147	-0.1	0.4	0.246863	0.529507	FALSE	0.973	0.99	0.017	0.123	-0.1	0.3	0.265003	0.530207	FALSE	0.985	0.948	-0.037
1219	ATP6V1H	0.894	0.913	0.019	-0.212	-0.5	0	0.0890935	0.289161	FALSE	0.971	0.964	-0.007	-0.093	-0.3	0.1	0.282931	0.622847	FALSE	0.975	0.977	0.002	-0.063	-0.3	0.2	0.576174	0.837147	FALSE	0.826	0.812	-0.014	-0.257	-0.5	-0.1	0.0104176	0.114546	FALSE	0.922	0.946	0.024	-0.133	-0.3	0.1	0.155758	0.401384	FALSE	0.945	0.908	-0.037
1220	ATP7A	0.107	0.13	0.023	0.214	-0.1	0.5	0.121723	0.337453	FALSE	0.146	0.161	0.015	-0.075	-0.3	0.2	0.556505	0.814531	FALSE	0.128	0.156	0.028	0.116	-0.2	0.5	0.502804	0.798441	FALSE	0.087	0.122	0.035	0.153	-0.2	0.5	0.394151	0.665234	FALSE	0.077	0.112	0.035	0.088	-0.2	0.4	0.555574	0.761609	FALSE	0.088	0.084	-0.004
1221	ATP8A1	NA	NA	NA	NA	NA	NA	NA	NA	NA	0.067	0.12	0.053	0.162	-0.2	0.5	0.344576	0.677949	FALSE	NA	NA	NA	NA	NA	NA	NA	NA	NA	NA	NA	NA	NA	NA	NA	NA	NA	NA	0.06	0.099	0.039	-0.053	-0.6	0.5	0.835942	0.926877	FALSE	NA	NA	NA
1222	ATP8B1	0.067	0.093	0.026	0.025	-0.4	0.5	0.906567	0.955658	FALSE	0.153	0.187	0.034	0.289	0	0.6	0.0791197	0.377448	FALSE	0.118	0.148	0.03	0.281	-0.1	0.7	0.182433	0.554059	FALSE	0.086	0.146	0.06	0.514	0	1.1	0.068579	0.277624	FALSE	0.086	0.1	0.014	0.064	-0.3	0.5	0.743933	0.879917	FALSE	0.115	0.167	0.052
1223	ATP8B4	NA	NA	NA	NA	NA	NA	NA	NA	NA	NA	NA	NA	NA	NA	NA	NA	NA	NA	NA	NA	NA	NA	NA	NA	NA	NA	NA	NA	NA	NA	NA	NA	NA	NA	NA	NA	0.338	0.444	0.106	0.381	-0.3	1	0.23231	0.497615	FALSE	NA	NA	NA
1224	ATP9A	NA	NA	NA	NA	NA	NA	NA	NA	NA	0.132	0.116	-0.016	0.494	-0.6	1.6	0.358801	0.687297	FALSE	NA	NA	NA	NA	NA	NA	NA	NA	NA	0.077	0.058	-0.019	-0.055	-1	0.9	0.904423	0.962233	FALSE	NA	NA	NA	NA	NA	NA	NA	NA	NA	NA	NA	NA
1225	ATP9B	0.765	0.747	-0.018	-0.658	-1.1	-0.2	0.00250486	0.0551465	TRUE	0.977	0.966	-0.011	-0.292	-0.6	0	0.0346907	0.270167	FALSE	0.931	0.9	-0.031	-0.385	-0.8	0	0.0408811	0.325519	FALSE	0.779	0.727	-0.052	-0.633	-0.9	-0.3	0.000195316	0.0176222	TRUE	0.907	0.836	-0.071	-0.477	-0.7	-0.2	0.000507561	0.0223002	TRUE	0.915	0.865	-0.05
[truncated: 9,743 more rows]
[truncated: 42 more columns]

## Sheet: Table S5
Supplemental Table 5. Gene-set enrichment analysis of the myeloid cell subpopulations transcriptomic differences between resister and LTBI cells in the absence of Mtb.
[truncated: 60 more rows]
[truncated: 21 more columns]

[truncated: 6 more sheets: Table S6, Table S7, Table S8, Table S9, Table S10, Table S11]
