# Supplementary material for: Mycobacterium tuberculosis resisters despite HIV exhibit activated T cells and macrophages in their pulmonary alveoli
Source: J Clin Invest. 2025 Jan 21;135(7):e188016. doi: 10.1172/JCI188016 (PMC11957701; doi:10.1172/JCI188016)
Supplement: Supporting data values [file jci-135-188016-s188.xlsx]

## Sheet: Fig. 1E
Percent of lymphocytes in BAL.
Subject	Group	Percent
2RTB0092	LTBI	4.4
2RTB0196	LTBI	3.8
2RTB0148	LTBI	3.3
2RTB0215	LTBI	3.7
2RTB0205	LTBI	2.8
2RTB0113	LTBI	1.8
2RTB0014	LTBI	0.7
2RTB0058	Resister	62.5
2RTB0062	Resister	40.6
2RTB0253	Resister	20.1
2RTB0269	Resister	11.5
2RTB0183	Resister	9.9
2RTB0209	Resister	4

## Sheet: Fig. 1F
Percent of lymphocytes in PBMC.
Subject	Group	Percent
2RTB0092	LTBI	85
2RTB0196	LTBI	78.9
2RTB0148	LTBI	83.7
2RTB0215	LTBI	74.1
2RTB0205	LTBI	61.9
2RTB0113	LTBI	86.7
2RTB0014	LTBI	76.1
2RTB0058	Resister	81.8
2RTB0062	Resister	83.8
2RTB0253	Resister	86.3
2RTB0269	Resister	78.9
2RTB0183	Resister	80.2
2RTB0209	Resister	85.5

## Sheet: Fig. 2D
Percent of myeloid clusters relative to total myeloid population (6h non-infected samples).
Subject	Group	Condition	AM.0	AM.1	AM.2	AM.3	MoMac.4	AM.5	AM.6	AM.7	AM.8	DC.9	AM.10	AM.11	# myeloid cells
2RTB0092	LTBI	MtbNEG.6h	28.1474	14.0058	11.9496	19.4956	6.4597	12.7643	3.6469	1.5519	0.5044	0.6596	0.6402	0.1746	5155
2RTB0196	LTBI	MtbNEG.6h	26.7318	11.3332	10.7048	25.9747	7.1996	8.3806	5.0117	2.2712	0.6132	0.4542	0.4315	0.8933	13209
2RTB0148	LTBI	MtbNEG.6h	21.8884	14.8375	11.3019	20.6622	6.0086	10.0756	8.2976	4.0466	0.8788	0.3066	1.4715	0.2248	4893
2RTB0215	LTBI	MtbNEG.6h	25.1769	12.2982	12.407	15.2911	5.6049	19.0278	5.6594	1.9953	0.526	0.8525	0.9795	0.1814	5513
2RTB0205	LTBI	MtbNEG.6h	NA	NA	NA	NA	NA	NA	NA	NA	NA	NA	NA	NA	NA
2RTB0113	LTBI	MtbNEG.6h	32.9894	17.0503	17.7965	15.812	1.6828	3.1275	6.1121	1.6034	1.3653	0.6985	0.8255	0.9367	6299
2RTB0014	LTBI	MtbNEG.6h	22.7234	13.3596	7.8546	17.4927	11.3874	10.4099	6.7055	7.1171	0.6688	1.4234	0.2401	0.6174	5831
2RTB0058	Resister	MtbNEG.6h	21.049	7.6294	5.5858	28.4741	8.4469	15.4632	6.6757	4.7003	0.3406	1.158	0.2044	0.2725	1468
2RTB0062	Resister	MtbNEG.6h	26.5555	15.7796	9.9138	20.952	13.1184	0.8433	2.2489	2.4738	0.4873	4.554	0.2061	2.8673	5336
2RTB0253	Resister	MtbNEG.6h	27.8607	11.0218	8.5343	26.483	6.085	2.1049	6.9269	5.5109	0.5741	2.7937	2.0283	0.0765	2613
2RTB0269	Resister	MtbNEG.6h	21.0805	15.4131	8.3422	32.7066	2.6483	5.6674	10.09	0.9269	0.6091	0.9534	1.0328	0.5297	3776
2RTB0183	Resister	MtbNEG.6h	20.0475	9.4774	8.3373	28.1473	7.4584	12.399	4.228	6.2708	0.6888	1.1876	0.8314	0.9264	4210
2RTB0209	Resister	MtbNEG.6h	29.8841	18.3562	12.3498	15.8483	6.4489	3.6459	5.1844	3.1401	1.3699	0.9694	2.2761	0.5269	4745

## Sheet: Fig. 3B
Number of DEG in the baseline comparison between Resister and LTBI myeloid clusters.
Cluster	> in LTBI	> in Resister	Total # genes tested
AM.0	459	487	9753
AM.1	140	152	10591
AM.2	57	70	10144
AM.3	429	342	9654
MoMac.4	499	422	9622
AM.5	63	145	9174
AM.6	290	256	8719
AM.7	128	347	7738
AM.8	58	102	5780
DC.9	45	83	3493

## Sheet: Fig. 4D
Percent of lymphocyte clusters relative to total lymphocyte population (6h non-infected samples).
Subject	Group	Condition	L.0	L.1	L.2	L.3	L.4	L.5	L.6	L.7	L.8	L.9	L.10	L.11	L.12	L.13	L.14	L.15	L.16	L.17	L.18	# lymphocytes
2RTB0092	LTBI	MtbNEG.6h	3.1496	3.1496	16.5354	7.0866	15.3543	2.3622	10.2362	1.9685	3.1496	2.7559	2.7559	1.5748	4.3307	5.5118	9.0551	5.9055	2.3622	2.3622	0.3937	254
2RTB0196	LTBI	MtbNEG.6h	6.647	1.6248	4.579	8.4195	16.6913	3.9882	8.4195	0.8863	4.1359	1.4771	0.8863	4.4313	11.0783	6.3516	7.9764	4.1359	4.1359	4.1359	0	677
2RTB0148	LTBI	MtbNEG.6h	1.9108	0.6369	4.4586	7.6433	5.7325	4.4586	25.4777	0	0.6369	3.1847	1.2739	1.2739	3.8217	10.828	7.0064	9.5541	6.3694	5.7325	0	157
2RTB0215	LTBI	MtbNEG.6h	11.9298	9.4737	7.0175	15.0877	25.614	4.9123	5.9649	0.7018	1.0526	1.7544	1.4035	2.4561	0.7018	2.807	0.3509	0.7018	2.1053	5.614	0.3509	285
2RTB0205	LTBI	MtbNEG.6h	NA	NA	NA	NA	NA	NA	NA	NA	NA	NA	NA	NA	NA	NA	NA	NA	NA	NA	NA	NA
2RTB0113	LTBI	MtbNEG.6h	24.8649	27.027	0	2.7027	0.5405	21.0811	4.8649	0.5405	0	7.027	0.5405	0	10.2703	0	0.5405	0	0	0	0	185
2RTB0014	LTBI	MtbNEG.6h	25.8065	35.4839	0	12.9032	0	12.9032	3.2258	0	0	3.2258	3.2258	0	3.2258	0	0	0	0	0	0	31
2RTB0058	Resister	MtbNEG.6h	14.693	17.9386	4.8246	2.4561	4.2105	8.3333	2.9386	7.4561	6.0965	7.6316	4.2544	5.2632	6.0965	0.7456	3.4649	1.4912	0.9211	0.4825	0.7018	2280
2RTB0062	Resister	MtbNEG.6h	10.5965	7.3309	13.9953	2.5991	6.2313	7.9307	7.6641	3.6654	4.4652	4.2319	2.1993	4.2319	5.3649	2.3326	6.2313	1.8327	5.9647	1.3662	1.7661	3001
2RTB0253	Resister	MtbNEG.6h	15.4712	10.6892	4.0788	15.7525	15.3305	3.0942	2.391	2.5316	4.0788	2.5316	8.1575	2.9536	1.6878	1.1252	3.2349	3.9381	1.4065	1.4065	0.1406	711
2RTB0269	Resister	MtbNEG.6h	6.4304	4.7244	4.4619	3.8058	7.0866	3.8058	5.5118	2.3622	3.0184	7.7428	0.6562	2.8871	14.9606	3.8058	15.748	10.105	1.706	0.9186	0.2625	762
2RTB0183	Resister	MtbNEG.6h	7.6433	5.5202	14.2251	7.8556	15.4989	3.397	7.2187	1.9108	5.5202	2.7601	7.431	7.2187	1.9108	4.8832	0.6369	2.7601	2.1231	1.4862	0	471
2RTB0209	Resister	MtbNEG.6h	8.2353	9.4118	18.8235	7.0588	13.5294	3.5294	11.1765	4.1176	0.5882	4.7059	1.7647	1.7647	0.5882	7.0588	1.1765	2.9412	0.5882	2.9412	0	170

## Sheet: Fig. 5B
Percent of DEG in the Mtb-responses analyses relative to the total number of tested genes.
Cluster	% LTBI (6h)	% Resister (6h)	% LTBI (24h)	% Resister (24h)	Total # tested genes
AM.0	37.6	38.3	36.5	29.6	9856
AM.1	39.3	43.6	40.2	32.1	10682
AM.2	38.8	45.5	33.2	28.2	10202
AM.3	7.6	4.5	27.1	23.1	10016
MoMac.4	34.3	41.7	34.7	28.7	9587
AM.5	20.2	13.8	26.3	20.6	9196
AM.6	33.2	28.8	33.4	32.2	8690
AM.7	32.6	26.6	39.3	35.5	7705
AM.8	12.5	18.9	15.3	9.6	5158
DC.9	3.8	2.3	12.8	9.1	3402

## Sheet: Fig. 6G
Percent of L.8 cluster relative to total BAL sample (per library): Boxplot from Fig 6G.
Group	Subject	Condition	L.8 %
LTBI	2RTB0014	MtbNEG.6h	0
LTBI	2RTB0014	MtbINF.6h	0
LTBI	2RTB0014	MtbNEG.24h	0
LTBI	2RTB0014	MtbINF.24h	0
LTBI	2RTB0092	MtbNEG.6h	0.1479
LTBI	2RTB0092	MtbINF.6h	0.1122
LTBI	2RTB0092	MtbNEG.24h	0.2603
LTBI	2RTB0092	MtbINF.24h	0.2028
LTBI	2RTB0113	MtbNEG.6h	0
LTBI	2RTB0113	MtbINF.6h	0
LTBI	2RTB0113	MtbNEG.24h	0
LTBI	2RTB0113	MtbINF.24h	0
LTBI	2RTB0148	MtbNEG.6h	0.0198
LTBI	2RTB0148	MtbINF.6h	0.1054
LTBI	2RTB0148	MtbNEG.24h	0.0304
LTBI	2RTB0148	MtbINF.24h	0
LTBI	2RTB0196	MtbNEG.6h	0.2016
LTBI	2RTB0196	MtbINF.6h	0.0769
LTBI	2RTB0196	MtbNEG.24h	0.0258
LTBI	2RTB0196	MtbINF.24h	0
LTBI	2RTB0205	MtbNEG.6h	NA
LTBI	2RTB0205	MtbINF.6h	0
LTBI	2RTB0205	MtbNEG.24h	0
LTBI	2RTB0205	MtbINF.24h	0
LTBI	2RTB0215	MtbNEG.6h	0.0517
LTBI	2RTB0215	MtbINF.6h	0
LTBI	2RTB0215	MtbNEG.24h	0
LTBI	2RTB0215	MtbINF.24h	0
LTBI (Mean)			0.0457333
Resister	2RTB0058	MtbNEG.6h	3.7086
Resister	2RTB0058	MtbINF.6h	4.1367
Resister	2RTB0058	MtbNEG.24h	4.8375
Resister	2RTB0058	MtbINF.24h	3.8072
Resister	2RTB0062	MtbNEG.6h	1.6073
Resister	2RTB0062	MtbINF.6h	2.9816
Resister	2RTB0062	MtbNEG.24h	1.8477
Resister	2RTB0062	MtbINF.24h	1.4381
Resister	2RTB0183	MtbNEG.6h	0.5554
Resister	2RTB0183	MtbINF.6h	0.3452
Resister	2RTB0183	MtbNEG.24h	0.1435
Resister	2RTB0183	MtbINF.24h	0.1466
Resister	2RTB0209	MtbNEG.6h	0.0203
Resister	2RTB0209	MtbINF.6h	0
Resister	2RTB0209	MtbNEG.24h	0.0514
Resister	2RTB0209	MtbINF.24h	0.0361
Resister	2RTB0253	MtbNEG.6h	0.8724
Resister	2RTB0253	MtbINF.6h	0.5687
Resister	2RTB0253	MtbNEG.24h	0.6013
Resister	2RTB0253	MtbINF.24h	0
Resister	2RTB0269	MtbNEG.6h	0.5068
Resister	2RTB0269	MtbINF.6h	0.4185
Resister	2RTB0269	MtbNEG.24h	0.1037
Resister	2RTB0269	MtbINF.24h	0.1133
Resister (Mean)			1.202
Fold-enrichment (Mean RES/mean LTBI)			26.2827

## Sheet: Fig. S1
Percent of lymphocytes in BAL (per library).
Subject	Group	Combined libraries (Raw data)	Combined libraries (Cleaned data)	MtbNEG.6h library	MtbINF.6h library	MtbNEG.24h library	MtbINF.24h library
2RTB0092	LTBI	4.8	4.4	4.7	4.6	4.8	3.6
2RTB0196	LTBI	4.1	3.8	4.9	3.2	2.8	2.2
2RTB0148	LTBI	3.9	3.3	3.1	3.6	2.6	3.9
2RTB0215	LTBI	3.8	3.7	4.9	4.7	2.7	2.8
2RTB0205	LTBI	2.4	2.8	NA	3.2	2.5	2.4
2RTB0113	LTBI	1.7	1.8	2.9	2.5	0.8	1.3
2RTB0014	LTBI	0.7	0.7	0.5	0.9	0.9	0.4
2RTB0058	Resister	59.5	62.5	60.8	63.8	64.1	59.8
2RTB0062	Resister	36.2	40.6	36	49.9	40.4	44.4
2RTB0253	Resister	17.7	20.1	21.4	17.8	23.2	14.1
2RTB0269	Resister	11.6	11.5	16.8	12.8	7.9	9.7
2RTB0183	Resister	10.5	9.9	10.1	8.5	10.8	11.1
2RTB0209	Resister	4.7	4	3.5	5.5	3.5	3.8

## Sheet: Fig. S4
Number of DEG and pathways in the baseline comparison between Resister and LTBI myeloid clusters when accounting or not for the % of BAL lymphocytes in the model.
	# DEG		# Hallmark pathways
Cluster	Not-adjusted	Adjusted	Not-adjusted	Adjusted
AM.0	946	593	8	6
AM.1	292	420	1	0
AM.2	127	123	4	2
AM.3	771	137	15	4
MoMac.4	921	470	9	3
AM.5	208	56	10	3
AM.6	546	175	7	2
AM.7	475	277	5	2
AM.8	160	47	3	0
DC.9	128	9	5	3

## Sheet: Fig. S5
Percent of lymphocyte clusters relative to total BAL sample (per library).
Group	Subject	Condition	L.0	L.1	L.2	L.3	L.4	L.5	L.6	L.7	L.8	L.9	L.10	L.11	L.12	L.13	L.14	L.15	L.16	L.17	L.18	Sum
LTBI	2RTB0014	MtbNEG.6h	0.1365	0.1876	0	0.0682	0	0.0682	0.0171	0	0	0.0171	0.0171	0	0.0171	0	0	0	0	0	0	0.5289
LTBI	2RTB0014	MtbINF.6h	0.2481	0.2977	0	0.0496	0	0.0496	0	0	0	0.0496	0.0744	0	0.0992	0	0	0	0	0	0	0.8682
LTBI	2RTB0014	MtbNEG.24h	0.1794	0.3813	0	0.1121	0	0.1346	0	0	0	0.0449	0	0	0	0	0	0	0	0	0	0.8523
LTBI	2RTB0014	MtbINF.24h	0.0244	0.2686	0	0.0733	0	0.0244	0	0	0	0	0.0244	0	0	0	0	0	0	0	0	0.4151
LTBI	2RTB0092	MtbNEG.6h	0.1479	0.1479	0.7765	0.3328	0.721	0.1109	0.4807	0.0924	0.1479	0.1294	0.1294	0.074	0.2034	0.2588	0.4252	0.2773	0.1109	0.1109	0.0185	4.6958
LTBI	2RTB0092	MtbINF.6h	0.1795	0.0897	0.9421	0.4038	0.8973	0.0673	0.4038	0.0224	0.1122	0.1795	0	0.0449	0.157	0.2692	0.4711	0.2916	0.0897	0.0224	0	4.6435
LTBI	2RTB0092	MtbNEG.24h	0.2603	0.3796	0.911	0.8242	0.4338	0.3796	0.4013	0.0759	0.2603	0.1518	0	0.0434	0	0.1518	0.0868	0.0976	0.1627	0.0976	0.0542	4.7719
LTBI	2RTB0092	MtbINF.24h	0.2163	0.0406	0.6218	0.5948	0.4055	0.1622	0.5542	0.0676	0.2028	0.2839	0.0541	0	0	0.1622	0.0406	0.0406	0.0406	0.1081	0	3.5959
LTBI	2RTB0113	MtbNEG.6h	0.7094	0.7711	0	0.0771	0.0154	0.6015	0.1388	0.0154	0	0.2005	0.0154	0	0.293	0	0.0154	0	0	0	0	2.853
LTBI	2RTB0113	MtbINF.6h	0.6848	0.5268	0	0.0702	0.0527	0.597	0.158	0.0176	0	0.1756	0	0	0.1932	0.0176	0	0.0176	0	0	0	2.5111
LTBI	2RTB0113	MtbNEG.24h	0.0139	0.3463	0	0	0	0.2909	0.0277	0	0	0.0831	0	0	0	0	0	0	0	0	0	0.7619
LTBI	2RTB0113	MtbINF.24h	0.1998	0.4996	0	0.02	0.02	0.4396	0.04	0	0	0.1199	0	0	0	0	0	0	0	0	0	1.3389
LTBI	2RTB0148	MtbNEG.6h	0.0594	0.0198	0.1386	0.2376	0.1782	0.1386	0.7921	0	0.0198	0.099	0.0396	0.0396	0.1188	0.3366	0.2178	0.297	0.198	0.1782	0	3.1087
LTBI	2RTB0148	MtbINF.6h	0.1756	0.0176	0.0351	0.2107	0.2458	0.2809	0.8077	0.0351	0.1054	0.0527	0.0176	0.0351	0.597	0.1229	0.1756	0.2809	0.2458	0.158	0.0176	3.6171
LTBI	2RTB0148	MtbNEG.24h	0.0911	0.0607	0.1367	0.3797	0.1822	0.2582	0.896	0	0.0304	0.0911	0	0	0	0.1063	0.0152	0.1974	0.1215	0.0456	0	2.6121
LTBI	2RTB0148	MtbINF.24h	0.0812	0.0609	0.1624	0.5482	0.1421	0.1827	1.0355	0.0203	0	0.1827	0.264	0.0203	0	0.1827	0.0203	0.264	0.3249	0.3452	0.0203	3.8577
LTBI	2RTB0196	MtbNEG.6h	0.3241	0.0792	0.2232	0.4105	0.8138	0.1944	0.4105	0.0432	0.2016	0.072	0.0432	0.216	0.5401	0.3097	0.3889	0.2016	0.2016	0.2016	0	4.8752
LTBI	2RTB0196	MtbINF.6h	0.1538	0.1731	0.0577	0.6346	0.6538	0.0385	0.3269	0	0.0769	0.0962	0.0769	0.0962	0.0192	0.25	0.1731	0.25	0.0192	0.0769	0.0192	3.1922
LTBI	2RTB0196	MtbNEG.24h	0.1289	0	0.1547	0.6187	0.6187	0.232	0.3867	0	0.0258	0.2578	0	0.0258	0	0.0258	0	0.1031	0.1031	0.1547	0	2.8358
LTBI	2RTB0196	MtbINF.24h	0.1168	0.0584	0.1363	0.9539	0.3115	0.0973	0.292	0.0195	0	0.0195	0.0584	0	0	0	0	0.0584	0	0.0584	0	2.1804
LTBI	2RTB0205	MtbNEG.6h	NA	NA	NA	NA	NA	NA	NA	NA	NA	NA	NA	NA	NA	NA	NA	NA	NA	NA	NA	0
LTBI	2RTB0205	MtbINF.6h	0.1184	1.5632	0	0	0	0.7579	0.0237	0	0	0.3079	0.0237	0	0.4027	0	0	0	0	0	0	3.1975
LTBI	2RTB0205	MtbNEG.24h	1.071	0.357	0	0.2231	0.0892	0.1785	0.357	0	0	0.1339	0.0446	0	0	0	0	0	0	0	0	2.4543
LTBI	2RTB0205	MtbINF.24h	1.0293	0.2573	0	0.3603	0.0515	0.3603	0.2573	0	0	0.0515	0.0515	0	0	0	0	0	0	0	0	2.419
LTBI	2RTB0215	MtbNEG.6h	0.5864	0.4657	0.3449	0.7416	1.2591	0.2415	0.2932	0.0345	0.0517	0.0862	0.069	0.1207	0.0345	0.138	0.0172	0.0345	0.1035	0.276	0.0172	4.9154
LTBI	2RTB0215	MtbINF.6h	0.5141	0.5318	0.195	0.4609	1.2232	0.1595	0.3191	0.0709	0	0.0886	0.1064	0.0886	0.1241	0.1595	0.0177	0.1773	0.2482	0.195	0	4.6799
LTBI	2RTB0215	MtbNEG.24h	0.5022	0.1578	0.0574	0.4448	0.703	0.1004	0.373	0.0143	0	0.043	0	0	0	0.043	0	0.1435	0.043	0.043	0	2.6684
LTBI	2RTB0215	MtbINF.24h	0.4816	0.1993	0.0166	0.6311	0.7474	0.0664	0.1661	0.0166	0	0.0166	0.1329	0	0	0	0	0.2159	0	0.083	0.0166	2.7901
LTBI (Mean)			0.312378	0.294022	0.181852	0.351178	0.361674	0.230107	0.331793	0.0202111	0.0457333	0.11237	0.0460222	0.0298	0.103678	0.0938556	0.0764778	0.109196	0.0745444	0.0798	0.00605926	2.86075
Resister	2RTB0058	MtbNEG.6h	8.9381	10.9125	2.9349	1.4941	2.5614	5.0694	1.7876	4.5358	3.7086	4.6425	2.588	3.2017	3.7086	0.4536	2.1078	0.9072	0.5603	0.2935	0.4269	60.8325
Resister	2RTB0058	MtbINF.6h	8.6408	13.5122	2.6194	1.0222	1.8527	5.0631	1.725	5.2867	4.1367	4.3923	2.2041	3.2902	5.2548	0.4153	2.5236	0.6868	0.4951	0.4472	0.2556	63.8238
Resister	2RTB0058	MtbNEG.24h	12.1661	11.3718	2.852	5.3791	4.4765	5.8123	3.8267	2.9242	4.8375	2.3827	1.5162	3.935	0.0722	0.6498	0.3971	0.1444	0.5054	0.4332	0.3971	64.0793
Resister	2RTB0058	MtbINF.24h	11.1807	10.988	2.4096	4.0964	6.747	3.4217	3.5181	2.1687	3.8072	2.9398	4.2892	1.5904	0	0.8675	0.2892	0.5301	0.4819	0.1446	0.2892	59.7593
Resister	2RTB0062	MtbNEG.6h	3.8143	2.6388	5.0378	0.9356	2.243	2.8547	2.7588	1.3194	1.6073	1.5233	0.7917	1.5233	1.9312	0.8396	2.243	0.6597	2.1471	0.4918	0.6357	35.9961
Resister	2RTB0062	MtbINF.6h	6.3139	5.1447	6.4893	0.8769	4.1216	4.0631	3.157	2.4262	2.9816	2.28	1.6077	2.397	1.14	1.1692	0.9354	0.4969	2.1631	1.4616	0.6723	49.8975
Resister	2RTB0062	MtbNEG.24h	6.7258	3.252	5.9374	2.8086	2.5868	3.5723	3.3752	1.8724	1.8477	1.7492	0.5913	1.5028	0.0493	0.6406	0.271	0.2217	1.8231	0.8623	0.6652	40.3547
Resister	2RTB0062	MtbINF.24h	7.5221	1.6593	7.0796	2.6549	5.4757	3.3186	4.3695	1.1615	1.4381	1.7146	1.1062	1.1615	0	1.4381	0.1659	0.1106	2.4336	0.9956	0.6084	44.4138
Resister	2RTB0183	MtbNEG.6h	0.7691	0.5554	1.4313	0.7904	1.5595	0.3418	0.7263	0.1923	0.5554	0.2777	0.7477	0.7263	0.1923	0.4913	0.0641	0.2777	0.2136	0.1495	0	10.0617
Resister	2RTB0183	MtbINF.6h	0.8286	0.5179	1.0012	0.7941	1.45	0.3625	0.5697	0.1554	0.3452	0.1381	0.656	0.6732	0.1381	0.328	0.0345	0.1726	0.1899	0.1554	0	8.5104
Resister	2RTB0183	MtbNEG.24h	1.0043	1.076	1.363	2.5108	1.7217	0.6098	1.4706	0	0.1435	0.0717	0.1076	0.1435	0	0.1076	0	0.1435	0.2869	0.0359	0	10.7964
Resister	2RTB0183	MtbINF.24h	0.9775	0.8065	1.4174	2.9081	1.5152	0.6354	1.002	0.0733	0.1466	0.1222	0.7087	0.1222	0	0.1711	0	0.2688	0.0978	0.0733	0.0489	11.095
Resister	2RTB0209	MtbNEG.6h	0.2848	0.3255	0.6511	0.2442	0.468	0.1221	0.3866	0.1424	0.0203	0.1628	0.061	0.061	0.0203	0.2442	0.0407	0.1017	0.0203	0.1017	0	3.4587
Resister	2RTB0209	MtbINF.6h	0.4234	0.1176	0.8939	0.3999	1.1997	0.1176	0.541	0.1647	0	0.1176	0.047	0	0.0706	0.4234	0.3999	0.3058	0.047	0.2588	0	5.5279
Resister	2RTB0209	MtbNEG.24h	0.3252	0.2054	0.5135	0.6847	0.4451	0.1712	0.5649	0.0685	0.0514	0.0856	0	0	0	0.1883	0.0342	0.0514	0	0.0856	0.0171	3.4921
Resister	2RTB0209	MtbINF.24h	0.2887	0.4511	0.5052	0.7218	0.1804	0.1804	0.5594	0.0722	0.0361	0.3067	0.2707	0	0	0.0722	0	0.0361	0.0541	0.0902	0	3.8253
Resister	2RTB0253	MtbNEG.6h	3.3093	2.2864	0.8724	3.3694	3.2792	0.6619	0.5114	0.5415	0.8724	0.5415	1.7449	0.6318	0.361	0.2407	0.6919	0.8424	0.3008	0.3008	0.0301	21.3898
Resister	2RTB0253	MtbINF.6h	3.0663	2.1266	0.8655	2.4975	3.1405	0.6924	0.6429	0.272	0.5687	0.4698	1.1375	0.3956	0.3462	0.3956	0.4204	0.2473	0.2967	0.2473	0	17.8288
Resister	2RTB0253	MtbNEG.24h	3.1429	3.0883	1.0932	6.7505	3.7715	0.9565	1.2025	0.4919	0.6013	0.4373	0.328	0.0547	0	0.4099	0.0273	0.3553	0.1913	0.2733	0.0273	23.203
Resister	2RTB0253	MtbINF.24h	0.726	0.726	0.2722	2.9946	4.4465	0	0.8167	0	0	2.7223	0.1815	0	0	0.0907	0.0907	0.8167	0.1815	0	0	14.0654
Resister	2RTB0269	MtbNEG.6h	1.0798	0.7933	0.7492	0.639	1.19	0.639	0.9255	0.3967	0.5068	1.3001	0.1102	0.4848	2.5121	0.639	2.6443	1.6968	0.2865	0.1543	0.0441	16.7915
Resister	2RTB0269	MtbINF.6h	0.7793	0.8226	0.6061	0.4185	0.967	0.6061	0.9525	0.534	0.4185	0.9381	0.1732	0.3464	2.2947	0.7505	0.9958	0.8515	0.1588	0.1732	0.0144	12.8012
Resister	2RTB0269	MtbNEG.24h	0.9926	0.3407	0.2815	0.6519	1.0222	0.4593	0.8	0.3111	0.1037	1.1111	0.0148	0.0889	0	0.6519	0.563	0.3407	0.0444	0.0741	0.0296	7.8815
Resister	2RTB0269	MtbINF.24h	1.0197	0.2719	0.4985	0.5212	1.4503	0.5212	1.201	0.5438	0.1133	1.2237	0.3626	0.0453	0	0.7025	0.6118	0.3852	0.0453	0.1586	0.068	9.7439
Resister (Mean)			3.5133	3.08294	2.01563	1.92352	2.41131	1.67718	1.55795	1.06895	1.202	1.31878	0.889408	0.932317	0.753808	0.515858	0.647983	0.443787	0.542687	0.310908	0.176246	24.9846
Fold-enrichment (Mean RES/mean LTBI)			11.247	10.4854	11.0839	5.47733	6.66709	7.2887	4.69557	52.889	26.2827	11.736	19.3256	31.2858	7.27068	5.4963	8.47283	4.06413	7.28005	3.89609	29.087
